# Supplementary material for: Activated SUMOylation restricts MHC class I antigen presentation to confer immune evasion in cancer
Source: J Clin Invest. 2022 May 2;132(9):e152383. doi: 10.1172/JCI152383 (PMC9057585; doi:10.1172/JCI152383)
Supplement: Supplemental table 1 [file jci-132-152383-s135.xlsx]

## Sheet: WorkingSPace
Supplementary Table 1. Overall proteome of SUMOi treated OCI-Ly1 cell line
																					OciLy1 Control vs. SUMOi
Reporter intensity corrected 1 OCYLY1_SUMOi	Reporter intensity corrected 2 OCYLY1_SUMOi	Reporter intensity corrected 3 OCYLY1_SUMOi	Reporter intensity corrected 4 OCYLY1_SUMOi	Reporter intensity corrected 5 OCYLY1_SUMOi	Reporter intensity corrected 6 OCYLY1_SUMOi	Reporter intensity corrected 7 OCYLY1_SUMOi	Reporter intensity corrected 8 OCYLY1_SUMOi	Reporter intensity corrected 9 OCYLY1_SUMOi	Reporter intensity corrected 10 OCYLY1_SUMOi	Peptides	Razor + unique peptides	Unique peptides	Sequence coverage [%]	Unique + razor sequence coverage [%]	Unique sequence coverage [%]	Mol. weight [kDa]	Q-value	Score	Intensity	MS/MS count	-Log Student's T-test p-value SUMOi_Control	Student's T-test q-value SUMOi_Control	Student's T-test Difference SUMOi_Control	Student's T-test Test statistic SUMOi_Control	Signifikanz up	Signifikanz down	Protein IDs	Majority protein IDs	Protein names	Gene names	id
-6.0397	-5.92515	-6.03427	-5.97965	-6.06774	-7.26609	-7.80603	-6.9181	-6.94824	-7.65943	1	1	1	3.6	3.6	3.6	64.405	0	13.49	2041600	1	4.02342	0.000426799	-1.31028	-7.1749		+	O00463	O00463	TNF receptor-associated factor 5	TRAF5	193
-1.10936	-1.32021	-1.20566	-1.49161	-1.51736	-2.82753	-3.13354	-3.43671	-2.77186	-3.39688	2	2	2	10.9	10.9	10.9	41.522	0	8.1417	31589000	2	5.43666	0	-1.78446	-11.1844		+	O00767	O00767	Acyl-CoA desaturase	SCD	215
0.577044	-0.789607	-2.28447	1.36491	-1.07928	-4.042	-1.87966	-2.96864	-1.83249	-2.01323	11	4	4	5.2	2.3	2.3	271.32	0	9.1429	151860000	6	1.58848	0.044248	-2.10492	-2.7313		+	O15020;P11277	O15020	Spectrin beta chain, non-erythrocytic 2	SPTBN2	276
0.600046	0.765016	0.559437	0.28512	0.510872	-0.931317	-1.3395	-1.70529	-0.492135	-1.19135	3	3	3	10.6	10.6	10.6	52.259	0	8.8993	55995000	3	4.24453	0.000174927	-1.67602	-7.70924		+	O95864	O95864	Fatty acid desaturase 2	FADS2	762
2.79866	3.00669	2.98047	3.01218	2.97643	1.57876	1.679	1.85172	1.69372	1.88619	6	6	6	56	56	56	18.098	0	55.759	1389100000	25	6.92741	0	-1.217	-17.4588		+	P01591	P01591	Immunoglobulin J chain	IGJ	807
-0.193195	0.44075	0.0161442	0.622421	0.386007	-1.8006	-1.40671	-1.12387	-1.43866	-1.53759	6	6	6	7	7	7	97.475	0	17.239	69309000	7	4.83226	6.92641e-05	-1.71591	-9.28609		+	P04035	P04035	3-hydroxy-3-methylglutaryl-coenzyme A reductase	HMGCR	820
-2.62655	-2.84402	-3.55823	-0.975519	-3.29577	-4.7082	-3.94378	-3.88987	-3.44221	-3.36318	3	3	3	26.3	26.3	26.3	13.242	0.00079177	3.8193	28286000	3	1.3408	0.071326	-1.20943	-2.36467		+	P06702	P06702	Protein S100-A9	S100A9	868
-3.08398	-3.93167	-3.654	-3.49402	-4.46438	-6.9178	-8.90763	-5.72776	-5.45095	-6.28482	1	1	1	8.3	8.3	8.3	32.818	0	23.131	9556800	2	2.67489	0.00554105	-2.93218	-4.45895		+	P09601	P09601	Heme oxygenase 1	HMOX1	942
-2.50027	-3.14452	-3.81263	-1.02019	-3.30265	-6.98186	-4.85468	-4.82457	-3.7205	-3.54898	3	3	3	16.5	16.5	16.5	27.679	0	19.384	8330400	3	1.50401	0.0515192	-2.03007	-2.60584		+	P31944	P31944	Caspase-14;Caspase-14 subunit p17, mature form;Caspase-14 subunit p10, mature form;Caspase-14 subunit p20, intermediate form;Caspase-14 subunit p8, intermediate form	CASP14	1377
-2.27725	-2.20821	-2.67704	-0.605841	-1.86389	-4.64731	-3.22835	-3.28456	-3.43649	-3.0562	2	2	2	16.4	16.4	16.4	11.284	0.00060168	4.138	38030000	3	2.10725	0.0159431	-1.60413	-3.52298		+	P81605	P81605	Dermcidin;Survival-promoting peptide;DCD-1	DCD	2053
-2.58222	-2.50853	-2.585	-2.49759	-2.59623	-4.37808	-3.78779	-4.60668	-4.64797	-4.377	3	3	3	11.5	11.5	11.5	38.639	0	18.352	24602000	5	5.5703	0	-1.80559	-11.6476		+	Q02080	Q02080	Myocyte-specific enhancer factor 2B	MEF2B	2135
-2.22478	-2.55866	-2.21867	-2.12928	-2.19397	-3.24409	-4.13171	-3.46669	-3.35861	-3.52339	1	1	1	1.2	1.2	1.2	128.57	0.00060084	4.1155	12783000	1	4.1405	0.000367568	-1.27983	-7.45412		+	Q68CR1	Q68CR1	Protein sel-1 homolog 3	SEL1L3	2921
2.38644	2.34077	2.49516	2.63157	2.40201	1.2836	1.40397	1.45784	1.16292	1.27223	10	10	5	58.6	58.6	36.9	27.225	0	75.951	689590000	23	6.52035	0	-1.13508	-15.4802		+	Q8IUI4;REV__Q8TC84	Q8IUI4	Putative protein SNX29P2	SNX29P2	3290
0.944535	0.743946	0.831698	0.434661	0.509774	-0.389457	-0.686539	-0.447574	-0.137488	-0.32981	9	9	8	23.9	23.9	21.9	59.356	0	43.808	174940000	11	4.48404	9.85915e-05	-1.0911	-8.32298		+	Q8WVX9	Q8WVX9	Fatty acyl-CoA reductase 1	FAR1	3674
-2.27421	-2.43282	-2.42867	-2.2947	-2.1936	-4.46421	-5.10262	-4.73365	-4.15898	-4.49679	1	1	1	1.3	1.3	1.3	111.81	0.0007837	3.5841	14955000	1	6.14236	0	-2.26645	-13.8338		+	Q8WX94	Q8WX94	NACHT, LRR and PYD domains-containing protein 7	NLRP7	3689
-5.97168	NaN	-5.62161	-5.26205	-6.33816	-7.79299	-6.03381	-6.98336	-7.34823	-8.16023	2	2	2	31.9	31.9	31.9	13.196	0	9.8983	18052000	3	1.80427	0.0292329	-1.46535	-3.17064		+	Q96HQ2	Q96HQ2	CDKN2AIP N-terminal-like protein	CDKN2AIPNL	3982
-2.37258	-2.46251	-2.48753	-2.41415	-2.45795	-3.53325	-3.76117	-3.38751	-3.27374	-3.64625	4	4	4	7.1	7.1	7.1	80.855	0	15.703	45839000	4	5.68584	0	-1.08144	-12.0619		+	Q96P31	Q96P31	Fc receptor-like protein 3	FCRL3	4070
-3.27036	-3.29477	-3.5097	-3.92491	-4.29849	-4.81183	-5.2774	-4.80533	-4.46408	-4.85759	2	2	2	32.2	32.2	32.2	18.023	0	17.958	30481000	2	2.97788	0.0029901	-1.1836	-5.00043		+	Q99595	Q99595	Mitochondrial import inner membrane translocase subunit Tim17-A	TIMM17A	4166
-0.986788	-0.844791	-0.748486	-0.78938	-0.825863	-2.2432	-1.93587	-2.26501	-2.20173	-2.02263	3	3	3	13.3	13.3	13.3	50.482	0	21.299	86818000	5	6.80743	0	-1.29463	-16.852		+	Q99952	Q99952	Tyrosine-protein phosphatase non-receptor type 18	PTPN18	4214
-2.22955	-2.09227	-1.87493	-1.95119	-1.69513	-3.59075	-4.14506	-3.36337	-3.19678	-3.04417	4	4	4	7	7	7	83.573	0	9.1555	45238000	4	3.96958	0.000545455	-1.49941	-7.04919		+	Q9H3S1	Q9H3S1	Semaphorin-4A	SEMA4A	4570
-2.76766	-2.72065	-2.27469	-2.11897	-2.33431	-4.81473	-4.84014	-4.37537	-4.3301	-4.39252	1	1	1	8	8	8	14.559	0	5.8858	13012000	2	5.75489	0	-2.10731	-12.3158		+	Q9H4X1	Q9H4X1	Regulator of cell cycle RGCC	RGCC	4591
-6.06271	-5.81577	-5.9509	-5.73463	-6.36271	-6.46471	-6.99897	-7.20061	-7.54159	-7.28187	1	1	1	1.5	1.5	1.5	78.4	0	5.5015	1320200	1	3.11822	0.00232747	-1.11221	-5.26303		+	Q9H6T0	Q9H6T0	Epithelial splicing regulatory protein 2	ESRP2	4614
-1.30209	-1.60603	-1.24459	-1.09318	-1.21145	-2.55634	-2.10162	-2.45181	-2.38609	-1.96971	4	4	4	14.2	14.2	14.2	38.782	0	16.507	39690000	4	4.01727	0.000424691	-1.00164	-7.16045		+	Q9UIB8	Q9UIB8	SLAM family member 5	CD84	5169
-1.56959	-1.36879	-1.69065	-1.28696	-0.982589	-2.48295	-2.49634	-2.31723	-2.59078	-2.56579	2	2	2	37.4	37.4	37.4	13.71	0.00078663	3.6583	56581000	3	4.53489	0.000101818	-1.1109	-8.45821		+	Q9UKI3	Q9UKI3	Pre-B lymphocyte protein 3	VPREB3	5216
-0.870313	-1.00718	-0.782133	-0.717674	-0.890823	-1.89129	-1.93952	-1.84948	-1.92703	-1.95471	4	4	4	53.9	53.9	53.9	15.789	0	24.119	37959000	5	7.39217	0	-1.05878	-20.0128		+	Q9Y244	Q9Y244	Proteasome maturation protein	POMP	5339
2.99411	3.09293	2.86512	2.9471	3.08493	4.16272	4.1883	4.12321	3.93008	3.86333	62	62	62	38.5	38.5	38.5	226.37	0	276.39	1687800000	86	6.05181	0	1.05669	13.4644	+		A6NHR9	A6NHR9	Structural maintenance of chromosomes flexible hinge domain-containing protein 1	SMCHD1	26
-4.24974	-3.89958	-3.96508	-3.91655	-3.95036	-3.02638	-2.86423	-2.34578	-2.10143	-2.23182	3	3	3	6.6	6.6	6.6	56.757	0	7.0188	17881000	3	4.23006	0.000205714	1.48233	7.67335	+		A6NHZ5	A6NHZ5	Leucine-rich repeat-containing protein 14B	LRRC14B	28
-0.0846167	-0.0615831	-0.330446	-0.0960443	-0.0775924	3.60037	3.78068	3.32174	3.21396	3.62077	17	17	17	50.8	50.8	50.8	55.984	0	96.609	1116600000	33	8.94424	0	3.63756	31.4491	+		O14879	O14879	Interferon-induced protein with tetratricopeptide repeats 3	IFIT3	255
0.238724	-0.194356	0.360878	0.504841	0.179801	2.55297	1.93423	2.58767	2.24255	2.62039	11	11	11	79.1	79.1	79.1	17.769	0	67.055	727940000	32	5.74927	0	2.16959	12.295	+		O14933	O14933	Ubiquitin/ISG15-conjugating enzyme E2 L6	UBE2L6	263
-3.43121	-3.83405	-3.41107	-3.27527	-3.41248	-0.713525	-0.488249	-1.11656	-1.12611	-0.842515	2	2	2	5.3	5.3	5.3	35.049	0	5.8469	68750000	3	6.83037	0	2.61542	16.9664	+		O15162	O15162	Phospholipid scramblase 1	PLSCR1	295
-3.91224	-4.72987	-5.10304	-5.05342	-4.93075	-0.666455	-0.510588	-0.75919	-0.20433	-0.957804	3	3	3	7.1	7.1	7.1	49.469	0	13.262	42094000	4	6.7075	0	4.12619	16.3619	+		O15427	O15427	Monocarboxylate transporter 4	SLC16A3	325
0.483431	0.59354	0.580837	0.514789	0.519045	2.23837	2.3133	2.0816	1.90145	2.0929	7	7	7	21	21	21	47.625	0	32.293	498020000	9	7.62159	0	1.58719	21.4026	+		O15533	O15533	Tapasin	TAPBP	334
-0.873959	-0.40023	-0.689752	-0.82935	-0.660272	2.65049	2.70476	2.30295	2.14859	2.59322	20	20	20	25.5	25.5	25.5	106.6	0	70.503	395650000	32	7.9064	0	3.17072	23.2586	+		O95786	O95786	Probable ATP-dependent RNA helicase DDX58	DDX58	751
-3.46511	-3.47682	-3.14412	-3.01119	-2.79938	-2.20873	-1.92754	-2.15812	-2.021	-1.91103	1	1	1	8.1	8.1	8.1	29.644	0	5.1223	22827000	2	4.30613	0.000175549	1.13404	7.86351	+		O95865	O95865	N(G),N(G)-dimethylarginine dimethylaminohydrolase 2	DDAH2	763
-3.40164	-3.767	-3.88997	-3.8279	-4.05507	-0.330753	-0.417011	-0.555544	-0.35906	-0.25065	6	6	6	18.8	18.8	18.8	46.028	0	47.222	135140000	8	8.60981	0	3.40571	28.5409	+		P00973	P00973	2-5-oligoadenylate synthase 1	OAS1	801
-2.67047	-2.78132	-2.4692	-2.62203	-3.1612	-0.1254	-0.162265	-0.893197	-1.43736	-1.50672	3	3	1	65.6	65.6	32.8	6.0422	0	40.456	86005000	5	3.48667	0.00113287	1.91586	5.99256	+		P02795;P13640;P80294;P04731	P02795;P13640	Metallothionein-2;Metallothionein-1G	MT2A;MT1G	815
-1.11425	-0.874574	-1.33137	-1.32245	-1.22832	-0.175927	0.100628	-0.177201	-0.205388	-0.0701357	4	4	2	16.4	16.4	6.3	40.84	0	35.592	184820000	8	5.23262	0	1.06859	10.5088	+		P04439;P01893;P13747;P01889	P04439;P01893	HLA class I histocompatibility antigen, A-3 alpha chain;Putative HLA class I histocompatibility antigen, alpha chain H	HLA-A;HLA-H	838
-0.19701	-0.0409535	0.0249555	0.182616	0.0473275	2.85643	3.12891	2.43724	2.79994	2.99898	10	10	10	75.1	75.1	75.1	22.782	0	24.248	584700000	11	7.63618	0	2.84091	21.4941	+		P04792	P04792	Heat shock protein beta-1	HSPB1	841
2.13245	1.75691	1.92247	2.22781	2.16007	6.40159	6.48737	6.18031	5.85424	6.06465	13	13	13	85.5	85.5	85.5	17.887	0	104.45	18440000000	70	8.65413	0	4.15769	28.9106	+		P05161	P05161	Ubiquitin-like protein ISG15	ISG15	850
0.925281	0.840583	0.87077	0.766803	1.21452	2.27724	1.94542	2.00209	1.83909	2.03491	7	7	6	27.8	27.8	27.3	20.863	0	18.371	484020000	9	5.18607	0	1.09616	10.3598	+		P07305	P07305	Histone H1.0;Histone H1.0, N-terminally processed	H1F0	882
0.349356	0.469161	0.470315	0.35095	0.518105	1.40566	1.67737	1.3287	1.54701	1.53169	8	8	7	73.3	73.3	60	14.716	0	32.038	267830000	11	6.49159	0	1.06651	15.3488	+		P09382	P09382	Galectin-1	LGALS1	933
2.06923	2.15394	2.05331	1.96299	2.16146	3.51627	3.63887	3.38161	3.26321	3.40656	21	21	21	55.3	55.3	55.3	47.578	0	90.75	1702900000	38	7.13214	0	1.36112	18.5428	+		P09543	P09543	2,3-cyclic-nucleotide 3-phosphodiesterase	CNP	941
-4.78387	-4.94582	-4.63679	-4.19473	-4.48533	-1.34343	-1.15635	-1.84103	-1.97808	-1.5007	4	4	4	9.3	9.3	9.3	54.632	0	11.866	38832000	4	6.46736	0	3.04539	15.2388	+		P09913	P09913	Interferon-induced protein with tetratricopeptide repeats 2	IFIT2	950
-1.39161	-1.30801	-1.48796	-1.43815	-1.43154	2.91785	2.71078	2.51572	2.32121	2.72508	17	17	16	45.6	45.6	44.1	55.36	0	78.968	534010000	29	9.61733	0	4.04958	38.2165	+		P09914;Q5T764	P09914	Interferon-induced protein with tetratricopeptide repeats 1	IFIT1	951
-6.35291	-6.20296	-5.97119	-6.96001	-6.29584	-5.14102	-4.7361	-4.60332	-4.71373	-4.56126	1	1	1	4.7	4.7	4.7	53.588	0	27.409	8683300	1	4.46868	9.72222e-05	1.6055	8.28248	+		P15289	P15289	Arylsulfatase A;Arylsulfatase A component B;Arylsulfatase A component C	ARSA	1071
-3.86342	-4.46385	-3.45171	-3.61554	-4.13642	-2.11474	-1.95396	-2.11097	-2.27678	-2.82613	2	2	2	11.3	11.3	11.3	28.977	0.00077489	3.3774	14138000	2	3.94319	0.00055792	1.64967	6.98818	+		P15428	P15428	15-hydroxyprostaglandin dehydrogenase [NAD(+)]	HPGD	1076
-7.05745	-7.07938	-6.13257	-6.64915	-6.52865	-6.34743	-5.97219	-5.5777	-5.07407	-5.30207	1	1	1	4.4	4.4	4.4	51.578	0	16.526	2475300	1	2.14181	0.0151138	1.03475	3.57752	+		P16871	P16871	Interleukin-7 receptor subunit alpha	IL7R	1103
-4.09373	-3.89249	-4.01207	-4.21517	-3.88747	-2.78249	-2.3682	-2.68513	-2.64468	-2.44897	2	1	1	6.8	3	3	38.224	0.0013485	3.2492	14942000	1	6.30173	0	1.43429	14.5069	+		P17693	P17693	HLA class I histocompatibility antigen, alpha chain G	HLA-G	1119
-0.533602	-0.38766	-0.433567	-0.331987	-0.442429	1.29171	1.44374	0.989677	0.924649	1.14812	11	11	11	24.8	24.8	24.8	54.169	0	39.975	244310000	14	6.56246	0	1.58543	15.6746	+		P19474	P19474	E3 ubiquitin-protein ligase TRIM21	TRIM21	1155
2.15576	2.0162	2.06804	2.12826	2.06859	4.55957	4.37078	4.40376	4.31016	4.37377	20	20	20	41	41	41	62.094	0	184.11	2245000000	53	10.3841	0	2.31624	47.6961	+		P19525	P19525	Interferon-induced, double-stranded RNA-activated protein kinase	EIF2AK2	1157
-2.11757	-2.32463	-2.2758	-2.19974	-2.48559	1.55925	1.02875	1.43827	1.10491	1.06786	13	13	12	44.8	44.8	38	49.955	0	51.684	189570000	16	8.57319	0	3.52047	28.239	+		P19971	P19971	Thymidine phosphorylase	TYMP	1161
2.01871	2.12852	1.65907	2.20447	1.55866	7.26523	7.38042	7.03615	6.66817	6.93919	38	38	34	71.3	71.3	62.8	75.519	0	323.31	32016000000	205	8.61935	0	5.14395	28.6201	+		P20591;REV__Q15075	P20591	Interferon-induced GTP-binding protein Mx1;Interferon-induced GTP-binding protein Mx1, N-terminally processed	MX1	1175
0.671242	0.409576	0.385488	0.476188	0.309047	4.11264	4.24601	3.89496	3.41284	4.11575	29	25	25	49.2	41.4	41.4	82.088	0	102.72	1345200000	39	7.71504	0	3.50613	21.9951	+		P20592	P20592	Interferon-induced GTP-binding protein Mx2	MX2	1176
1.45141	1.43131	1.6121	1.58471	1.40819	2.77573	2.93318	2.67556	2.53307	2.66102	23	23	21	27.6	27.6	25.4	100.42	0	112.96	1075500000	40	6.51727	0	1.21817	15.4661	+		P23497	P23497	Nuclear autoantigen Sp-100	SP100	1235
3.43744	3.3668	3.45128	3.47487	3.41721	5.0004	4.97055	5.00519	4.85452	4.87015	31	31	31	70.7	70.7	70.7	56.166	0	160.33	5127500000	76	9.82615	0	1.51064	40.5952	+		P28838	P28838	Cytosol aminopeptidase	LAP3	1315
1.16839	1.09071	1.25961	1.3051	1.24788	3.13676	3.17852	2.97869	2.58411	2.89563	23	23	23	28.3	28.3	28.3	97.55	0	100.42	915200000	32	6.516	0	1.7404	15.4603	+		P29590	P29590	Protein PML	PML	1327
0.708639	0.432678	0.811668	0.837009	0.730837	4.6687	4.57836	4.4647	4.04997	4.49784	25	25	25	43.3	43.3	43.3	82.43	0	115.68	2259800000	51	8.68324	0	3.74775	29.1559	+		P29728	P29728	2-5-oligoadenylate synthase 2	OAS2	1329
2.35369	2.50606	2.34918	2.33233	2.4494	6.10212	6.1638	5.9531	5.80238	5.91559	39	39	39	62.7	62.7	62.7	87.334	0	323.31	10041000000	139	10.4694	0	3.58926	48.8842	+		P42224;Q14765	P42224	Signal transducer and activator of transcription 1-alpha/beta	STAT1	1518
-7.77344	-7.64179	-7.26821	-6.9022	-8.72299	-5.86437	-5.26188	-5.88372	-5.98131	-6.08476	1	1	1	10.1	10.1	10.1	22.073	0	9.319	2271600	1	3.22261	0.00197962	1.84652	5.46363	+		P46527	P46527	Cyclin-dependent kinase inhibitor 1B	CDKN1B	1572
-1.21219	-0.989332	-1.19555	-1.39816	-1.05587	1.09249	1.08795	0.83566	0.693468	1.18527	13	13	13	19.2	19.2	19.2	97.915	0	56.086	158760000	17	7.12677	0	2.14919	18.5135	+		P52630	P52630	Signal transducer and activator of transcription 2	STAT2	1747
-1.57392	-1.8109	-1.36713	-1.46618	-1.51175	-0.389457	0.265853	-0.223532	0.00951258	-0.159293	2	2	2	26.9	26.9	26.9	13.714	0	18.155	100800000	5	5.32161	0	1.44659	10.7989	+		P61769	P61769	Beta-2-microglobulin;Beta-2-microglobulin form pI 5.3	B2M	1922
-1.37851	-1.27227	-0.787728	-0.66438	-0.844883	1.51321	1.678	1.58649	1.33318	1.5876	11	11	10	51.4	51.4	45.5	31.546	0	34.714	387870000	12	6.75174	0	2.52925	16.5772	+		P80217	P80217	Interferon-induced 35 kDa protein	IFI35	2049
-2.76792	-2.79322	-3.16896	-2.54923	-2.93782	-1.59897	-1.36748	-1.68378	-1.72047	-1.50127	2	2	2	8.9	8.9	8.9	43.696	0	6.4636	10999000	3	5.23224	0	1.26903	10.5076	+		Q00978	Q00978	Interferon regulatory factor 9	IRF9	2109
-0.12027	-0.171316	-0.0534169	-0.189008	-0.197786	1.91429	2.09006	1.72993	1.5183	1.77283	13	13	13	27.6	27.6	27.6	87.217	0	60.28	331330000	22	7.33647	0	1.95144	19.6888	+		Q03518	Q03518	Antigen peptide transporter 1	TAP1	2164
-0.218554	-0.177398	-0.265718	-0.0857306	-0.259245	1.93807	2.00598	1.80216	1.61481	1.85012	13	13	12	26.2	26.2	25.1	75.663	0	50.366	486890000	19	8.4714	0	2.04356	27.4163	+		Q03519	Q03519	Antigen peptide transporter 2	TAP2	2165
-1.83702	-1.89824	-1.88961	-1.88444	-1.94002	-0.0285736	-0.278198	-0.0447839	-0.35099	0.0538739	6	6	6	7.4	7.4	7.4	101.05	0	13.184	69603000	6	7.72187	0	1.76013	22.0391	+		Q08AF3;Q8IYM2;Q6IEE8;Q7Z7L1	Q08AF3	Schlafen family member 5	SLFN5	2222
0.683386	0.720119	0.861807	0.770326	0.611856	2.50517	2.90556	2.35153	2.23968	2.34917	5	5	5	23.3	23.3	23.3	19.769	0	26.689	793710000	12	6.18964	0	1.74072	14.0304	+		Q10589	Q10589	Bone marrow stromal antigen 2	BST2	2239
-2.6405	-2.83936	-2.07802	-2.28929	-2.41832	2.22265	1.8727	1.61298	1.47256	0.513677	9	9	9	44.3	44.3	44.3	29.926	0	30.745	292470000	12	5.8428	0	3.99201	12.6462	+		Q13268	Q13268	Dehydrogenase/reductase SDR family member 2, mitochondrial	DHRS2	2322
-0.58755	-0.411747	-0.256472	0.0340097	-0.031761	2.09507	2.06938	2.07842	1.91252	2.05141	10	10	10	34.5	34.5	34.5	35.056	0	48.836	272390000	16	7.22025	0	2.29206	19.0288	+		Q13287	Q13287	N-myc-interactor	NMI	2325
-2.30625	-2.35451	-2.41983	-2.43657	-2.5023	0.793647	0.53671	0.614369	0.33974	0.618479	10	9	9	26.1	24.7	24.7	55.846	0	35.726	127140000	11	9.49551	0	2.98448	36.8931	+		Q13325	Q13325	Interferon-induced protein with tetratricopeptide repeats 5	IFIT5	2331
2.34678	2.39689	2.29621	2.31024	2.60071	4.07562	4.05137	3.97066	3.97463	4.00686	29	29	29	59.7	59.7	59.7	70.973	0	193.05	2746700000	57	8.47612	0	1.62566	27.4539	+		Q14258	Q14258	E3 ubiquitin/ISG15 ligase TRIM25	TRIM25	2455
-1.14187	-1.00426	-0.975559	-1.0571	-1.03642	0.204497	0.413362	0.187216	0.0623654	0.410528	7	7	7	30.4	30.4	30.4	31.285	0	29.27	295380000	15	6.9439	0	1.29863	17.5438	+		Q14493	Q14493	Histone RNA hairpin-binding protein	SLBP	2466
-2.99634	-2.95385	-2.97517	-2.89621	-2.70056	-1.28698	-1.33231	-1.56711	-1.74905	-1.08755	6	6	5	8.7	8.7	7.8	99.326	0	25.143	25569000	5	5.61805	0	1.49983	11.8172	+		Q14764	Q14764	Major vault protein	MVP	2499
-4.57335	-5.47625	-5.78388	-4.63669	-5.99089	-2.26415	-2.93962	-2.52877	-2.90488	-2.26037	2	2	2	6.6	6.6	6.6	59.225	0	4.7925	8473100	2	4.46554	9.68858e-05	2.71265	8.27421	+		Q15646	Q15646	2-5-oligoadenylate synthase-like protein	OASL	2618
-1.47317	-1.36829	-1.36668	-1.6288	-1.33028	1.4058	1.23517	1.20044	1.21208	1.44175	20	20	20	14.5	14.5	14.5	202.8	0	89.911	201110000	23	9.45653	0	2.73249	36.4793	+		Q460N5	Q460N5	Poly [ADP-ribose] polymerase 14	PARP14	2746
-1.78105	-1.47912	-1.56882	-1.68418	-1.45859	0.304807	0.380989	-0.0146357	-0.0490638	0.183274	9	9	9	16	16	16	110	0	70.184	126570000	14	6.78559	0	1.75542	16.7437	+		Q53GL7	Q53GL7	Poly [ADP-ribose] polymerase 10	PARP10	2769
-3.05584	-3.66671	-3.3108	-2.98815	-3.04528	0.931118	0.983157	0.514767	0.0632064	1.03997	8	8	8	34.1	34.1	34.1	49.447	0	55.962	156660000	11	6.92837	0	3.9198	17.4637	+		Q5EBM0	Q5EBM0	UMP-CMP kinase 2, mitochondrial	CMPK2	2797
2.40109	2.39975	2.49448	2.37639	2.41809	4.13063	4.23772	4.01815	4.01134	3.94829	37	37	34	31.8	31.8	30.2	184.28	0	258.1	1456100000	66	8.77163	0	1.65126	29.9134	+		Q5K651	Q5K651	Sterile alpha motif domain-containing protein 9	SAMD9	2826
2.06109	2.09458	2.02742	2.04828	2.20614	4.70145	4.71106	4.54509	4.25495	4.52352	121	121	120	30.2	30.2	30.1	591.4	0	323.31	2538900000	161	8.51904	0	2.45971	27.7983	+		Q63HN8	Q63HN8	E3 ubiquitin-protein ligase RNF213	RNF213	2908
-6.28497	-6.02281	-5.90712	-5.64576	-5.91004	-2.77255	-2.97825	-2.88055	-2.37668	-2.14461	1	1	1	7.9	7.9	7.9	30.564	0	21.073	11532000	1	6.94445	0	3.32361	17.5466	+		Q96QU4;Q64ET8	Q96QU4;Q64ET8	Protein FRG2-like-1;Protein FRG2	FRG2B;FRG2	2911
-2.93887	-2.59001	-2.80969	-2.71144	-2.65585	0.159233	0.428759	0.0396626	-0.0222941	0.100745	4	4	4	13.3	13.3	13.3	34.626	0	6.7156	96773000	4	8.67431	0	2.88239	29.0805	+		Q6GPH4	Q6GPH4	XIAP-associated factor 1	XAF1	2947
-0.0515689	-0.00337886	-0.0140686	0.00179954	0.0366205	2.83011	3.3956	2.79792	2.48345	2.69885	10	10	10	5.2	5.2	5.2	268.88	0	28.963	1431000000	13	7.16844	0	2.84731	18.7415	+		Q7Z7A1	Q7Z7A1	Centriolin	CNTRL	3191
-4.52837	-4.30962	-4.00511	-3.89859	-3.99438	-3.23379	-2.92873	-3.12123	-3.21179	-3.19019	3	3	2	17.2	17.2	12.6	23.463	0	5.491	15908000	3	4.26682	0.000167665	1.01007	7.76479	+		Q8IV50	Q8IV50	LysM and putative peptidoglycan-binding domain-containing protein 2	LYSMD2	3296
-1.64809	-1.68998	-2.31884	-1.89811	-1.82793	1.4448	1.32263	1.29735	0.801937	1.25385	20	17	17	15.5	13.9	13.9	184.53	0	53.967	94696000	19	7.22892	0	3.1007	19.0773	+		Q8IVG5	Q8IVG5	Sterile alpha motif domain-containing protein 9-like	SAMD9L	3300
-0.944597	-1.14794	-1.20293	-0.994608	-1.26361	1.75456	1.62658	1.57776	1.42619	1.6132	13	13	13	17.7	17.7	17.7	96.342	0	57.526	287410000	18	9.17688	0	2.71039	33.6423	+		Q8IXQ6	Q8IXQ6	Poly [ADP-ribose] polymerase 9	PARP9	3341
-2.71926	-2.9181	-2.47228	-2.42326	-2.9347	-0.443661	-0.394693	-0.45242	-0.872653	-0.674183	7	7	7	5	5	5	197.85	0	26.739	43805000	7	6.44619	0	2.126	15.1434	+		Q8IY21	Q8IY21	Probable ATP-dependent RNA helicase DDX60	DDX60	3346
-0.660146	-0.767862	-0.544732	-0.347534	-0.638135	1.00941	1.09902	1.20245	1.13816	1.1698	12	12	12	33.5	33.5	33.5	56.947	0	64.454	247910000	18	7.71155	0	1.71545	21.9727	+		Q8IYM9	Q8IYM9	E3 ubiquitin-protein ligase TRIM22	TRIM22	3361
-1.33931	-1.52436	-1.2807	-1.27917	-1.32007	0.792114	0.746253	0.541436	0.39648	0.784108	11	11	11	11.6	11.6	11.6	123.58	0	34.884	143820000	13	7.72321	0	2.0008	22.0477	+		Q8NHU6	Q8NHU6	Tudor domain-containing protein 7	TDRD7	3554
-2.66322	-2.76985	-3.11763	-2.53915	-2.4489	0.413377	0.222991	0.521936	0.366284	0.650885	8	8	8	23.6	23.6	23.6	50.49	0	18.623	100770000	10	7.86746	0	3.14285	22.9959	+		Q8TCB0	Q8TCB0	Interferon-induced protein 44	IFI44	3591
0.840074	0.924771	0.955936	0.894666	1.03031	3.39766	3.37996	3.21131	3.17762	3.33651	22	22	22	32.6	32.6	32.6	83.553	0	110.89	902950000	33	10.0433	0	2.37146	43.224	+		Q8TDB6	Q8TDB6	E3 ubiquitin-protein ligase DTX3L	DTX3L	3607
-6.71232	-6.27067	-5.55747	-5.4381	-5.71188	-2.18972	-2.09035	-2.13514	-1.79321	-1.77393	5	5	5	18.9	18.9	18.9	54.277	0	20.458	45133000	5	6.50014	0	3.94162	15.3877	+		Q92985	Q92985	Interferon regulatory factor 7	IRF7	3789
-2.77218	-3.23306	-2.61002	-2.71877	-2.94251	0.407215	1.22225	-0.0811734	-0.164266	0.199164	2	2	2	8.3	8.3	8.3	25.728	0.0017208	3.1099	60833000	2	5.58768	0	3.17195	11.7091	+		Q969E2	Q969E2	Secretory carrier-associated membrane protein 4	SCAMP4	3804
-0.25119	-0.222522	-0.285965	-0.136907	0.093305	2.26555	2.39883	2.17501	1.73353	2.56922	9	9	9	63	63	63	20.363	0	52.746	526320000	20	6.4827	0	2.38908	15.3083	+		Q96AZ6	Q96AZ6	Interferon-stimulated gene 20 kDa protein	ISG20	3846
NaN	NaN	-7.04101	-6.44598	-6.83773	-2.04053	-1.61661	-2.27085	-1.91156	-1.5401	3	3	3	12.3	12.3	12.3	36.793	0	10.453	23028000	5	6.26388	0	4.89898	22.211	+		Q96J88	Q96J88	Epithelial-stromal interaction protein 1	EPSTI1	4011
-2.15198	-2.69656	-2.23286	-2.10784	-2.44252	-1.23987	-0.960147	-1.36856	-1.33438	-1.09887	5	5	5	17	17	17	39.002	0	17.972	29026000	5	4.54014	0.00010219	1.12599	8.47229	+		Q96JZ2	Q96JZ2	Hematopoietic SH2 domain-containing protein	HSH2D	4024
-0.801001	-1.01089	-0.889219	-0.897935	-0.682579	1.16022	0.647217	1.30148	1.06013	1.15903	14	14	14	25.5	25.5	25.5	70.195	0	81.923	205080000	18	6.52001	0	1.92194	15.4787	+		Q96PZ2	Q96PZ2	Protein FAM111A	FAM111A	4082
-1.85617	-2.02687	-1.64059	-1.68225	-1.96267	-0.862433	-0.693528	-0.612118	-0.855933	-1.12308	3	3	3	8	8	8	46.426	0	8.0184	37880000	4	4.61293	9.0566e-05	1.00429	8.66929	+		Q99574	Q99574	Neuroserpin	SERPINI1	4163
0.0981139	0.347118	0.105273	-0.0370872	-0.0945447	1.58419	1.65348	1.46218	1.2212	1.41065	10	10	10	30	30	30	37.092	0	35.31	432840000	13	5.91758	0	1.38257	12.9335	+		Q9BQE5	Q9BQE5	Apolipoprotein L2	APOL2	4241
-2.97661	-2.73986	-2.81204	-2.82762	-2.58202	0.123008	0.0914715	-0.0626105	-0.243221	0.136789	15	15	15	8.5	8.5	8.5	294.65	0	69.794	84658000	16	8.65251	0	2.79672	28.897	+		Q9BYK8	Q9BYK8	Helicase with zinc finger domain 2	HELZ2	4422
-1.17047	-0.920619	-0.899994	-0.974654	-0.815326	1.23122	0.965273	0.94	1.08302	1.35831	12	12	12	14.5	14.5	14.5	116.69	0	72.017	149890000	15	7.53366	0	2.07178	20.8593	+		Q9BYX4	Q9BYX4	Interferon-induced helicase C domain-containing protein 1	IFIH1	4430
-1.36109	-0.926422	-1.30292	-1.20885	-0.912162	0.345497	0.394446	0.127835	0.210489	0.22502	9	9	8	17.8	17.8	14.1	79.063	0	24.174	145590000	10	5.99846	0	1.40295	13.251	+		Q9H0J9	Q9H0J9	Poly [ADP-ribose] polymerase 12	PARP12	4506
2.12351	2.19429	2.0794	2.05792	1.97518	4.11817	4.22756	3.8519	3.59407	3.9458	17	17	17	52.4	52.4	52.4	37.948	0	91.801	1917900000	40	6.64963	0	1.86144	16.0843	+		Q9H0P0	Q9H0P0	Cytosolic 5-nucleotidase 3A	NT5C3A	4509
-1.54602	-2.03634	-2.22033	-1.91537	-2.41027	-0.655722	-1.12706	-0.414453	-0.795078	-0.277374	4	4	4	8.7	8.7	8.7	66.63	0	11.57	41800000	5	3.75882	0.0008	1.37173	6.57287	+		Q9H1C4	Q9H1C4	Protein unc-93 homolog B1	UNC93B1	4526
-2.99545	-3.79787	-3.35809	-3.13811	-3.01983	-1.70743	-2.90673	-2.15857	-2.29209	-2.11358	2	2	2	6.9	6.9	6.9	43.661	0	7.0334	21312000	2	2.52247	0.00733013	1.02619	4.19847	+		Q9H3M7	Q9H3M7	Thioredoxin-interacting protein	TXNIP	4565
1.70765	1.26276	1.68057	1.68941	1.42685	2.90855	3.00723	2.87206	2.68294	2.80594	18	18	18	31.2	31.2	31.2	78.395	0	84.235	1087600000	30	5.80147	0	1.30189	12.4899	+		Q9HB58	Q9HB58	Sp110 nuclear body protein	SP110	4695
-1.20838	-1.02901	-1.04828	-0.995086	-1.06118	-0.0269566	0.0693949	0.00358002	-0.0684877	0.0518916	13	13	13	19.4	19.4	19.4	113.67	0	49.408	147870000	16	8.02813	0	1.07427	24.0988	+		Q9HCE1	Q9HCE1	Putative helicase MOV-10	MOV10	4714
-5.56315	-6.50227	-5.09729	-5.0708	-5.75636	-4.34128	-4.08046	-4.64186	-4.97592	-4.42592	1	1	1	4.1	4.1	4.1	33.932	0.0022796	2.939	4456900	1	2.1918	0.0137301	1.10489	3.65692	+		Q9NRD1	Q9NRD1	F-box only protein 6	FBXO6	4804
-4.20575	-3.60633	-4.43882	-4.63898	-3.81159	-3.03455	-3.16162	-2.93622	-3.17674	-2.9709	1	1	1	2	2	2	74.856	0.0068077	2.349	4444900	2	3.23094	0.00191202	1.08429	5.47983	+		Q9NUB1	Q9NUB1	Acetyl-coenzyme A synthetase 2-like, mitochondrial	ACSS1	4855
-1.3871	-1.35979	-1.31295	-1.33703	-1.34805	0.448968	0.707087	0.374004	0.146991	0.356839	5	5	5	22	22	22	33.11	0	22.555	104770000	6	7.26316	0	1.75576	19.27	+		Q9NUL5	Q9NUL5	UPF0515 protein C19orf66	C19orf66	4859
-4.18553	-3.99895	-3.84774	-3.8086	-3.94991	-1.15151	-1.06726	-1.30086	-1.61653	-1.21641	3	3	3	10.9	10.9	10.9	37.582	0	12.632	23736000	3	7.90648	0	2.68763	23.2591	+		Q9UIL8	Q9UIL8	PHD finger protein 11	PHF11	5176
-3.85847	-4.57949	-4.23495	-4.17349	-4.21823	0.197308	-0.349892	-0.0551818	-0.456958	0.260589	5	5	5	18.8	18.8	18.8	43.01	0	40.973	63836000	8	7.80297	0	4.1321	22.5672	+		Q9UMW8;Q3LFD5	Q9UMW8	Ubl carboxyl-terminal hydrolase 18	USP18	5277
-1.58536	-1.51684	-1.62748	-1.63811	-1.51621	-0.0476624	-0.872726	-0.170252	-0.271284	-0.145322	5	5	5	8.8	8.8	8.8	73.278	0	12.456	57488000	8	4.56217	8.85609e-05	1.27535	8.53151	+		Q9Y2V7	Q9Y2V7	Conserved oligomeric Golgi complex subunit 6	COG6	5388
0.81037	0.954293	0.885605	0.966992	0.967346	2.86567	2.90326	2.58026	2.33021	2.62776	23	23	23	43	43	43	72.2	0	80.351	561660000	37	6.64154	0	1.74451	16.0458	+		Q9Y3Z3	Q9Y3Z3	Deoxynucleoside triphosphate triphosphohydrolase SAMHD1	SAMHD1	5457
0.264783	0.397461	0.0444513	0.259876	0.440049	1.7586	1.92412	1.52295	1.28954	1.5964	16	16	16	32.4	32.4	32.4	70.537	0	68.138	369070000	21	5.21929	0	1.337	10.466	+		Q9Y5A7	Q9Y5A7	NEDD8 ultimate buster 1	NUB1	5503
1.51926	1.32356	1.66006	1.38349	1.39123	4.51065	4.38191	4.21386	3.93632	4.20918	36	36	35	38.5	38.5	37.4	121.17	0	185.72	1912700000	58	8.09096	0	2.79486	24.5439	+		Q9Y6K5	Q9Y6K5	2-5-oligoadenylate synthase 3	OAS3	5573
-4.60218	-4.44342	-4.50792	-4.31176	-4.54471	-4.83933	-4.75536	-5.00451	-5.10328	-4.96921	1	1	1	5.7	5.7	5.7	20.996	0	6.6036	10116000	1	3.35052	0.00151506	-0.452343	-5.71588			A0A087X1L8;O75144	A0A087X1L8;O75144	ICOS ligand	ICOSLG	0
-5.27635	-5.33847	-5.89091	-5.51179	-5.15776	-5.64731	-5.49285	-5.51816	-5.19767	-5.39377	1	1	1	7.6	7.6	7.6	13.056	0.0019091	3.0773	11089000	1	0.035156	0.949252	-0.0148963	-0.100735			A0A0A0MS15	A0A0A0MS15		IGHV3-49	1
3.35598	3.50058	3.45628	3.43091	3.57493	3.6321	3.53661	3.64795	3.58823	3.60281	12	12	12	51.5	51.5	51.5	28.17	0	91.602	2625800000	36	1.99318	0.019983	0.137805	3.34481			P0DPI2;A0A0B4J2D5	P0DPI2;A0A0B4J2D5			2
0.821748	0.750802	0.81788	0.733328	0.711417	0.627356	0.514814	0.645398	0.696404	0.595021	15	15	15	22.6	22.6	22.6	102.45	0	120.25	295110000	23	2.41977	0.00890288	-0.151236	-4.027			A0A0B4J2E5;Q15269	A0A0B4J2E5;Q15269	Periodic tryptophan protein 2 homolog	PWP2	3
-1.90282	-2.70759	-1.42989	-1.53873	-2.03967	-2.23547	-1.62265	-2.55792	-2.33738	-2.11559	11	1	1	25.9	5.5	5.5	32.057	0.00059964	4.0618	1294000000	1	0.410345	0.460499	-0.250061	-0.91137			A0A0G2JPF8;P0DMR1;O60812;B7ZW38;A0A0G2JNQ3;B2RXH8	A0A0G2JPF8;P0DMR1;O60812;B7ZW38;A0A0G2JNQ3;B2RXH8	Heterogeneous nuclear ribonucleoprotein C-like 4;Heterogeneous nuclear ribonucleoprotein C-like 1;Heterogeneous nuclear ribonucleoprotein C-like 3;Heterogeneous nuclear ribonucleoprotein C-like 2	HNRNPCL4;HNRNPCL1;HNRNPCL3;HNRNPCL2	4
-3.418	-3.40074	-3.27965	-3.27674	-3.27513	-3.41412	-3.014	-3.37987	-3.66196	-3.62817	2	2	2	8.1	8.1	8.1	21.66	0.0087977	2.2589	26355000	2	0.320678	0.55359	-0.0895687	-0.744478			A0A1W2PRV1;A0A1W2PPE2;A0A1W2PP81;A0A1W2PRN6;A0A1W2PR64;A0A1W2PPH5;A6NLC8	A0A1W2PRV1;A0A1W2PPE2;A0A1W2PP81;A0A1W2PRN6;A0A1W2PR64;A0A1W2PPH5;A6NLC8	Putative TAF11-like protein ENSP00000332601		5
3.08936	3.09145	3.0461	3.02851	3.11052	3.20119	3.11351	3.1863	3.16414	3.23449	33	33	33	43.5	43.5	43.5	117.97	0	191.8	1723300000	54	2.53006	0.00730435	0.106738	4.21125			A0AVT1	A0AVT1	Ubiquitin-like modifier-activating enzyme 6	UBA6	6
-0.271945	-0.298065	-0.303137	-0.270505	-0.241159	-0.161415	-0.142872	-0.106516	-0.101182	-0.0631537	11	11	11	16.6	16.6	16.6	102.36	0	33.733	133660000	11	4.32837	0.000140575	0.161934	7.91981			A0FGR8	A0FGR8	Extended synaptotagmin-2	ESYT2	7
-6.04283	-6.47355	-5.90656	-5.53237	-6.13457	-5.9947	-5.96696	-6.00326	-6.37818	-6.83218	2	2	1	4.8	4.8	2.1	71.639	0.00077897	3.4845	1000200	1	0.435477	0.436188	-0.217083	-0.956391			A0MZ66	A0MZ66	Shootin-1	KIAA1598	8
-1.57951	-2.0098	-1.86231	-1.73535	-2.02161	-0.760806	-0.684991	-1.06519	-1.13503	-1.16389	4	4	4	31.8	31.8	31.8	11.88	0	10.414	48052000	4	3.83875	0.000720879	0.879737	6.75063			A0PJW8	A0PJW8	Death-associated protein-like 1	DAPL1	9
-0.878317	-0.873328	-1.10123	-0.913076	-1.03493	-0.968585	-1.18179	-0.888558	-0.791825	-0.899101	7	7	7	20.9	20.9	20.9	67.867	0	60.474	94032000	9	0.0639253	0.907122	0.0142042	0.178027			A1L0T0	A1L0T0	Acetolactate synthase-like protein	ILVBL	10
-2.59505	-2.51676	-2.6975	-2.4284	-2.48515	-2.76732	-2.93808	-2.72819	-2.6916	-2.73682	4	4	4	7.8	7.8	7.8	58.077	0	8.0062	30847000	4	2.14398	0.0149969	-0.227832	-3.58095			A2A288	A2A288	Probable ribonuclease ZC3H12D	ZC3H12D	11
-0.982165	-0.772998	-0.972953	-0.972532	-0.789881	-1.03317	-0.927512	-0.847534	-0.837691	-0.888255	9	9	9	4.2	4.2	4.2	268.57	0	24.012	69059000	10	0.0521459	0.925687	-0.0087271	-0.146884			A2RRP1	A2RRP1	Neuroblastoma-amplified sequence	NBAS	12
-0.900598	-0.7574	-0.650751	-0.545608	-0.449069	-0.958801	-1.01299	-0.669101	-0.738684	-0.817807	9	9	9	6.7	6.7	6.7	179.34	0	29.719	117270000	9	0.926499	0.16059	-0.178792	-1.74884			A2VDJ0	A2VDJ0	Transmembrane protein 131-like	KIAA0922	13
-0.188822	-0.0419029	-0.229205	-0.177558	0.0381449	-0.188062	-0.316694	-0.124883	-0.230093	-0.144112	15	15	15	9.1	9.1	9.1	214.82	0	40.785	114080000	15	0.654361	0.277787	-0.0809002	-1.32541			A3KMH1	A3KMH1	von Willebrand factor A domain-containing protein 8	VWA8	14
1.21913	1.16436	1.24649	1.09661	1.22412	0.86195	0.743165	0.833043	0.841963	0.763701	17	17	17	17.6	17.6	17.6	154.31	0	108.09	317330000	22	5.28965	0	-0.381379	-10.6939			A3KN83;Q9Y2G9	A3KN83	Protein strawberry notch homolog 1	SBNO1	15
1.15189	1.06585	1.24825	1.15625	1.18674	1.06011	0.892062	1.1804	1.11198	1.02481	10	10	10	33.1	33.1	33.1	42.932	0	52.166	257210000	17	1.03344	0.129111	-0.107924	-1.9096			A4D1E9	A4D1E9	GTP-binding protein 10	GTPBP10	16
-0.985574	-1.10166	-1.10813	-0.911495	-1.09949	-0.846625	-0.958743	-0.578276	-0.622607	-0.689507	7	7	7	10.6	10.6	10.6	83.343	0	33.588	81963000	8	2.22048	0.0127833	0.302119	3.70273			A4D1P6	A4D1P6	WD repeat-containing protein 91	WDR91	17
3.21095	3.21677	3.22085	3.15977	3.22404	3.12302	3.01945	3.07838	3.08291	3.12138	48	48	48	26.5	26.5	26.5	266.94	0	207.17	1355000000	71	3.21474	0.00203468	-0.121447	-5.44835			A5YKK6	A5YKK6	CCR4-NOT transcription complex subunit 1	CNOT1	18
-1.73582	-1.0687	-1.78147	-1.63401	-1.42665	-1.57196	-1.77849	-1.56071	-1.47727	-1.58566	5	5	5	4.5	4.5	4.5	164.81	0	13.921	46544000	6	0.186234	0.736879	-0.0654896	-0.469449			A6NC98	A6NC98	Coiled-coil domain-containing protein 88B	CCDC88B	19
0.333879	0.680067	0.275566	0.395376	0.444012	0.276156	0.193833	0.720873	0.772247	0.543203	2	2	2	16.8	16.8	16.8	14.628	0	8.8419	186520000	5	0.227755	0.676395	0.0754819	0.558333			A6NCE7;Q9GZQ8;Q9H492	A6NCE7;Q9GZQ8;Q9H492	Microtubule-associated proteins 1A/1B light chain 3 beta 2;Microtubule-associated proteins 1A/1B light chain 3B;Microtubule-associated proteins 1A/1B light chain 3A	MAP1LC3B2;MAP1LC3B;MAP1LC3A	20
0.638595	0.612467	0.753048	0.769974	0.791976	0.635476	0.694031	0.750071	0.768852	0.679311	10	10	10	36.4	36.4	36.4	34.006	0	36.318	334800000	13	0.0626842	0.909009	-0.00766339	-0.174777			A6NDG6	A6NDG6	Phosphoglycolate phosphatase	PGP	21
-2.10148	-2.05261	-2.0765	-2.06332	-2.03515	-2.06975	-2.11916	-2.20836	-2.04703	-2.23936	5	5	5	22.1	22.1	22.1	33.62	0	15.856	49720000	6	0.961049	0.150338	-0.0709205	-1.80101			A6NDU8	A6NDU8	UPF0600 protein C5orf51	C5orf51	22
-4.94857	-5.0481	-5.35477	-5.45533	-5.23539	-5.34132	-5.0361	-5.45556	-5.60154	-5.38682	1	1	1	2.9	2.9	2.9	40.078	0.0035541	2.6032	4355300	1	0.564707	0.334961	-0.155835	-1.17852			A6NED2	A6NED2	RCC1 domain-containing protein 1	RCCD1	23
-1.88361	-2.24575	-1.84465	-1.75183	-2.12689	-2.08516	-1.78483	-2.06501	-1.8007	-1.74407	5	1	1	10.3	3.8	3.8	49.908	0	5.4001	42846000	3	0.262635	0.629129	0.0745901	0.630075			A6NHL2	A6NHL2	Tubulin alpha chain-like 3	TUBAL3	24
-2.6853	-2.38668	-2.70565	-2.45394	-2.89532	-2.53295	-2.7018	-2.55822	-3.25761	-2.95456	3	1	1	10.2	3.3	3.3	34.803	0.0007913	3.8173	253900000	1	0.4988	0.384632	-0.17565	-1.06702			A6NHQ2	A6NHQ2	rRNA/tRNA 2-O-methyltransferase fibrillarin-like protein 1	FBLL1	25
-5.5886	-5.40259	-5.7455	-5.58361	-5.67552	-5.90238	-6.26944	-5.81842	-6.09264	-5.81632	1	1	1	5.8	5.8	5.8	36.056	0.0019106	3.0854	0	1	2.16626	0.0144386	-0.380679	-3.61628			A6NHX0	A6NHX0	GATS-like protein 2	GATSL2	27
-2.69581	-2.54264	-2.7857	-2.89949	-2.50281	-2.31019	-2.19964	-2.39173	-2.37141	-2.42644	3	3	3	10.8	10.8	10.8	34.796	0	17.71	42518000	3	2.46809	0.0080037	0.34541	4.10728			A6NI79	A6NI79	Coiled-coil domain-containing protein 69	CCDC69	29
-0.53571	-0.684257	-0.432907	-0.340322	-0.393009	-0.952791	-0.78414	-0.96514	-0.756518	-0.781379	6	6	5	35.5	35.5	31.9	28.136	0	14.741	126940000	7	2.90943	0.00341078	-0.370753	-4.87516			A6NIH7	A6NIH7	Protein unc-119 homolog B	UNC119B	30
-0.315278	-0.280028	-0.330578	-0.447397	-0.39005	-0.762432	-0.638859	-0.764825	-0.687559	-0.940641	37	2	0	23.7	1.5	0	197.48	0	14.838	77438000	5	3.88742	0.000663636	-0.406197	-6.86058			A6NKT7	A6NKT7	RanBP2-like and GRIP domain-containing protein 3	RGPD3	31
0.485758	0.310545	0.412443	0.450063	0.242184	0.186652	-0.226744	0.204817	0.415796	0.00932309	10	10	2	11.4	11.4	2.8	125.09	0	38.468	145210000	12	1.26057	0.0830818	-0.26223	-2.24631			A8CG34;A6NF01;Q6PJE2	A8CG34;A6NF01	Nuclear envelope pore membrane protein POM 121C;Putative nuclear envelope pore membrane protein POM 121B	POM121C;POM121B	32
-2.38422	-2.35161	-2.43812	-2.65467	-2.74924	-2.63358	-2.15628	-2.63874	-2.76622	-2.57562	2	2	2	2.9	2.9	2.9	101.81	0	5.0937	43987000	2	0.110361	0.843226	-0.0385186	-0.294867			A8MPP1;Q92771;Q96FC9	A8MPP1;Q92771;Q96FC9	Putative ATP-dependent RNA helicase DDX11-like protein 8;Putative ATP-dependent RNA helicase DDX12;Probable ATP-dependent RNA helicase DDX11	DDX11L8;DDX12P;DDX11	33
-1.13656	-1.08994	-1.25189	-1.2331	-1.10269	-1.11446	-1.1977	-1.08612	-1.09396	-1.09256	5	4	4	3.9	3.1	3.1	115.01	0	5.3276	55139000	4	0.5557	0.341278	0.0458745	1.16347			A8MW92	A8MW92	PHD finger protein 20-like protein 1	PHF20L1	34
1.53969	1.55971	1.628	1.62574	1.51261	1.29268	1.46939	1.39676	1.37715	1.30508	4	4	4	35.5	35.5	35.5	8.496	0	11.19	885400000	16	3.06305	0.0025625	-0.204941	-5.15886			P62308;A8MWD9	P62308;A8MWD9	Small nuclear ribonucleoprotein G;Putative small nuclear ribonucleoprotein G-like protein 15	SNRPG;SNRPGP15	35
-1.15606	-1.08787	-1.03584	-0.972454	-0.904923	-0.994514	-0.863428	-0.816231	-1.04082	-0.880113	5	5	5	16.3	16.3	16.3	42.233	0	20.773	112030000	6	0.992904	0.140307	0.112407	1.8489			A8MXV4	A8MXV4	Nucleoside diphosphate-linked moiety X motif 19, mitochondrial	NUDT19	36
-1.23257	-1.30237	-1.32278	-1.24074	-0.822063	-1.4901	-1.70748	-1.07554	-1.32705	-1.09809	5	5	5	8	8	8	116.44	0	10.353	48033000	5	0.477404	0.402098	-0.155544	-1.03006			B0I1T2	B0I1T2	Unconventional myosin-Ig;Minor histocompatibility antigen HA-2	MYO1G	37
-0.985422	-1.25165	-0.853958	-0.970335	-1.10292	-0.380018	-0.34072	-0.506875	-1.25972	-0.750752	3	3	3	38.5	38.5	38.5	11.601	0	17.464	109490000	6	1.17352	0.097937	0.385242	2.11772			B3KNS4	B3KNS4		hCG_2043597	38
-3.95254	-4.1246	-4.09062	-3.91323	-4.06576	-3.89345	-3.9426	-3.69735	-3.98747	-3.56165	2	2	2	5.3	5.3	5.3	52.916	0	6.0847	14702000	3	1.33245	0.0726088	0.212843	2.35235			P0CG08;B7ZAQ6	P0CG08;B7ZAQ6	Golgi pH regulator B;Golgi pH regulator A	GPR89B;GPR89A	39
-0.505216	-0.424464	-1.05639	-0.848101	-1.65964	-1.28473	-0.371833	-0.630844	-0.978911	-1.53576	1	1	1	3.7	3.7	3.7	23.063	0.0098289	2.1815	57780000	1	0.072858	0.894853	-0.0616536	-0.201211			B9A064	B9A064	Immunoglobulin lambda-like polypeptide 5	IGLL5	40
-1.20555	-1.2253	-1.14696	-1.22401	-1.23216	-1.2868	-1.24028	-1.34314	-1.24497	-1.20329	4	4	2	12.1	12.1	7.3	49.994	0	9.8873	42676000	5	1.09129	0.115347	-0.0569005	-1.9958			C4AMC7;Q6VEQ5;A8K0Z3;A8MWX3	C4AMC7;Q6VEQ5;A8K0Z3;A8MWX3	Putative WAS protein family homolog 3;WAS protein family homolog 2;WAS protein family homolog 1;Putative WAS protein family homolog 4	WASH3P;WASH2P;WASH1;WASH4P	41
-2.26035	-1.6042	-1.89505	-1.83491	-2.05459	-1.75357	-1.57838	-1.83396	-1.6745	-1.75825	4	4	4	47.4	47.4	47.4	10.92	0	12.885	93905000	5	0.946769	0.154492	0.210086	1.77948			C9JLW8	C9JLW8	Protein FAM195B	FAM195B	43
3.97255	3.82657	3.95183	3.87565	3.7511	3.49993	3.56498	3.56078	3.5706	3.60921	7	7	7	5.4	5.4	5.4	205.42	0	102.68	3223800000	43	3.98958	0.000417476	-0.314441	-7.09569			E9PAV3;Q9BZK3	E9PAV3	Nascent polypeptide-associated complex subunit alpha, muscle-specific form	NACA	147
0.904722	0.49544	1.03709	0.866718	0.63453	0.23114	0.6948	0.112409	0.242334	0.121077	4	4	4	30.9	30.9	30.9	14.234	0	14.007	210890000	7	2.09272	0.0164226	-0.507347	-3.50013			E9PRG8	E9PRG8	Uncharacterized protein C11orf98	C11orf98	148
-0.799533	-0.966758	-0.548149	-0.834836	-0.912299	-0.900487	-0.743887	-1.02383	-1.19055	-0.983872	3	3	2	3.2	3.2	2	102.66	0.00096805	3.3707	146040000	3	0.775555	0.2185	-0.15621	-1.5173			H0YM25;Q8N7Z2;A8MZA4	H0YM25;Q8N7Z2;A8MZA4	Golgin subfamily A member 6-like protein 22;Golgin subfamily A member 6-like protein 1;Putative golgin subfamily A member 6-like protein 6	GOLGA6L22;GOLGA6L1;GOLGA6L6	149
-1.40525	-1.11233	-1.24352	-1.39163	-1.38995	-1.65108	-1.43745	-1.65657	-1.49135	-1.58198	3	3	3	34.4	34.4	34.4	11.25	0	11.517	63074000	5	2.12371	0.0155023	-0.25515	-3.54892			L0R819	L0R819		ASNSD1	150
-0.602943	-0.594854	-0.317379	-0.416465	-0.638928	-0.26678	0.064954	-0.101059	-0.2094	-0.307638	4	4	4	10.3	10.3	10.3	39.58	0	9.6753	189080000	5	2.29439	0.0111107	0.35013	3.82175			O00115	O00115	Deoxyribonuclease-2-alpha	DNASE2	151
1.68305	1.82373	1.57848	1.52492	1.66056	1.54718	1.28303	1.35477	1.47773	1.41377	18	18	18	41.9	41.9	41.9	72.911	0	165.44	521840000	25	2.07645	0.0168807	-0.238852	-3.4746			O00116	O00116	Alkyldihydroxyacetonephosphate synthase, peroxisomal	AGPS	152
0.938772	1.02544	0.948339	0.973651	1.0654	0.486022	0.579853	0.51988	0.64314	0.597544	14	14	12	19.4	19.4	16.9	79.954	0	44.55	318510000	17	5.5339	0	-0.425031	-11.5198			O00139	O00139	Kinesin-like protein KIF2A	KIF2A	153
1.9727	2.00801	1.72244	1.76212	1.62456	1.8751	1.58066	1.85627	1.81023	1.66065	23	9	9	59.5	28.8	28.8	49.129	0	55.793	1161400000	34	0.274036	0.613194	-0.0613839	-0.65301			O00148	O00148	ATP-dependent RNA helicase DDX39A	DDX39A	154
2.73961	2.61937	2.90034	3.03379	2.75623	2.85419	2.97219	2.90743	2.86607	2.88736	16	16	16	73.3	73.3	73.3	36.071	0	179.17	1099100000	36	0.562702	0.336276	0.0875773	1.17517			O00151	O00151	PDZ and LIM domain protein 1	PDLIM1	155
1.71245	1.548	1.58198	1.53766	1.54501	1.74568	1.83351	1.59307	1.56156	1.60133	13	13	13	34.7	34.7	34.7	41.796	0	51.352	578230000	21	0.65595	0.276943	0.0820099	1.32797			O00154;Q6ZUV0	O00154	Cytosolic acyl coenzyme A thioester hydrolase	ACOT7	156
0.00838348	-0.0754337	0.0368821	-0.151768	0.0438378	-0.341696	-0.462433	-0.184863	-0.00592224	-0.0606956	8	8	8	11.5	11.5	11.5	121.68	0	19.578	122310000	10	1.07257	0.119552	-0.183502	-1.96796			O00159	O00159	Unconventional myosin-Ic	MYO1C	157
2.85977	2.69744	2.98148	2.89065	2.8005	2.4839	2.86253	2.41423	2.60389	2.52432	14	14	14	75.4	75.4	75.4	23.354	0	62.346	1252200000	43	1.73718	0.0331527	-0.268193	-2.95393			O00161	O00161	Synaptosomal-associated protein 23	SNAP23	158
-1.29127	-1.31042	-1.34638	-1.33734	-1.36191	-1.47219	-1.33859	-1.52363	-1.35507	-1.447	7	7	7	28.7	28.7	28.7	31.62	0	22.172	97403000	7	1.51021	0.0508432	-0.097832	-2.61503			O00165	O00165	HCLS1-associated protein X-1	HAX1	159
1.93262	1.9594	2.0436	1.95827	2.00412	1.72441	1.75927	1.62101	1.73593	1.63065	13	13	13	49.7	49.7	49.7	37.636	0	93.106	970890000	24	4.44817	9.62199e-05	-0.285348	-8.22863			O00170	O00170	AH receptor-interacting protein	AIP	160
0.689409	0.745656	0.612877	0.672665	0.771961	1.14406	1.14681	1.17326	1.19161	1.19824	15	15	15	31.5	31.5	31.5	72.453	0	68.049	330390000	22	6.5599	0	0.472281	15.6627			O00178	O00178	GTP-binding protein 1	GTPBP1	161
0.87579	0.962315	0.843848	0.908376	1.16247	1.21712	1.17323	1.13101	1.18347	1.24855	12	12	12	22.5	22.5	22.5	67.764	0	61.688	286520000	17	2.40857	0.00914593	0.240117	4.00849			O00186	O00186	Syntaxin-binding protein 3	STXBP3	162
2.08638	2.09856	2.19035	2.07227	2.10101	2.12556	2.17742	1.88526	2.20303	2.01552	7	7	7	26.8	26.8	26.8	20.332	0	89.916	911410000	20	0.179987	0.74511	-0.0283537	-0.45571			O00193	O00193	Small acidic protein	SMAP	163
0.998256	1.07088	0.908403	0.905965	1.0333	1.13325	0.92695	1.08875	1.04034	1.08809	17	17	17	18.2	18.2	18.2	121.32	0	85.765	329150000	22	0.757044	0.226442	0.0721152	1.4884			O00203;Q13367	O00203	AP-3 complex subunit beta-1	AP3B1	164
1.04135	1.03803	1.08473	1.21626	1.06308	0.952376	1.13235	1.00609	1.09797	1.07069	7	7	7	43.8	43.8	43.8	23.705	0	44.116	400740000	14	0.347876	0.523429	-0.0367935	-0.79624			O00217	O00217	NADH dehydrogenase [ubiquinone] iron-sulfur protein 8, mitochondrial	NDUFS8	165
-2.65845	-2.53311	-2.47445	-2.47092	-2.51476	-2.64669	-2.36034	-2.80896	-2.55483	-2.50606	3	3	3	10.2	10.2	10.2	52.863	0	19.903	127930000	3	0.223482	0.682311	-0.0450407	-0.54937			O00221	O00221	NF-kappa-B inhibitor epsilon	NFKBIE	166
4.44976	4.53308	4.34362	4.24171	4.36379	4.35745	4.36496	4.30797	4.37998	4.24914	28	28	28	70.1	70.1	70.1	47.463	0	185.44	6286700000	64	0.455888	0.42023	-0.0544886	-0.992468			O00231	O00231	26S proteasome non-ATPase regulatory subunit 11	PSMD11	167
3.03225	2.72869	3.13176	2.92462	2.85336	3.00176	2.9663	2.94146	3.03216	2.86809	19	19	19	45.4	45.4	45.4	52.904	0	196.76	1397600000	48	0.141918	0.798894	0.0278182	0.369641			O00232	O00232	26S proteasome non-ATPase regulatory subunit 12	PSMD12	168
2.46562	2.48514	2.51668	2.43039	2.44146	2.41329	2.38162	2.37727	2.34553	2.18833	9	9	9	41.7	41.7	41.7	24.682	0	30.336	736750000	19	1.74947	0.0325272	-0.126647	-2.97244			O00233	O00233	26S proteasome non-ATPase regulatory subunit 9	PSMD9	169
2.07624	2.09458	2.31085	2.16468	2.06303	2.17239	2.33485	2.23795	2.10359	2.10019	6	6	6	79.4	79.4	79.4	7.4016	0	28.34	637770000	14	0.325157	0.549243	0.0479125	0.753077			O00244	O00244	Copper transport protein ATOX1	ATOX1	170
-2.89787	-2.86347	-2.92526	-2.38746	-2.96037	-2.62696	-2.90232	-2.91379	-2.80137	-3.01015	4	4	4	12.4	12.4	12.4	68.023	0	31.178	69761000	4	0.135165	0.809973	-0.0440293	-0.353919			O00255	O00255	Menin	MEN1	171
-3.47551	-3.54502	-3.48299	-3.81641	-3.45123	-3.324	-3.18193	-3.46043	-3.44456	-3.43407	2	2	2	5.5	5.5	5.5	61.367	0	5.7595	13606000	3	1.20739	0.0918394	0.185234	2.16779			O00257	O00257	E3 SUMO-protein ligase CBX4	CBX4	172
-0.0651701	-0.413234	0.0844819	0.0399381	-0.209896	0.227206	0.49372	0.00495747	0.124639	-0.0861016	6	5	5	30.8	26.2	26.2	21.671	0	14.624	219280000	7	1.07035	0.12001	0.26566	1.96464			O00264	O00264	Membrane-associated progesterone receptor component 1	PGRMC1	173
3.24052	3.25603	3.16947	3.17216	3.27927	3.34516	3.40176	3.31369	3.26773	3.26282	29	29	29	36.6	36.6	36.6	121	0	282.1	1409700000	57	1.61613	0.0423157	0.0947452	2.7725			O00267	O00267	Transcription elongation factor SPT5	SUPT5H	174
1.5092	1.52286	1.53336	1.49457	1.56113	1.31487	1.25233	1.25735	1.42144	1.4338	13	13	13	44.7	44.7	44.7	36.521	0	59.964	729560000	24	2.77332	0.00456071	-0.188264	-4.63125			O00273	O00273	DNA fragmentation factor subunit alpha	DFFA	175
3.68692	3.6778	3.77112	3.79015	3.76784	3.77801	3.70159	3.75013	3.77189	3.75364	19	19	19	87.1	87.1	87.1	26.922	0	210.6	4726900000	65	0.179853	0.745232	0.0122845	0.455415			O00299	O00299	Chloride intracellular channel protein 1	CLIC1	176
3.39953	3.24368	3.4205	3.51652	3.42438	3.32756	3.04461	3.34397	3.32977	3.32236	13	13	13	49	49	49	37.563	0	145.78	2372100000	43	0.9323	0.159125	-0.127267	-1.75762			O00303	O00303	Eukaryotic translation initiation factor 3 subunit F	EIF3F	177
-2.78305	-2.59405	-2.71766	-2.65417	-2.86702	-3.36077	-3.64032	-3.20624	-3.38111	-3.24948	3	3	3	5.2	5.2	5.2	98.911	0	18.095	18135000	3	4.03281	0.000389027	-0.644395	-7.19697			O00308	O00308	NEDD4-like E3 ubiquitin-protein ligase WWP2	WWP2	178
-0.618737	-0.668195	-0.44626	-0.469999	-0.531908	-0.475978	-0.486057	-0.450735	-0.598221	-0.473371	9	9	9	11.2	11.2	11.2	119.48	0	35.516	81886000	11	0.463902	0.41341	0.0501475	1.00652			O00329;P42338	O00329	Phosphatidylinositol 4,5-bisphosphate 3-kinase catalytic subunit delta isoform	PIK3CD	179
-0.473172	-0.249458	-0.352921	-0.386288	-0.353429	-0.310026	-0.278052	-0.165596	-0.168972	-0.255472	7	7	7	16	16	16	54.122	0	30.572	145330000	8	1.60326	0.0433375	0.12743	2.75331			O00330	O00330	Pyruvate dehydrogenase protein X component, mitochondrial	PDHX	180
-1.4986	-1.32142	-1.37028	-1.26583	-1.4525	-1.42527	-1.18808	-1.25531	-1.24251	-1.57061	2	2	2	10	10	10	20.747	0.0037369	2.5732	22866000	2	0.223871	0.681846	0.0453711	0.550189			O00399	O00399	Dynactin subunit 6	DCTN6	181
-3.30853	-3.52207	-3.46703	-3.38788	-3.62916	-3.45904	-3.02316	-3.34125	-3.39083	-3.3728	2	2	2	3.5	3.5	3.5	60.908	0	5.369	11864000	2	0.796558	0.209005	0.145517	1.54994			O00400	O00400	Acetyl-coenzyme A transporter 1	SLC33A1	182
4.86963	4.75331	4.74151	4.71796	4.77625	4.74763	4.51671	4.8059	4.84455	4.74574	48	48	46	63.9	63.9	62.2	123.63	0	323.31	5819600000	156	0.263533	0.627932	-0.0396284	-0.631891			O00410	O00410	Importin-5	IPO5	183
-0.37801	-0.489994	-0.48029	-0.686685	-0.471492	-0.307467	-0.637049	-0.291503	-0.247102	-0.409729	11	11	11	12.8	12.8	12.8	138.62	0	30.712	76381000	12	0.715568	0.245911	0.122724	1.42314			O00411	O00411	DNA-directed RNA polymerase, mitochondrial	POLRMT	184
-3.30353	-3.20745	-3.12483	-3.50534	-3.34771	-3.24784	-3.43839	-3.55789	-3.14196	-3.19896	4	4	4	5.5	5.5	5.5	82.143	0	5.2934	27673000	4	0.068377	0.900257	-0.0192355	-0.189627			O00418	O00418	Eukaryotic elongation factor 2 kinase	EEF2K	185
2.33316	2.20571	2.42454	2.41043	2.17377	2.1842	2.46222	2.21191	2.21375	2.18257	8	8	8	51.6	51.6	51.6	17.561	0	44.985	1104400000	21	0.344879	0.526461	-0.0585917	-0.790589			O00422	O00422	Histone deacetylase complex subunit SAP18	SAP18	186
3.51642	3.64242	3.65558	3.5591	3.77272	3.96925	3.91636	3.91851	3.92462	3.8789	27	27	24	49.6	49.6	44.2	63.704	0	150.11	2616900000	56	3.6264	0.00101538	0.29228	6.28581			O00425;Q9Y6M1	O00425	Insulin-like growth factor 2 mRNA-binding protein 3	IGF2BP3	187
2.647	2.59667	2.44802	2.49705	2.49916	2.68577	2.65634	2.69622	2.6522	2.65798	26	26	26	47.1	47.1	47.1	81.876	0	184.56	1086700000	51	2.10493	0.0160359	0.132123	3.51933			O00429	O00429	Dynamin-1-like protein	DNM1L	188
0.598756	0.2101	0.259615	0.447483	0.222644	0.605412	0.121682	0.669989	0.510138	0.716583	11	11	11	43.2	43.2	43.2	39.336	0	46.61	247320000	19	0.671578	0.268576	0.177041	1.35309			O00442	O00442	RNA 3-terminal phosphate cyclase	RTCA	189
-1.48277	-1.50191	-1.44379	-1.69049	-1.49145	-1.7501	-1.81021	-1.87131	-1.63725	-1.84615	3	3	3	2	2	2	190.68	0	5.7986	17542000	3	2.60679	0.00648178	-0.260919	-4.34163			O00443	O00443	Phosphatidylinositol 4-phosphate 3-kinase C2 domain-containing subunit alpha	PIK3C2A	190
-5.51106	-6.56245	-6.05408	-5.51737	-6.04862	-5.6072	-6.55842	-5.4003	-5.44794	-5.26473	2	1	1	3.7	2.7	2.7	81.544	0.00079208	3.844	3514800	1	0.420503	0.451192	0.282999	0.92965			O00459	O00459	Phosphatidylinositol 3-kinase regulatory subunit beta	PIK3R2	191
-2.29348	-2.15491	-2.34447	-2.52951	-2.34536	-2.42204	-2.34184	-2.59963	-2.62365	-2.34878	5	5	5	8.8	8.8	8.8	81.879	0	12.529	54359000	7	0.805841	0.205232	-0.133642	-1.56432			O00461	O00461	Golgi integral membrane protein 4	GOLIM4	192
1.18524	0.0577561	1.12319	0.844382	1.21076	0.787676	0.948121	0.605145	-0.370321	-0.296229	4	3	3	35.6	26.7	26.7	9.5388	0	6.1689	332740000	5	0.801383	0.207018	-0.549387	-1.55742			O00479	O00479	High mobility group nucleosome-binding domain-containing protein 4	HMGN4	194
0.595312	0.923184	0.976079	1.17657	0.54461	0.872667	0.969929	1.21597	0.752614	1.01135	5	5	5	55.6	55.6	55.6	9.3697	0	14.272	788560000	10	0.37846	0.491855	0.121353	0.853219			O00483	O00483	Cytochrome c oxidase subunit NDUFA4	NDUFA4	195
3.04665	3.25186	2.98179	2.93992	3.04088	3.07616	2.96193	3.06528	3.08865	3.0018	13	13	13	46.1	46.1	46.1	34.577	0	69.898	1739900000	33	0.0834958	0.880559	-0.0134563	-0.22836			O00487	O00487	26S proteasome non-ATPase regulatory subunit 14	PSMD14	196
-2.23097	-2.01311	-2.13146	-2.08482	-2.02546	-2.77255	-2.542	-2.51102	-2.44808	-2.49962	4	4	4	45.5	45.5	45.5	15.199	0	26.929	46048000	6	3.78245	0.000764706	-0.457491	-6.62506			O00488	O00488	Zinc finger protein 593	ZNF593	197
1.77647	1.50257	1.60213	1.62042	1.53224	1.70349	1.38074	1.64914	1.75959	1.52674	15	8	8	44.5	31.3	31.3	57.81	0	50.114	641730000	26	0.0115903	0.982053	-0.00282266	-0.0340581			O00505	O00505	Importin subunit alpha-4	KPNA3	198
0.12214	0.110705	0.251543	0.162521	0.315405	0.161741	0.147259	0.249725	0.216585	0.187532	6	6	6	10.1	10.1	10.1	84.347	0	24.112	110050000	8	0.000814558	0.998869	0.000105615	0.00242286			O00522	O00522	Krev interaction trapped protein 1	KRIT1	199
-0.273194	-0.0888504	0.0322119	0.105565	-0.145906	-0.559297	-0.330345	-0.104829	0.0382629	-0.319799	11	11	11	12.4	12.4	12.4	135.07	0	31.784	178090000	13	0.751779	0.228137	-0.181167	-1.48015			O00533	O00533	Neural cell adhesion molecule L1-like protein;Processed neural cell adhesion molecule L1-like protein	CHL1	200
2.29441	2.26176	2.26074	2.1662	2.20755	1.89061	1.91042	1.99264	1.96727	1.79413	18	18	18	33.5	33.5	33.5	68.002	0	85.995	952910000	38	4.32229	0.000140127	-0.32712	-7.90439			O00541	O00541	Pescadillo homolog	PES1	201
-0.443542	-0.541012	-0.176802	-0.346822	-0.412971	-0.234698	-0.179285	-0.150929	-0.00223794	-0.269077	8	8	8	52.3	52.3	52.3	32.444	0	71.211	171640000	8	1.66816	0.0381707	0.216984	2.85027			O00560	O00560	Syntenin-1	SDCBP	202
2.10493	1.99004	2.18106	2.07797	2.0128	1.8747	1.69606	1.89121	1.83506	1.7526	12	12	12	21.7	21.7	21.7	78.863	0	56.376	564890000	18	3.09612	0.00239788	-0.263432	-5.22116			O00566	O00566	U3 small nucleolar ribonucleoprotein protein MPP10	MPHOSPH10	203
4.13066	3.97693	4.23555	4.12138	4.00754	4.16173	4.12422	4.27406	4.2031	4.05688	30	30	30	62.8	62.8	62.8	66.049	0	210.19	3815100000	78	0.56328	0.33588	0.0695876	1.17614			O00567	O00567	Nucleolar protein 56	NOP56	204
4.64443	4.54984	4.55236	4.71616	4.49088	4.24886	4.41221	4.37986	4.44655	4.28465	36	35	12	65.4	63.7	23	73.243	0	239.29	5857800000	92	2.58631	0.00671872	-0.236309	-4.30666			O00571;Q9NQI0	O00571	ATP-dependent RNA helicase DDX3X	DDX3X	205
0.108242	-0.238417	0.253594	0.151251	-0.377613	0.39879	0.84626	0.406875	0.368079	0.180789	5	5	5	19.9	19.9	19.9	29.48	0	31.661	182270000	8	1.64349	0.0400395	0.460747	2.81335			O00584	O00584	Ribonuclease T2	RNASET2	206
3.51886	3.06883	3.15033	3.37835	2.89171	3.27457	2.99576	3.39111	3.35118	3.26555	18	18	11	52.4	52.4	39.2	57.886	0	125.11	2530400000	35	0.160469	0.772492	0.0540201	0.412105			O00629	O00629	Importin subunit alpha-3	KPNA4	207
-2.38218	-2.40573	-2.32747	-2.35844	-2.29744	-1.36512	-1.1701	-1.51806	-1.36831	-1.46218	6	6	6	15.3	15.3	15.3	53.415	0	30.148	64828000	6	6.56699	0	0.977498	15.6956			O00635	O00635	E3 ubiquitin-protein ligase TRIM38	TRIM38	208
1.89398	2.20613	1.66194	1.71096	1.91606	2.01016	2.02158	1.911	1.9213	1.92924	13	13	13	48.9	48.9	48.9	35.144	0	67.131	864260000	22	0.359754	0.511235	0.0808424	0.818516			O00743	O00743	Serine/threonine-protein phosphatase 6 catalytic subunit;Serine/threonine-protein phosphatase 6 catalytic subunit, N-terminally processed	PPP6C	209
-0.827471	-0.418936	-1.2338	-0.977409	-0.581511	-0.524445	-1.24788	-0.565953	-0.733894	-0.675348	7	7	7	5.5	5.5	5.5	184.77	0	18.213	80753000	7	0.112839	0.840299	0.0583208	0.300865			O00750	O00750	Phosphatidylinositol 4-phosphate 3-kinase C2 domain-containing subunit beta	PIK3C2B	210
0.0036917	0.00211092	0.0518463	0.0214878	-0.039779	0.107616	0.088457	0.304294	0.132893	0.240207	12	12	12	14	14	14	113.74	0	38.948	195590000	15	2.26083	0.0117593	0.166822	3.76753			O00754	O00754	Lysosomal alpha-mannosidase;Lysosomal alpha-mannosidase A peptide;Lysosomal alpha-mannosidase B peptide;Lysosomal alpha-mannosidase C peptide;Lysosomal alpha-mannosidase D peptide;Lysosomal alpha-mannosidase E peptide	MAN2B1	211
-0.46073	-0.417508	-0.407724	-0.420744	-0.190254	-0.464277	-0.219628	-0.584309	-0.667124	-0.533983	2	1	1	6.2	2.9	2.9	36.743	0.00059713	3.9921	262840000	4	0.620778	0.298449	-0.114472	-1.27095			O00757	O00757	Fructose-1,6-bisphosphatase isozyme 2	FBP2	212
1.13554	1.40542	1.37573	1.50363	1.52833	0.613005	0.688343	0.966323	1.1312	1.0996	7	7	6	57.5	57.5	48.6	19.652	0	32.406	316280000	10	2.31885	0.0106884	-0.490035	-3.86146			O00762	O00762	Ubiquitin-conjugating enzyme E2 C	UBE2C	213
0.707372	0.69199	0.989752	0.939923	0.906232	0.977565	1.02487	1.03402	0.962253	1.1119	10	10	10	40.7	40.7	40.7	35.102	0	50.012	607590000	19	1.50838	0.0510243	0.175068	2.61232			O00764	O00764	Pyridoxal kinase	PDXK	214
2.22056	2.10094	2.34993	2.30628	2.21995	2.23578	2.53419	2.15637	2.24466	2.14804	37	37	34	25.8	25.8	24	242.04	0	255.55	1006200000	51	0.110275	0.843221	0.0242803	0.294659			O14497	O14497	AT-rich interactive domain-containing protein 1A	ARID1A	216
-2.36175	-2.52478	-2.38947	-2.23301	-2.44872	-2.56618	-2.34562	-2.56674	-2.46783	-2.52795	2	2	2	29.6	29.6	29.6	12.365	0	6.5861	71867000	2	0.841656	0.190283	-0.103319	-1.61953			O14519;O75956	O14519;O75956	Cyclin-dependent kinase 2-associated protein 1;Cyclin-dependent kinase 2-associated protein 2	CDK2AP1;CDK2AP2	217
-1.3805	-1.85996	-0.5637	-0.884649	-1.52823	-1.3499	-0.636114	-1.18979	-1.15837	-0.912087	2	2	2	10.7	10.7	10.7	17.043	0.0096839	2.2264	52764000	2	0.317582	0.557516	0.194155	0.738517			O14521	O14521	Succinate dehydrogenase [ubiquinone] cytochrome b small subunit, mitochondrial	SDHD	218
-1.59691	-1.38404	-2.33515	-1.89016	-1.57657	-1.75619	-1.79398	-1.68055	-1.72562	-1.70851	4	4	4	4.4	4.4	4.4	96.86	0	6.741	20337000	4	0.0500963	0.927292	0.0235951	0.141395			O14526	O14526	F-BAR domain only protein 1	FCHO1	219
-5.06479	-4.38716	-6.45983	-6.41851	-4.71876	-5.40845	-7.47989	-5.33909	-5.07004	-5.49526	3	1	1	1.8	0.8	0.8	161.68	0	6.6714	4763200	1	0.231878	0.669504	-0.348736	-0.566945			O14529	O14529	Homeobox protein cut-like 2	CUX2	220
1.73989	1.85949	1.87956	1.70508	1.8315	1.35242	1.38828	1.39576	1.47873	1.38574	5	5	5	28.3	28.3	28.3	26.534	0	22.811	281670000	7	5.0818	0	-0.402919	-10.0328			O14530	O14530	Thioredoxin domain-containing protein 9	TXNDC9	221
-1.60994	-1.45896	-1.44142	-1.36531	-1.38634	-1.65968	-1.81782	-1.63333	-1.56588	-1.65792	5	5	5	9.1	9.1	9.1	64.84	0	25.378	54180000	5	2.15366	0.014684	-0.214535	-3.59628			O14545	O14545	TRAF-type zinc finger domain-containing protein 1	TRAFD1	222
-0.290002	-0.324212	-0.194991	-0.291362	-0.493705	-0.518409	-0.418029	-0.348932	-0.278967	-0.446591	3	3	3	46.5	46.5	46.5	12.615	0	16.377	167980000	6	0.64306	0.285005	-0.083331	-1.30715			O14548	O14548	Cytochrome c oxidase subunit 7A-related protein, mitochondrial	COX7A2L	223
-0.76899	-0.544337	-0.256472	0.176822	-0.273818	-0.187937	-0.957029	0.0383542	-0.733363	-0.113792	3	3	3	15.4	15.4	15.4	17.417	0	12.517	134460000	7	0.0841946	0.879678	-0.0573945	-0.230126			O14561	O14561	Acyl carrier protein, mitochondrial	NDUFAB1	224
1.34282	1.11938	1.43439	1.30712	1.18579	1.3519	1.63591	1.18482	1.03089	1.05306	6	6	6	29.8	29.8	29.8	33.382	0	22.649	323920000	13	0.0771927	0.888705	-0.0265843	-0.212333			O14562	O14562	Ubiquitin domain-containing protein UBFD1	UBFD1	225
NaN	NaN	NaN	NaN	NaN	NaN	NaN	NaN	-8.20643	NaN	1	1	1	5.4	5.4	5.4	23.973	0	7.4434	2667500	1	0	1	NaN	0			O14569	O14569	Cytochrome b561 domain-containing protein 2	CYB561D2	226
-1.70452	-1.72596	-1.94217	-1.96669	-1.96395	-2.54536	-2.63015	-2.84594	-2.79113	-2.73556	2	2	2	3.9	3.9	3.9	72.955	0	8.1249	21421000	2	5.23586	0	-0.848972	-10.5193			O14576	O14576	Cytoplasmic dynein 1 intermediate chain 1	DYNC1I1	227
-1.0032	-0.939401	-0.881738	-0.974732	-0.807855	-0.837303	-0.573119	-0.826127	-0.649854	-0.724756	7	7	7	3.7	3.7	3.7	231.43	0	14.757	48945000	8	1.92143	0.0229525	0.199154	3.2341			O14578	O14578	Citron Rho-interacting kinase	CIT	228
1.92437	1.76221	1.87376	1.9719	1.80207	1.89874	1.75405	1.93288	1.79719	1.92426	17	17	17	66.2	66.2	66.2	34.482	0	126.33	1418500000	39	0.0360178	0.948266	-0.00543861	-0.103112			O14579	O14579	Coatomer subunit epsilon	COPE	229
2.93318	2.88805	2.91184	2.81323	2.81241	2.6256	2.69284	2.55119	2.53183	2.3963	8	8	1	46.5	46.5	6.9	16.442	0	32.161	2399800000	22	3.29097	0.00172727	-0.312188	-5.59754			O14602	O14602	Eukaryotic translation initiation factor 1A, Y-chromosomal	EIF1AY	230
1.07942	1.04743	1.07528	0.994266	1.10929	1.26177	1.05406	1.25737	1.26674	1.17858	16	16	16	19.1	19.1	19.1	130.16	0	68.164	347230000	21	1.87168	0.0255142	0.142563	3.1579			O14617	O14617	AP-3 complex subunit delta-1	AP3D1	231
-0.0969361	-0.729273	0.0205222	0.0739426	-0.429535	-0.571579	0.127862	-0.543086	-0.550828	-0.248481	6	6	6	25.9	25.9	25.9	29.04	0	30.774	103630000	8	0.254981	0.639057	-0.124967	-0.614541			O14618	O14618	Copper chaperone for superoxide dismutase	CCS	232
-1.23284	-1.95587	-1.17617	-0.763268	-1.17354	-0.985357	-1.6899	-0.512297	-0.506529	-0.817457	4	4	4	8.6	8.6	8.6	78.947	0	8.5418	47518000	4	0.596935	0.313567	0.358029	1.23189			O14641;P54792;O14640;Q92997	O14641	Segment polarity protein dishevelled homolog DVL-2	DVL2	233
-2.58187	-2.49207	-2.49796	-2.66969	-2.41161	-2.50594	-2.40208	-2.4687	-2.22284	-2.52514	6	5	5	5.3	4.8	4.8	196.69	0	49.751	43171000	5	0.768065	0.222174	0.105698	1.50562			O14646	O14646	Chromodomain-helicase-DNA-binding protein 1	CHD1	234
3.68704	3.6953	3.68484	3.59776	3.63268	3.77351	3.88976	3.56734	3.79725	3.79408	14	13	13	11.1	10.6	10.6	211.34	0	46.503	9907300000	18	0.998044	0.138651	0.104865	1.85662			O14647	O14647	Chromodomain-helicase-DNA-binding protein 2	CHD2	235
-0.420647	-0.55229	-0.732098	-0.540245	-0.665341	-0.521265	-0.82363	-0.447523	-0.519408	-0.572134	5	5	5	38.7	38.7	38.7	24.775	0	35.67	91530000	10	0.0217618	0.967321	0.00533201	0.0632407			O14653	O14653	Golgi SNAP receptor complex member 2	GOSR2	236
-2.77205	-2.65722	-2.94709	-2.94412	-2.86418	-2.40982	-2.23882	-2.62628	-2.82073	-2.73919	3	3	3	10.8	10.8	10.8	37.808	0	10.68	63062000	3	1.25543	0.0838216	0.269963	2.23872			O14656	O14656	Torsin-1A	TOR1A	237
-6.15618	-6.87342	-6.86959	-6.02034	-6.91232	-6.33282	-6.57752	-6.66443	-6.52138	-6.78022	1	1	1	4.3	4.3	4.3	37.031	0	11.257	7509900	1	0.0144574	0.97765	-0.00890303	-0.0423488			O14662	O14662	Syntaxin-16	STX16	238
-0.37602	-0.26922	-0.474457	-0.463033	-0.318213	-0.171434	0.044216	-0.0491813	-0.0504278	0.0403268	9	9	9	13.5	13.5	13.5	84.141	0	38.234	131630000	11	3.54525	0.00106715	0.342888	6.11433			O14672	O14672	Disintegrin and metalloproteinase domain-containing protein 10	ADAM10	239
-1.69569	-1.8855	-1.67943	-1.62201	-1.62086	-1.7233	-1.58667	-1.85528	-1.6805	-1.57426	2	2	2	13.5	13.5	13.5	21.782	0.00059952	4.0607	28564000	2	0.0867488	0.87655	0.0166947	0.236566			O14713	O14713	Integrin beta-1-binding protein 1	ITGB1BP1	240
-1.13	-1.05683	-1.23865	-1.18928	-1.02076	-0.957511	-0.83926	-0.98651	-1.08767	-0.929416	6	6	6	4.6	4.6	4.6	141.84	0	13.413	120960000	6	1.71994	0.0343636	0.167031	2.92797			O14727	O14727	Apoptotic protease-activating factor 1	APAF1	241
-2.03122	-1.88318	-2.13495	-1.90928	-1.57029	-2.04486	-2.32004	-2.08883	-2.18186	-1.88543	3	3	3	8.5	8.5	8.5	59.092	0	7.4459	50829000	4	0.868425	0.180165	-0.198422	-1.66053			O14730	O14730	Serine/threonine-protein kinase RIO3	RIOK3	242
2.56736	2.52753	2.68498	2.55934	2.50545	2.40906	2.49702	2.22802	2.30158	2.21901	8	8	8	58.4	58.4	58.4	14.285	0	55.447	1701300000	23	2.30331	0.0109137	-0.237993	-3.83622			O14737	O14737	Programmed cell death protein 5	PDCD5	243
3.27812	3.09901	3.19042	3.16361	3.09689	3.10753	2.93685	3.11271	3.20598	3.05125	21	21	21	38.6	38.6	38.6	72.683	0	150.81	1402500000	38	0.760154	0.225072	-0.0827459	-1.49326			O14744	O14744	Protein arginine N-methyltransferase 5;Protein arginine N-methyltransferase 5, N-terminally processed	PRMT5	244
1.8827	1.9833	1.94504	1.74848	1.84806	1.77465	2.00058	1.55558	1.76841	1.72397	13	13	13	48.3	48.3	48.3	38.868	0	78.678	598190000	21	0.717396	0.245021	-0.116881	-1.42603			O14745	O14745	Na(+)/H(+) exchange regulatory cofactor NHE-RF1	SLC9A3R1	245
-0.117899	-0.00576587	-0.0395351	0.000600095	-0.0443111	-0.509875	-0.554327	-0.409039	-0.455095	-0.413214	8	8	8	20.2	20.2	20.2	54.433	0	40.11	100930000	10	5.70633	0	-0.426928	-12.1368			O14757	O14757	Serine/threonine-protein kinase Chk1	CHEK1	246
-0.883962	-1.07605	-0.863519	-0.809297	-0.763455	-0.793552	-0.875225	-0.360102	-0.713124	-0.459668	3	3	3	8.2	8.2	8.2	61.247	0	33.244	170560000	3	1.1796	0.0966909	0.238922	2.12672			O14773	O14773	Tripeptidyl-peptidase 1	TPP1	247
-7.15561	-7.00701	-6.91618	-2.4428	NaN	-7.75273	-6.53681	-7.93536	-7.28609	-7.74166	1	1	1	4.8	4.8	4.8	43.566	0.0024626	2.8688	4557800	1	0.750905	0.228377	-1.57013	-1.49937			O14775	O14775	Guanine nucleotide-binding protein subunit beta-5	GNB5	248
3.17349	3.13212	3.19802	3.25409	3.18084	3.08532	3.16598	3.10079	3.12274	3.04512	36	36	36	32.9	32.9	32.9	123.9	0	99.054	1595800000	62	1.74919	0.0325294	-0.0837225	-2.97202			O14776;Q5VWI1	O14776	Transcription elongation regulator 1	TCERG1	249
-0.339696	-0.161072	-0.236878	-0.257148	-0.17391	-0.664232	-0.646498	-0.635535	-0.47805	-0.654367	10	10	10	15	15	15	73.912	0	37.468	87201000	11	4.38807	0.000106312	-0.381996	-8.07252			O14777	O14777	Kinetochore protein NDC80 homolog	NDC80	250
0.121823	0.12805	0.123239	0.0818285	0.275297	0.757294	0.403996	0.652946	0.633674	0.717632	19	12	11	28	20.2	18.2	101.39	0	61.316	258010000	17	3.93451	0.000560748	0.487061	6.96822			O14787	O14787	Transportin-2	TNPO2	251
-0.0210093	-0.287002	-0.200918	-0.222186	-0.186482	0.0623377	-0.0454071	0.143671	0.0187658	0.107102	9	8	8	8.8	8.1	8.1	155.64	0	22.507	81848000	8	2.61935	0.00633094	0.240813	4.36316			O14802	O14802	DNA-directed RNA polymerase III subunit RPC1	POLR3A	252
4.22354	4.17267	4.19762	4.14643	4.18339	4.15359	4.16718	4.07814	4.21405	3.97499	13	13	7	55.6	55.6	27.8	27.887	0	159.59	4545300000	58	0.787252	0.212885	-0.06714	-1.5355			O14818	O14818	Proteasome subunit alpha type-7	PSMA7	253
0.0352468	0.0780933	0.182155	-0.0628123	-0.0141665	0.124904	-0.145176	-0.0951047	-0.224717	0.0296113	4	4	4	23.1	23.1	23.1	38.287	0	36.8	336310000	9	0.705982	0.25099	-0.1058	-1.40795			O14828	O14828	Secretory carrier-associated membrane protein 3	SCAMP3	254
-1.21735	-1.37369	-1.09271	-1.22242	-1.43636	-1.40237	-1.31694	-1.5493	-1.47427	-1.55991	2	2	2	11.1	11.1	11.1	31.585	0	5.5537	48874000	3	1.44115	0.0583601	-0.192052	-2.51282			O14893	O14893	Gem-associated protein 2	GEMIN2	256
-1.5802	-1.3876	-1.02991	-1.13098	-1.35009	-0.440905	-0.400452	-0.266721	-0.508005	-0.282932	3	3	3	41.9	41.9	41.9	13.735	0	23.817	58539000	3	4.54608	0.000102941	0.915953	8.48822			O14907	O14907	Tax1-binding protein 3	TAX1BP3	257
-0.940768	-1.08066	-0.974118	-0.812596	-1.16748	-1.24214	-0.719643	-1.07436	-1.18273	-1.17321	8	8	8	26.4	26.4	26.4	36.049	0	35.968	93740000	9	0.321604	0.552476	-0.0832911	-0.746258			O14908	O14908	PDZ domain-containing protein GIPC1	GIPC1	258
-2.33987	-2.28983	-2.49098	-2.41584	-2.34866	-1.99134	-2.08294	-2.22267	-2.14865	-2.00815	4	3	3	5	4	4	86.563	0	4.7197	30067000	3	3.05835	0.00256662	0.286282	5.15005			O14920	O14920	Inhibitor of nuclear factor kappa-B kinase subunit beta	IKBKB	259
-2.70333	-2.76644	-2.79908	-2.74675	-2.85234	-3.46262	-3.4927	-3.7171	-3.55277	-3.72099	2	2	2	15.1	15.1	15.1	19.135	0	6.6103	13454000	2	6.06199	0	-0.81565	-13.5054			O14921	O14921	Regulator of G-protein signaling 13	RGS13	260
0.634011	0.38044	0.570318	0.507911	0.427282	0.157217	0.50139	0.0956647	0.180394	0.218934	7	7	7	55	55	55	21.943	0	36.421	188970000	13	1.92698	0.022644	-0.273272	-3.24263			O14925;Q5SRD1	O14925;Q5SRD1	Mitochondrial import inner membrane translocase subunit Tim23;Putative mitochondrial import inner membrane translocase subunit Tim23B	TIMM23;TIMM23B	261
2.78071	2.65481	2.75114	2.70361	2.66177	2.64425	2.68288	2.72548	2.71977	2.72638	13	13	13	43.4	43.4	43.4	49.512	0	113.14	1759800000	46	0.139053	0.803539	-0.0106576	-0.362988			O14929	O14929	Histone acetyltransferase type B catalytic subunit	HAT1	262
-1.555	-1.98854	-1.69981	-1.62509	-1.85491	-1.57669	-2.03855	-1.4833	-1.44745	-1.35419	6	6	5	10.2	10.2	8.1	105.12	0	16.807	34694000	6	0.545827	0.348616	0.164634	1.14691			O14936	O14936	Peripheral plasma membrane protein CASK	CASK	264
1.2272	1.214	1.31022	1.16738	0.594469	1.60325	1.42119	1.58213	1.25174	1.153	5	5	5	46.3	46.3	46.3	9.9062	0	17.208	535230000	10	1.03475	0.128782	0.29961	1.91154			O14949	O14949	Cytochrome b-c1 complex subunit 8	UQCRQ	265
3.34309	3.55708	3.42736	3.43628	3.49238	3.56602	3.42487	3.58428	3.648	3.49123	12	12	12	63.2	63.2	63.2	19.794	0	100.25	2182400000	49	0.922722	0.161854	0.0916424	1.74313			P19105;O14950;P24844	P19105;O14950;P24844	Myosin regulatory light chain 12A;Myosin regulatory light chain 12B;Myosin regulatory light polypeptide 9	MYL12A;MYL12B;MYL9	266
-3.86493	-4.88695	-5.08444	-4.80244	-5.52793	-4.63553	-5.54041	-3.81644	-4.78152	-4.11585	1	1	1	21.4	21.4	21.4	6.5696	0.0055504	2.4302	2813500	1	0.264273	0.626978	0.255391	0.633385			O14957	O14957	Cytochrome b-c1 complex subunit 10	UQCR11	267
1.38079	1.34794	1.36763	1.32761	1.35642	1.33435	1.41327	1.31712	1.19234	1.21294	12	12	12	21.1	21.1	21.1	86.191	0	42.931	574240000	20	0.755289	0.226844	-0.0620737	-1.48565			O14964	O14964	Hepatocyte growth factor-regulated tyrosine kinase substrate	HGS	268
-0.6421	-0.520597	-0.586168	-0.62503	-0.410503	-1.07717	-1.05047	-0.899034	-0.774576	-1.07087	6	6	5	20.8	20.8	18.9	45.809	0	16.353	135410000	7	3.34992	0.00151266	-0.417542	-5.71467			O14965;Q9UQB9	O14965	Aurora kinase A	AURKA	269
-1.19341	-0.886644	-1.32331	-1.36377	-0.956374	-0.81202	-0.860512	-0.924816	-0.937941	-0.817106	5	5	4	22.9	22.9	20.5	33.01	0	40.185	58500000	6	1.60419	0.0432715	0.274222	2.7547			O14972	O14972	Down syndrome critical region protein 3	DSCR3	270
2.73622	2.77007	2.80384	2.7131	2.8233	2.68978	2.89109	2.67041	2.76212	2.75766	35	35	35	40.3	40.3	40.3	115.28	0	154.25	1652500000	51	0.131213	0.81411	-0.0150911	-0.344649			O14974;O60237	O14974	Protein phosphatase 1 regulatory subunit 12A	PPP1R12A	271
-1.06229	-1.04746	-1.08573	-1.19486	-0.959554	-1.00543	-0.875813	-0.926802	-0.941771	-0.948108	10	10	10	9.8	9.8	9.8	143.19	0	59.665	57805000	11	1.78197	0.0307618	0.130393	3.02154			O14976	O14976	Cyclin-G-associated kinase	GAK	272
4.90714	4.89335	4.91887	4.84392	4.99646	4.84851	4.82872	4.91351	4.8714	4.74537	17	16	16	41	39	39	46.437	0	122.38	5827100000	48	1.0219	0.132146	-0.0704481	-1.89234			O14979;REV__Q8N0S2;REV__Q9ULL8;Q9ULL8	O14979	Heterogeneous nuclear ribonucleoprotein D-like	HNRNPDL	273
4.74576	4.4836	4.60328	4.5427	4.49198	4.56148	4.6318	4.57426	4.63516	4.55306	45	45	45	52.8	52.8	52.8	123.38	0	297.02	5861000000	124	0.131555	0.813929	0.0176894	0.345454			O14980	O14980	Exportin-1	XPO1	274
-2.71171	-3.00966	-2.86811	-2.72743	-3.14177	-3.05075	-2.88236	-3.13566	-2.95128	-3.10362	5	5	5	3.6	3.6	3.6	206.89	0	14.144	18688000	5	0.699112	0.25379	-0.132997	-1.39704			O14981	O14981	TATA-binding protein-associated factor 172	BTAF1	275
0.411442	0.479438	0.42737	0.415888	0.527423	0.470692	0.53006	0.400779	0.339803	0.482752	12	12	12	7	7	7	251.89	0	53.744	142580000	14	0.0671336	0.90206	-0.00749522	-0.186396			O15027	O15027	Protein transport protein Sec16A	SEC16A	277
3.49633	3.48184	3.43112	3.38024	3.44313	3.41827	3.47868	3.38265	3.41569	3.28181	30	30	30	33.7	33.7	33.7	118.29	0	130.41	1980800000	52	0.66045	0.274612	-0.0511114	-1.33521			O15042	O15042	U2 snRNP-associated SURP motif-containing protein	U2SURP	278
-1.98504	-1.87775	-1.69856	-1.81703	-2.04869	-1.83388	-1.35902	-1.85596	-1.85401	-2.01886	4	4	4	2.6	2.6	2.6	186.03	0	7.9931	39120000	4	0.346359	0.525287	0.10107	0.793381			O15047;Q9UPS6	O15047	Histone-lysine N-methyltransferase SETD1A	SETD1A	279
-1.36898	-1.34861	-1.51325	-1.3091	-1.27809	-0.367114	-0.439461	-0.43258	-0.556454	-0.260509	10	10	10	4.3	4.3	4.3	336.22	0	35.834	36297000	10	6.42861	0	0.952382	15.0645			O15050	O15050	TPR and ankyrin repeat-containing protein 1	TRANK1	280
3.6365	3.51459	3.70067	3.75223	3.57395	3.34531	3.35129	3.38269	3.45333	3.34454	40	40	40	43.6	43.6	43.6	144.73	0	238.47	2788400000	81	3.23818	0.00186982	-0.260158	-5.49394			O15067	O15067	Phosphoribosylformylglycinamidine synthase	PFAS	281
-1.13093	-0.551934	-1.85156	-2.20269	-0.686028	-0.768138	-1.52016	-0.801774	-0.789545	-1.10029	2	2	2	0.7	0.7	0.7	290.38	0.0032021	2.7132	230590000	2	0.358548	0.512316	0.288646	0.816263			O15078	O15078	Centrosomal protein of 290 kDa	CEP290	282
0.760615	0.79306	0.722566	0.742565	0.837577	0.71043	0.630293	0.564721	0.552684	0.582871	14	11	11	16.8	14.1	14.1	112.96	0	35.353	196390000	13	2.77671	0.0045531	-0.163077	-4.63724			O15084	O15084	Serine/threonine-protein phosphatase 6 regulatory ankyrin repeat subunit A	ANKRD28	283
0.313249	0.253477	0.124649	0.157363	0.136043	-0.0387305	-0.634618	0.078971	0.19721	0.0810943	7	7	7	17.7	17.7	17.7	67.315	0	35.284	96400000	9	0.900623	0.169206	-0.260171	-1.7096			O15091	O15091	Mitochondrial ribonuclease P protein 3	KIAA0391	284
-1.00497	-0.98049	-0.984028	-1.19972	-0.900977	-0.761994	-0.646561	-0.865381	-0.865142	-0.817515	5	5	4	9.8	9.8	8.7	84.639	0	15.089	65311000	5	2.06797	0.017109	0.222719	3.46132			O15111	O15111	Inhibitor of nuclear factor kappa-B kinase subunit alpha	CHUK	285
-1.54871	-1.64438	-1.32979	-1.32155	-1.52488	-1.50678	-1.35933	-1.52352	-1.4193	-1.50465	4	4	3	54.1	54.1	41.4	15.179	0	40.042	98854000	6	0.055804	0.91966	0.0111419	0.156627			O15116	O15116	U6 snRNA-associated Sm-like protein LSm1	LSM1	286
-2.3264	-2.20761	-2.16012	-2.24199	-2.36551	-2.68242	-2.68806	-2.52808	-2.49432	-2.70997	3	3	3	10.8	10.8	10.8	37.866	0	14.252	26191000	3	3.54472	0.00106522	-0.360246	-6.11322			O15121	O15121	Sphingolipid delta(4)-desaturase DES1	DEGS1	287
1.2913	1.23239	1.40779	1.29404	1.29613	1.17533	1.29292	1.07414	1.10288	1.11908	9	9	9	29.3	29.3	29.3	37.92	0	62.274	479290000	18	1.86782	0.0256966	-0.151461	-3.152			O15126	O15126	Secretory carrier-associated membrane protein 1	SCAMP1	288
-1.27625	-1.06351	-1.11568	-1.34342	-1.28836	-1.05876	-0.944007	-1.07388	-0.939701	-1.05748	3	3	3	13.7	13.7	13.7	36.648	0	13.581	133440000	4	1.95209	0.0214997	0.202677	3.28128			O15127	O15127	Secretory carrier-associated membrane protein 2	SCAMP2	289
3.78675	3.75594	3.67916	3.61768	3.78356	3.8563	3.66579	3.73823	3.66299	3.78638	16	16	15	51.6	51.6	45.4	40.949	0	119.86	4185100000	42	0.133619	0.812205	0.017324	0.350299			O15143	O15143	Actin-related protein 2/3 complex subunit 1B	ARPC1B	290
4.35854	4.52314	3.83319	3.98001	4.29666	4.46687	4.42601	4.32869	4.41965	4.36414	22	22	22	76.3	76.3	76.3	34.333	0	83.857	4649800000	66	0.809301	0.204155	0.202765	1.56967			O15144	O15144	Actin-related protein 2/3 complex subunit 2	ARPC2	291
2.99781	2.33173	2.69644	2.65882	2.28767	2.38115	2.40066	2.57783	2.57315	2.51426	8	8	8	53.9	53.9	53.9	20.546	0	36.782	1371300000	25	0.332443	0.540895	-0.105085	-0.767002			O15145	O15145	Actin-related protein 2/3 complex subunit 3	ARPC3	292
1.1068	1.17056	1.11086	1.07061	0.893265	0.976009	0.733331	0.897378	0.79498	0.805653	2	2	2	24.6	24.6	24.6	13.289	0	8.3461	319430000	6	2.15819	0.014644	-0.228951	-3.60348			O15155	O15155	BET1 homolog	BET1	293
0.542061	0.847563	0.682838	0.68827	0.785257	0.672028	0.641932	0.669238	0.688422	0.57768	7	7	7	26.6	26.6	26.6	39.249	0	115.98	258910000	13	0.499946	0.384053	-0.0593378	-1.06899			O15160	O15160	DNA-directed RNA polymerases I and III subunit RPAC1	POLR1C	294
-0.986484	-0.86942	-1.0337	-0.68167	-0.766051	-0.682587	-0.757587	-0.427851	-0.363626	-0.695134	10	9	9	13	12.2	12.2	116.83	0	27.311	101010000	10	1.59547	0.0438381	0.282108	2.7417			O15164	O15164	Transcription intermediary factor 1-alpha	TRIM24	296
-0.0979606	-0.16842	-0.339253	-0.230237	-0.229553	-0.0405123	-0.0665881	-0.0659678	-0.143827	-0.0836392	7	7	6	43.9	43.9	39.9	23.818	0	99.283	357770000	14	1.80775	0.0291004	0.132978	3.06059			O15173	O15173	Membrane-associated progesterone receptor component 2	PGRMC2	297
-1.999	-2.0368	-1.91216	-2.18385	-1.9898	-2.5131	-2.37616	-2.76483	-2.45424	-2.38539	2	2	2	17.4	17.4	17.4	19.55	0.00020227	4.439	37661000	2	3.31882	0.00157165	-0.474421	-5.65267			O15182	O15182	Centrin-3	CETN3	298
2.75858	2.75554	2.90877	2.82699	2.63923	2.36849	2.68725	2.48617	2.50907	2.43607	10	10	10	55.8	55.8	55.8	14.582	0	42.908	1222900000	23	2.428	0.00878261	-0.280414	-4.04063			O15212	O15212	Prefoldin subunit 6	PFDN6	299
0.0414387	0.130714	0.123944	-0.0675011	0.0913941	0.137835	-0.0378113	0.0742975	0.0879513	-0.159885	13	13	13	28.2	28.2	28.2	68.07	0	73.971	210340000	16	0.283844	0.599957	-0.0435204	-0.67255			O15213	O15213	WD repeat-containing protein 46	WDR46	300
1.07242	1.06534	1.05692	1.02115	0.950691	0.9382	0.977994	0.806667	0.896009	0.736767	14	14	14	24.6	24.6	24.6	77.672	0	77.276	255490000	19	1.95261	0.0214714	-0.162179	-3.28209			O15226	O15226	NF-kappa-B-repressing factor	NKRF	301
-3.35535	-3.11515	-3.15195	-3.21254	-3.06201	-3.1626	-3.31092	-3.45514	-3.18478	-3.16325	2	2	2	4.7	4.7	4.7	77.187	0	6.089	11627000	2	0.45906	0.417403	-0.0759386	-0.998037			O15228	O15228	Dihydroxyacetone phosphate acyltransferase	GNPAT	302
-1.07119	-1.04957	-0.80385	-0.810911	-0.824896	-0.275683	-0.289968	-0.0204561	-0.389809	-0.285234	4	4	4	10.5	10.5	10.5	55.809	0	14.52	40717000	6	4.21354	0.000202247	0.659855	7.63254			O15229	O15229	Kynurenine 3-monooxygenase	KMO	303
-1.41318	-1.30057	-1.29057	-1.17828	-1.14639	-1.3911	-1.2313	-1.37959	-1.41068	-1.43825	4	4	4	5.4	5.4	5.4	76.277	0	10.771	89512000	5	0.924124	0.161479	-0.104387	-1.74525			O15234	O15234	Protein CASC3	CASC3	304
0.911886	0.842995	0.803729	0.774262	0.936181	0.941911	0.837892	1.02289	0.85906	0.896988	4	4	4	36.2	36.2	36.2	15.173	0	9.4747	143910000	4	0.627819	0.294193	0.057938	1.28242			O15235	O15235	28S ribosomal protein S12, mitochondrial	MRPS12	305
-6.4682	-6.31971	-6.28545	-7.33629	-6.29065	-6.01643	-6.19721	-6.33088	-6.5526	-6.01771	1	1	1	9.9	9.9	9.9	14.254	0.00040412	4.406	7413800	1	0.703361	0.252087	0.317095	1.40379			O15243	O15243	Leptin receptor gene-related protein	LEPROT	306
0.404976	0.421953	0.346451	0.265513	0.466171	0.667089	0.646935	0.619798	0.536174	0.48626	6	6	6	32.1	32.1	32.1	22.958	0	26.052	190330000	10	2.58371	0.00674377	0.210238	4.30222			O15258	O15258	Protein RER1	RER1	307
-1.07837	-1.48251	-1.44464	-1.21089	-1.49135	-1.17264	-1.15403	-1.1268	-1.24213	-1.31414	5	5	5	23.8	23.8	23.8	30.394	0	20.788	123080000	9	0.796499	0.208894	0.139606	1.54985			O15260	O15260	Surfeit locus protein 4	SURF4	308
-0.0220589	0.094605	-0.131695	-0.168715	0.0480313	0.054154	0.0458876	0.0945462	0.000279617	-0.034302	9	9	9	26.4	26.4	26.4	52.743	0	45.806	159370000	14	0.596941	0.313655	0.0680796	1.2319			O15269	O15269	Serine palmitoyltransferase 1	SPTLC1	309
0.00979189	0.110885	-0.141906	-0.0538123	0.0172675	0.0869615	0.0955314	0.0172585	-0.0228214	-0.0365795	11	11	11	24.7	24.7	24.7	62.924	0	38.351	213470000	15	0.346057	0.525313	0.0396249	0.792811			O15270	O15270	Serine palmitoyltransferase 2	SPTLC2	310
0.823697	0.72327	0.726685	0.773139	0.736656	0.843753	0.805603	0.932311	0.932726	0.866041	21	21	21	28.8	28.8	28.8	116.92	0	125.57	387980000	26	2.28585	0.0112661	0.119397	3.80793			O15294	O15294	UDP-N-acetylglucosamine--peptide N-acetylglucosaminyltransferase 110 kDa subunit	OGT	311
-2.85644	-2.55334	-2.35104	-2.42812	-2.36356	-3.03766	-2.77524	-2.68592	-2.6615	-2.65589	2	2	2	12	12	12	18.695	0.0037348	2.5577	16563000	2	1.18948	0.0945744	-0.252741	-2.14133			O15304	O15304	Apoptosis regulatory protein Siva	SIVA1	312
0.487207	0.601915	0.692333	0.658335	0.507933	0.423836	0.624946	0.566739	0.543946	0.487468	6	6	6	25.2	25.2	25.2	28.082	0	20.259	202260000	9	0.538536	0.354254	-0.0601578	-1.13464			O15305	O15305	Phosphomannomutase 2	PMM2	313
2.27151	2.113	2.40054	2.39142	2.27058	2.12928	2.22735	2.28391	2.2741	2.15818	9	8	8	40.5	36.5	36.5	22.98	0	41.214	879850000	12	0.598488	0.312677	-0.0748446	-1.23445			O15347	O15347	High mobility group protein B3	HMGB3	314
3.35264	3.25084	3.39142	3.29869	3.32213	3.12767	3.2532	3.1897	3.19686	3.13205	22	22	22	49.5	49.5	49.5	59.271	0	154.7	2428200000	50	2.58604	0.006712	-0.143247	-4.30621			O15355	O15355	Protein phosphatase 1G	PPM1G	315
-2.21257	-2.2229	-2.17129	-2.22588	-2.10447	-2.07097	-1.90833	-2.0862	-2.04119	-2.05935	6	5	5	5.2	4.5	4.5	138.6	0	8.7841	50018000	6	2.34955	0.0101688	0.154214	3.91151			O15357	O15357	Phosphatidylinositol 3,4,5-trisphosphate 5-phosphatase 2	INPPL1	316
3.79093	3.71437	3.6304	3.62159	3.64794	3.51592	3.58484	3.47244	3.56433	3.48354	28	28	28	61.7	61.7	61.7	63.972	0	253.73	3176500000	76	2.43041	0.00871804	-0.156829	-4.04463			O15371	O15371	Eukaryotic translation initiation factor 3 subunit D	EIF3D	317
3.20382	3.15078	3.22111	3.23649	3.21419	2.98355	2.97158	2.98366	3.03221	3.01014	17	17	17	59.1	59.1	59.1	39.93	0	126.01	2283500000	47	5.50767	0	-0.209054	-11.4284			O15372	O15372	Eukaryotic translation initiation factor 3 subunit H	EIF3H	318
-0.164448	-0.0237213	-0.0942411	-0.154036	-0.0756357	-0.356874	-0.422537	-0.485756	-0.409033	-0.404759	8	8	8	11.4	11.4	11.4	95.05	0	29.205	130920000	10	4.88299	7.20721e-05	-0.313375	-9.43392			O15381	O15381	Nuclear valosin-containing protein-like	NVL	319
0.615329	0.837489	0.621005	0.658132	0.866279	0.823093	0.813224	0.951726	0.936174	0.838298	11	11	11	36.7	36.7	36.7	44.287	0	57.526	283460000	18	1.40518	0.0629062	0.152856	2.45968			O15382	O15382	Branched-chain-amino-acid aminotransferase, mitochondrial	BCAT2	320
-1.58985	-1.5037	-1.40592	-1.5045	-1.40202	-1.53397	-1.41653	-1.62755	-1.46124	-1.64469	4	1	1	11	4.3	4.3	41.347	0.00078247	3.5492	47372000	3	0.446773	0.426673	-0.0555998	-0.976408			O15391	O15391	Transcription factor YY2	YY2	321
-0.311471	-0.15376	0.129828	0.0820174	0.128375	-0.579771	-0.658666	-0.177708	-0.46212	-0.304234	6	6	5	43	43	33.1	16.389	0	10.479	128950000	8	1.95868	0.0212556	-0.411498	-3.29145			O15392	O15392	Baculoviral IAP repeat-containing protein 5	BIRC5	322
0.341941	0.45265	0.343593	0.339958	0.343173	0.385354	0.437433	0.362026	0.289688	0.232407	12	11	11	16.5	15.5	15.5	119.94	0	42.301	134000000	14	0.219043	0.688857	-0.0228813	-0.540017			O15397	O15397	Importin-8	IPO8	323
0.596985	0.420321	0.528015	0.628749	0.424113	0.587751	0.588388	0.708862	0.590357	0.483227	10	10	10	49.8	49.8	49.8	29.815	0	66.716	377300000	18	0.632317	0.291383	0.0720803	1.28974			O15400	O15400	Syntaxin-7	STX7	324
-2.16405	-2.13786	-2.11492	-2.12645	-2.2227	-1.75619	-2.08238	-1.9112	-1.89609	-2.03291	3	3	3	2.4	2.4	2.4	160.66	0	4.9147	13774000	3	2.15976	0.0146306	0.217442	3.60596			O15440	O15440	Multidrug resistance-associated protein 5	ABCC5	326
1.16438	1.23627	1.33021	1.20515	1.30889	1.20379	1.10018	1.12494	1.21087	0.975515	12	12	12	48.6	48.6	48.6	54.985	0	63.265	409000000	22	1.35165	0.0697394	-0.125919	-2.38067			O15446	O15446	DNA-directed RNA polymerase I subunit RPA34	CD3EAP	327
2.13707	1.98047	2.20753	2.04828	1.9446	2.09325	2.37769	2.07541	2.10099	2.01823	13	13	13	75.3	75.3	75.3	22.417	0	65.966	686390000	25	0.390079	0.480289	0.0695223	0.87455			O15498	O15498	Synaptobrevin homolog YKT6	YKT6	328
-1.3817	-1.40408	-1.56262	-1.38347	-1.39358	-1.8264	-2.02274	-1.71605	-1.60119	-1.71623	4	4	4	18.2	18.2	18.2	44.871	0	30.68	55646000	5	2.6659	0.00566876	-0.351432	-4.44337			O15504	O15504	Nucleoporin-like protein 2	NUPL2	329
3.31269	3.34918	3.39603	3.37064	3.28462	3.1278	3.23086	3.17902	3.17386	3.2067	11	11	11	67.5	67.5	67.5	16.32	0	69.741	3308300000	34	3.5011	0.00107746	-0.158983	-6.02242			O15511	O15511	Actin-related protein 2/3 complex subunit 5	ARPC5	330
-0.483364	-0.365219	-0.402685	-0.411933	-0.48426	-0.867943	-0.628467	-0.970764	-0.809703	-0.958512	3	3	3	35.9	35.9	35.9	16.311	0	30.434	114050000	6	3.62421	0.00103448	-0.417586	-6.28114			O15514	O15514	DNA-directed RNA polymerase II subunit RPB4	POLR2D	331
0.698336	0.062414	0.840635	0.707144	0.260492	-0.0115178	0.83396	-0.123377	0.167296	0.108672	31	7	7	55.5	12.7	12.7	73.153	0	21.367	148660000	9	0.714197	0.246486	-0.318797	-1.42097			O15523	O15523	ATP-dependent RNA helicase DDX3Y	DDX3Y	332
-0.633993	-0.511361	-0.974804	-0.864327	-0.58369	-0.424623	-0.611087	-0.484501	-0.578886	-0.57169	5	5	5	13.7	13.7	13.7	63.151	0	21.02	98507000	7	1.02563	0.131287	0.179478	1.89792			O15530;Q6A1A2	O15530;Q6A1A2	3-phosphoinositide-dependent protein kinase 1;Putative 3-phosphoinositide-dependent protein kinase 2	PDPK1;PDPK2P	333
-2.25862	-2.27913	-2.04072	-2.22341	-1.98266	-1.84736	-2.16961	-1.93385	-1.99659	-1.92406	2	2	2	9.6	9.6	9.6	38.787	0	8.6751	31150000	4	1.25883	0.0832807	0.182618	2.24374			O15541	O15541	RING finger protein 113A	RNF113A	335
3.71773	3.6552	3.53553	3.52018	3.51379	3.72814	3.48786	3.54653	3.61703	3.56903	31	31	31	46.8	46.8	46.8	90.932	0	124.34	2003100000	69	0.00722261	0.988942	0.00123239	0.0213274			O43143	O43143	Pre-mRNA-splicing factor ATP-dependent RNA helicase DHX15	DHX15	336
2.97777	2.98814	2.8448	2.9407	2.9958	3.00098	3.0569	2.94	2.99373	2.88964	17	17	17	45.2	45.2	45.2	54.843	0	114.97	1328600000	32	0.284171	0.599631	0.0268063	0.673199			O43148	O43148	mRNA cap guanine-N7 methyltransferase	RNMT	337
-2.09771	-2.15748	-2.33077	-2.43466	-2.00904	-1.61132	-2.24352	-1.53009	-1.53894	-1.53345	6	6	6	3.1	3.1	3.1	331.07	0	55.393	41256000	6	1.92124	0.0229295	0.514467	3.23381			O43149	O43149	Zinc finger ZZ-type and EF-hand domain-containing protein 1	ZZEF1	338
-2.71936	-2.55645	-2.62397	-2.77184	-2.58632	-2.77983	-2.99236	-3.02902	-2.82477	-2.87542	3	3	3	3	3	3	122.07	0	6.8539	16682000	3	2.37724	0.0096481	-0.248693	-3.95689			O43156	O43156	TELO2-interacting protein 1 homolog	TTI1	339
-0.232078	-0.353259	-0.268701	-0.220413	-0.541354	-0.141178	-0.484821	-0.0123367	-0.232296	-0.222282	6	6	6	16.9	16.9	16.9	50.714	0	25.455	86126000	7	0.502343	0.382117	0.104578	1.0731			O43159	O43159	Ribosomal RNA-processing protein 8	RRP8	340
-2.21525	-2.63048	-1.99853	-1.95378	-2.23652	-2.84961	-2.17632	-2.97856	-2.65226	-2.6181	4	4	4	9	9	9	78.213	0	10.973	24031000	4	1.40861	0.0625313	-0.448056	-2.46475			O43164	O43164	E3 ubiquitin-protein ligase Praja-2	PJA2	341
-5.58622	-5.73002	-5.21451	-5.31392	-5.21538	-5.39875	-5.24285	-5.20572	-5.57124	-5.70379	1	1	1	2.6	2.6	2.6	78.281	0	10.774	5096200	1	0.0306031	0.956141	-0.0124572	-0.0881044			O43167	O43167	Zinc finger and BTB domain-containing protein 24	ZBTB24	342
2.37541	2.21881	2.31388	2.47922	2.16471	2.11104	2.34633	2.13554	2.15282	2.05612	6	6	6	64	64	64	16.694	0	122.2	1196300000	12	1.10405	0.112266	-0.150035	-2.01476			O43169	O43169	Cytochrome b5 type B	CYB5B	343
2.16288	2.20749	2.23997	2.25522	2.24126	2.20547	2.18564	2.16156	2.18444	2.1434	24	24	24	57.5	57.5	57.5	58.449	0	138.8	927190000	42	1.29099	0.0783464	-0.0452646	-2.2912			O43172	O43172	U4/U6 small nuclear ribonucleoprotein Prp4	PRPF4	344
4.50115	4.54228	4.4927	4.43414	4.57501	4.56554	4.67051	4.54232	4.45064	4.66738	24	24	24	58.2	58.2	58.2	56.65	0	259.9	5276100000	81	0.745936	0.230642	0.0702247	1.47099			O43175	O43175	D-3-phosphoglycerate dehydrogenase	PHGDH	345
-0.528178	-0.435981	-0.289119	-0.259254	-0.311155	-0.471777	-0.204066	-0.294843	-0.362085	-0.372068	4	4	4	25.7	25.7	25.7	20.108	0	12.797	199020000	6	0.13459	0.810857	0.0237691	0.352573			O43181	O43181	NADH dehydrogenase [ubiquinone] iron-sulfur protein 4, mitochondrial	NDUFS4	346
-0.318189	-0.396454	-0.26115	-0.296513	-0.334956	-0.532693	-0.327876	-0.672847	-0.546797	-0.63163	9	8	8	25.2	22.6	22.6	54.099	0	31.293	94490000	10	2.07181	0.0170345	-0.220916	-3.46732			O43237	O43237	Cytoplasmic dynein 1 light intermediate chain 2	DYNC1LI2	347
4.22233	4.21209	4.13312	3.98345	4.06066	4.10539	4.05168	4.07783	4.13352	3.91211	28	28	28	57.7	57.7	57.7	60.977	0	152.61	3721000000	64	0.525243	0.364955	-0.0662225	-1.11216			O43242	O43242	26S proteasome non-ATPase regulatory subunit 3	PSMD3	348
-1.07442	-0.951652	-0.946942	-0.90646	-0.918887	-0.935333	-1.19734	-1.0183	-0.87419	-1.02317	6	6	6	20	20	20	41.373	0	36.489	179000000	9	0.352243	0.51856	-0.0499941	-0.804453			O43251;Q9NWB1;A6NFN3	O43251;Q9NWB1;A6NFN3	RNA binding protein fox-1 homolog 2;RNA binding protein fox-1 homolog 1;RNA binding protein fox-1 homolog 3	RBFOX2;RBFOX1;RBFOX3	349
1.94978	1.80592	1.75652	1.85774	1.88222	2.01492	1.99183	1.99649	1.93107	2.14684	20	20	20	44.1	44.1	44.1	70.832	0	84.539	696880000	32	2.04085	0.0181766	0.165796	3.41893			O43252;O95340	O43252	Bifunctional 3-phosphoadenosine 5-phosphosulfate synthase 1;Sulfate adenylyltransferase;Adenylyl-sulfate kinase	PAPSS1	350
1.81475	1.67495	1.78203	1.69263	1.75563	1.57518	1.46588	1.53871	1.58757	1.50166	20	20	20	39.8	39.8	39.8	88.828	0	118.67	622500000	26	3.50691	0.00108703	-0.210199	-6.03446			O43264	O43264	Centromere/kinetochore protein zw10 homolog	ZW10	351
2.68258	2.56691	2.6692	2.64762	2.58909	2.49592	2.635	2.49056	2.54701	2.53541	30	30	30	49.6	49.6	49.6	90.254	0	184.1	791090000	51	1.51417	0.0506106	-0.0902982	-2.62091			O43290	O43290	U4/U6.U5 tri-snRNP-associated protein 1	SART1	352
-1.45952	-1.45057	-0.889543	-1.11053	-1.12886	-2.03807	-1.74114	-1.53279	-1.15294	-1.63879	3	3	3	19.8	19.8	19.8	28.228	0	22.62	35209000	4	1.28483	0.079213	-0.412941	-2.28211			O43291	O43291	Kunitz-type protease inhibitor 2	SPINT2	353
-8.377	NaN	-7.28303	-8.3403	-7.91666	-7.28351	NaN	-8.05806	NaN	-8.70431	1	1	1	2.9	2.9	2.9	52.535	0.00079098	3.8139	340660	1	0.0267895	0.961049	-0.0360448	-0.0788915			O43293	O43293	Death-associated protein kinase 3	DAPK3	354
0.77219	0.787697	0.763286	0.602582	0.670517	0.551892	0.55003	0.437112	0.574435	0.502647	14	14	14	15	15	15	140.41	0	44.345	215170000	17	2.71702	0.00524703	-0.196031	-4.53228			O43314;Q6PFW1	O43314	Inositol hexakisphosphate and diphosphoinositol-pentakisphosphate kinase 2	PPIP5K2	355
-1.7348	-1.82659	-2.10063	-1.9502	-1.78969	-1.78819	-1.88504	-1.80653	-1.89302	-1.93214	5	5	5	9.4	9.4	9.4	67.195	0	10.4	42603000	6	0.101598	0.85548	0.0193985	0.273481			O43318	O43318	Mitogen-activated protein kinase kinase kinase 7	MAP3K7	356
2.64871	2.74573	2.31892	2.30935	2.61503	2.62715	2.58113	2.52431	2.46332	2.57179	9	9	9	59.8	59.8	59.8	19.81	0	66.183	958720000	18	0.10288	0.853808	0.0259927	0.276629			O43324	O43324	Eukaryotic translation elongation factor 1 epsilon-1	EEF1E1	357
-3.99906	-4.35969	-4.06088	-3.86101	-3.78191	-4.16557	-3.48029	-4.36486	-4.34025	-3.95407	1	1	1	7.4	7.4	7.4	14.281	0.0032094	2.7622	3586200	1	0.0937242	0.865873	-0.0484993	-0.254016			O43325	O43325	LYR motif-containing protein 1	LYRM1	358
0.106535	0.172978	0.00442726	-0.00826694	0.0796684	0.457804	0.0688598	0.20284	0.196688	0.228902	10	9	9	23.3	21.9	21.9	61.194	0	23.792	163760000	9	1.25496	0.0838944	0.15995	2.23803			O43353	O43353	Receptor-interacting serine/threonine-protein kinase 2	RIPK2	359
-2.98507	-2.84367	-3.22711	-2.98279	-2.85129	-3.31025	-3.06578	-3.05212	-3.17869	-3.1634	3	3	3	1.8	1.8	1.8	165.95	0	6.101	6913200	3	1.16701	0.0990997	-0.176061	-2.10809			O43379	O43379	WD repeat-containing protein 62	WDR62	360
5.02076	5.06511	5.00631	5.00923	4.96815	4.96375	5.03754	5.01769	4.9847	4.88089	30	30	22	52.4	52.4	41.9	70.942	0	192.06	10274000000	96	0.566081	0.334229	-0.0369977	-1.18081			O43390	O43390	Heterogeneous nuclear ribonucleoprotein R	HNRNPR	361
1.92266	1.81077	2.03945	2.03419	1.7897	1.7825	1.99827	1.81027	1.82968	1.77031	21	21	21	40.3	40.3	40.3	77.528	0	79.551	584750000	32	0.581826	0.323446	-0.0811479	-1.20695			O43395	O43395	U4/U6 small nuclear ribonucleoprotein Prp3	PRPF3	362
2.37903	2.19535	2.337	2.28788	2.06477	2.13534	2.21124	2.06403	2.10238	1.96816	19	19	19	68.5	68.5	68.5	32.251	0	149.06	1213900000	43	1.27672	0.0802394	-0.156576	-2.27015			O43396	O43396	Thioredoxin-like protein 1	TXNL1	363
1.59488	1.68674	1.766	1.72737	1.64645	1.74083	1.83655	1.68279	1.73293	1.72978	12	12	12	72.8	72.8	72.8	22.237	0	218.55	1434200000	31	0.790859	0.211457	0.0602882	1.5411			O43399	O43399	Tumor protein D54	TPD52L2	364
-1.02502	-1.13572	-0.857117	-0.889459	-0.979716	-1.1422	-0.845877	-1.0768	-1.0292	-1.21103	4	4	4	22.9	22.9	22.9	23.773	0	11.027	83697000	6	0.490473	0.390884	-0.0836136	-1.05268			O43402	O43402	ER membrane protein complex subunit 8	EMC8	365
-0.299305	-0.597938	-0.480972	-0.405876	-0.400913	-0.446423	-0.849847	-0.336903	-0.380006	-0.334529	4	4	4	15.1	15.1	15.1	37.238	0	20.023	84494000	9	0.111761	0.841362	-0.0325409	-0.298258			O43414	O43414	ERI1 exoribonuclease 3	ERI3	366
-2.99811	-2.95709	-2.96486	-3.05014	-2.84547	-3.02305	-2.72294	-2.84663	-2.91882	-3.03636	3	3	3	8.3	8.3	8.3	87.703	0	15.612	23085000	4	0.347963	0.523449	0.0535751	0.796403			O43422	O43422	52 kDa repressor of the inhibitor of the protein kinase	PRKRIR	367
-3.06411	-3.06142	-2.97199	-2.93396	-3.09207	-2.91602	-3.49446	-3.01036	-2.94355	-2.91377	2	2	2	1.2	1.2	1.2	173.1	0.0040892	2.4948	9095300	2	0.099579	0.858251	-0.0309227	-0.268513			O43426	O43426	Synaptojanin-1	SYNJ1	368
-3.17796	-2.98858	-3.23445	-3.36597	-2.98695	-3.36267	-3.31359	-3.18581	-3.34349	-3.28018	2	2	2	5.5	5.5	5.5	41.878	0.0020932	2.9857	18607000	2	0.986805	0.142055	-0.146367	-1.83975			O43427	O43427	Acidic fibroblast growth factor intracellular-binding protein	FIBP	369
-0.581347	-0.595808	-0.754246	-0.734021	-0.597935	-0.477415	-0.494621	-0.553624	-0.492135	-0.461494	17	11	11	11.4	7.7	7.7	176.65	0	22.209	74975000	12	2.31376	0.0107816	0.156814	3.85319			O43432	O43432	Eukaryotic translation initiation factor 4 gamma 3	EIF4G3	370
2.55072	2.46215	2.76225	2.70103	2.5066	2.29681	2.54845	2.40199	2.41149	2.33897	9	9	8	58.8	58.8	44.6	19.208	0	53.395	922190000	23	1.59625	0.043784	-0.197002	-2.74286			O43447	O43447	Peptidyl-prolyl cis-trans isomerase H	PPIH	371
-2.07471	-2.36666	-1.84114	-1.82438	-1.85176	-2.36415	-2.22351	-2.16396	-2.45055	-2.24091	5	5	5	12	12	12	48.84	0	12.359	57326000	6	1.46436	0.0554892	-0.296886	-2.54714			O43464	O43464	Serine protease HTRA2, mitochondrial	HTRA2	372
1.63206	1.72773	1.63836	1.65463	1.72746	1.69315	2.01435	1.75581	1.84688	1.85929	9	9	6	42.3	42.3	32.9	39.589	0	78.01	939250000	13	1.56671	0.0460408	0.157848	2.6989			O43488	O43488	Aflatoxin B1 aldehyde reductase member 2	AKR7A2	373
0.592241	0.485382	0.741797	0.69701	0.835621	0.173368	0.373609	0.281774	0.0845283	0.0861647	11	11	11	31.1	31.1	31.1	45.879	0	63.883	203110000	14	3.33226	0.00156495	-0.470521	-5.6794			O43493	O43493	Trans-Golgi network integral membrane protein 2	TGOLN2	374
-1.18712	-1.20949	-0.448307	-0.163059	-0.733084	-0.911199	-1.12479	-1.01535	-1.26729	-0.893175	4	4	4	70.3	70.3	70.3	9.6138	0	19.503	80741000	4	0.675899	0.266506	-0.294148	-1.36001			O43504	O43504	Ragulator complex protein LAMTOR5	LAMTOR5	375
-2.94005	-2.7722	-2.49701	-2.76993	-2.6771	-2.45763	-2.47408	-2.51934	-2.62033	-2.73662	1	1	1	8.6	8.6	8.6	27.245	0.0013482	3.2466	7339500	1	1.02925	0.130263	0.169656	1.90333			O43513	O43513	Mediator of RNA polymerase II transcription subunit 7	MED7	376
0.480057	0.445501	0.591604	0.522833	0.493819	-0.0721943	-0.0964649	0.130907	-0.0784462	0.00331305	11	11	11	44.5	44.5	44.5	51.258	0	108.3	356190000	16	5.34546	0	-0.52934	-10.8778			O43516	O43516	WAS/WASL-interacting protein family member 1	WIPF1	377
-3.10407	-2.6452	-3.44121	-3.3701	-2.87947	-2.71683	-3.23219	-2.80896	-2.93476	-2.75113	3	3	3	16.2	16.2	16.2	22.171	0	6.1664	38780000	3	0.53721	0.355125	0.199233	1.1324			O43521	O43521	Bcl-2-like protein 11	BCL2L11	378
-2.73746	-2.81185	-2.59343	-2.61089	-2.68104	-2.96156	-2.84742	-2.97753	-3.02251	-3.15053	2	2	2	5.1	5.1	5.1	61.446	0	6.6786	15313000	2	2.86651	0.00375263	-0.304974	-4.79752			O43566	O43566	Regulator of G-protein signaling 14	RGS14	379
-3.74094	-3.59496	-3.80222	-3.46183	-3.42102	-3.22152	-3.46462	-2.9408	-3.04128	-3.25147	2	2	2	12.9	12.9	12.9	42.813	0	14.878	13708000	3	2.14159	0.0150969	0.420254	3.57718			O43567	O43567	E3 ubiquitin-protein ligase RNF13	RNF13	380
1.74058	1.72264	1.66381	1.6757	1.5647	1.78539	1.77682	1.7201	1.68032	1.69374	9	9	9	50	50	50	22.092	0	124.71	756160000	19	0.793304	0.210383	0.057788	1.5449			O43583	O43583	Density-regulated protein	DENR	381
1.89078	1.60647	1.72983	1.69758	1.58594	1.75991	1.32499	1.77862	1.62262	1.86103	20	20	20	28.2	28.2	28.2	109.96	0	82.835	476620000	30	0.112672	0.840284	-0.0326855	-0.30046			O43592	O43592	Exportin-T	XPOT	382
0.572466	0.522095	0.662469	0.717475	0.657291	0.241224	0.216516	0.379324	0.338256	0.454106	6	6	6	62.1	62.1	62.1	19.108	0	44.813	680600000	10	3.16753	0.00216246	-0.300474	-5.35721			O43598	O43598	2-deoxynucleoside 5-phosphate N-hydrolase 1	DNPH1	383
2.76671	2.86197	2.74094	2.73827	2.65387	2.61311	2.7531	2.71829	2.67095	2.54539	20	20	20	46.5	46.5	46.5	51.355	0	88.679	1110700000	39	0.992287	0.140493	-0.0921841	-1.84798			O43615	O43615	Mitochondrial import inner membrane translocase subunit TIM44	TIMM44	384
-1.95306	-2.1248	-2.32175	-2.17345	-2.3705	-2.13972	-2.28313	-2.11596	-2.15878	-2.09206	2	2	2	16.1	16.1	16.1	20.274	0	9.8212	36124000	4	0.145481	0.794434	0.030781	0.377877			O43617	O43617	Trafficking protein particle complex subunit 3	TRAPPC3	385
1.03164	0.876787	1.12146	1.0833	0.989503	0.866125	1.50594	0.893745	0.85657	1.03313	6	6	6	23.9	23.9	23.9	25.104	0	60.09	436050000	16	0.0281643	0.958983	0.0105663	0.081291			O43633	O43633	Charged multivesicular body protein 2a	CHMP2A	386
2.24493	2.35583	2.19828	2.11252	2.25352	2.33891	2.31249	2.26857	2.26898	2.28698	14	14	14	38.5	38.5	38.5	57.193	0	99.717	688250000	26	0.75495	0.226893	0.0621676	1.48512			O43660	O43660	Pleiotropic regulator 1	PLRG1	387
-1.61615	-1.58424	-1.6643	-1.65805	-1.59425	-1.44311	-1.39422	-1.4143	-1.3123	-1.58775	4	4	4	7.1	7.1	7.1	71.606	0	11.862	71058000	5	2.42569	0.00880651	0.193063	4.0368			O43663	O43663	Protein regulator of cytokinesis 1	PRC1	388
-6.30709	-5.963	-6.81806	-6.30254	-6.62192	-6.5763	-6.40623	-6.42723	-6.99541	-6.81438	1	1	1	6.6	6.6	6.6	21.21	0.0031949	2.6796	0	1	0.636242	0.289346	-0.241387	-1.29611			O43665	O43665	Regulator of G-protein signaling 10	RGS10	389
3.12865	3.07293	3.21055	3.13465	3.25824	3.31022	3.25748	3.27753	3.39302	3.24911	11	11	11	24.3	24.3	24.3	50.75	0	70.945	1594900000	33	1.93858	0.0220082	0.136468	3.26047			O43670	O43670	BUB3-interacting and GLEBS motif-containing protein ZNF207	ZNF207	390
0.554295	0.632246	0.509544	0.345417	0.490327	0.614741	0.768743	0.589399	0.321065	0.674228	3	3	3	16.9	16.9	16.9	21.75	0	15.298	150390000	5	0.453008	0.422531	0.0872694	0.987402			O43674	O43674	NADH dehydrogenase [ubiquinone] 1 beta subcomplex subunit 5, mitochondrial	NDUFB5	391
-0.184724	0.174571	-0.265424	-0.485771	-0.0505521	-0.183364	-0.214406	0.0946161	-0.0124729	-0.00518348	3	3	3	28.6	28.6	28.6	11.402	0	10.908	253760000	6	0.344067	0.527073	0.098218	0.789054			O43676	O43676	NADH dehydrogenase [ubiquinone] 1 beta subcomplex subunit 3	NDUFB3	392
-2.23138	-1.72142	-2.39887	-2.23625	-2.04399	-2.06962	-1.73072	-1.87036	-2.25249	-1.92054	1	1	1	13.2	13.2	13.2	8.7341	0.0032057	2.7324	30223000	1	0.505355	0.379945	0.157639	1.07826			O43677	O43677	NADH dehydrogenase [ubiquinone] 1 subunit C1, mitochondrial	NDUFC1	393
0.307473	0.426946	0.3946	0.553203	0.40333	0.167599	0.446556	0.284413	0.291321	0.300213	5	5	5	49.5	49.5	49.5	10.921	0	15.185	316150000	6	1.09668	0.114125	-0.11909	-2.00381			O43678	O43678	NADH dehydrogenase [ubiquinone] 1 alpha subcomplex subunit 2	NDUFA2	394
2.12948	2.05224	2.18252	2.28689	2.23401	2.24071	2.17697	2.38787	2.19364	2.28976	13	13	13	52.9	52.9	52.9	38.792	0	61.146	625210000	26	0.732449	0.23679	0.080761	1.44979			O43681	O43681	ATPase ASNA1	ASNA1	395
-1.69569	-1.59907	-1.53696	-1.74551	-1.48971	-1.76006	-1.63905	-1.64812	-1.29035	-1.4548	6	6	6	8.8	8.8	8.8	122.37	0	22.584	58180000	8	0.235036	0.665459	0.0549162	0.573516			O43683	O43683	Mitotic checkpoint serine/threonine-protein kinase BUB1	BUB1	396
3.39142	3.378	3.46044	3.48777	3.40956	3.32152	3.45945	3.43354	3.3862	3.30461	17	17	17	60.7	60.7	60.7	37.154	0	157.42	2825500000	47	0.581118	0.32364	-0.0443729	-1.20578			O43684	O43684	Mitotic checkpoint protein BUB3	BUB3	397
5.53615	5.55495	5.55107	5.43971	5.64798	5.78811	5.88015	5.7458	5.77412	5.73227	57	57	56	73	73	71.8	104.85	0	323.31	12798000000	178	3.32266	0.00157032	0.238119	5.66031			O43707;P12814;P35609;Q08043	O43707	Alpha-actinin-4	ACTN4	398
0.447647	0.517556	0.274527	0.320799	0.308224	0.583006	0.482654	0.667429	0.62176	0.597501	7	7	7	32.4	32.4	32.4	24.212	0	41.321	198660000	11	2.34334	0.0102719	0.216719	3.90137			O43708	O43708	Maleylacetoacetate isomerase	GSTZ1	399
-1.40778	-1.21444	-1.70948	-1.83362	-1.56813	-1.73749	-1.80529	-2.11218	-1.68127	-2.2281	2	2	2	10.7	10.7	10.7	31.88	0	7.9999	55888000	4	1.35016	0.0698872	-0.366174	-2.37847			O43709	O43709	Probable 18S rRNA (guanine-N(7))-methyltransferase	WBSCR22	400
-0.789037	-0.93968	-0.64856	-0.557514	-0.89928	-1.18886	-1.13066	-1.20177	-1.23478	-1.28515	6	6	6	59.6	59.6	59.6	15.086	0	36.194	87464000	10	3.3567	0.00150955	-0.441431	-5.72825			O43716	O43716	Glutamyl-tRNA(Gln) amidotransferase subunit C, mitochondrial	GATC	401
2.37408	2.28785	2.41671	2.4222	2.34479	2.43358	2.76778	2.40813	2.40261	2.43882	28	28	28	42.5	42.5	42.5	85.852	0	185.87	986090000	44	0.851883	0.186325	0.121054	1.63522			O43719	O43719	HIV Tat-specific factor 1	HTATSF1	402
-7.80085	NaN	-8.37311	-7.4659	-7.46457	NaN	-7.80298	NaN	NaN	NaN	1	1	1	3.5	3.5	3.5	46.546	0.0013456	3.2074	1128300	1	0	1	-0.0268729	0			Q99418;O43739	Q99418;O43739	Cytohesin-2;Cytohesin-3	CYTH2;CYTH3	403
1.76208	1.59854	1.44763	1.43567	1.51363	1.60616	1.60973	1.62695	1.64501	1.51414	19	19	19	28.2	28.2	28.2	91.35	0	105.7	738650000	37	0.329508	0.544786	0.048888	0.761402			O43747	O43747	AP-1 complex subunit gamma-1	AP1G1	404
-3.07356	-2.69628	-2.85179	-3.19733	-2.81313	-2.93077	-2.94615	-2.83135	-2.82155	-2.88196	4	4	4	28.2	28.2	28.2	29.176	0	7.5908	41382000	4	0.184463	0.738816	0.0440604	0.465565			O43752	O43752	Syntaxin-6	STX6	405
-1.39927	-0.649564	-1.97858	-2.03243	-0.919024	-1.02557	-2.15041	-1.01588	-0.946689	-0.96426	3	3	3	13.4	13.4	13.4	24.81	0	6.527	51601000	3	0.193184	0.727331	0.175213	0.484618			O43760	O43760	Synaptogyrin-2	SYNGR2	406
1.97465	2.02625	2.18006	2.20802	1.93531	1.81829	2.01455	1.92228	1.92961	1.8603	11	11	11	37.1	37.1	37.1	34.063	0	60.347	1149700000	26	1.38261	0.0657354	-0.155855	-2.42635			O43765	O43765	Small glutamine-rich tetratricopeptide repeat-containing protein alpha	SGTA	407
2.77064	2.80488	2.79144	2.71785	2.7775	2.52812	2.58601	2.51448	2.37586	2.50207	8	8	7	59.5	59.5	50.4	13.389	0	20.953	1051800000	17	4.04154	0.000393939	-0.271154	-7.21757			O43768	O43768	Alpha-endosulfine	ENSA	408
-0.105977	-0.253504	-0.132652	-0.207141	-0.527182	0.117646	-0.00355392	0.148126	-0.126112	-0.00235688	8	8	8	29.2	29.2	29.2	32.943	0	42.722	186510000	10	1.78762	0.0303868	0.272041	3.0301			O43772	O43772	Mitochondrial carnitine/acylcarnitine carrier protein	SLC25A20	409
3.72114	3.69222	3.73172	3.59402	3.66082	3.57589	3.78679	3.48787	3.57405	3.60641	23	23	23	43.1	43.1	43.1	62.942	0	167.27	2306800000	65	0.66198	0.274116	-0.0737814	-1.33768			O43776;REV__H7BZ55	O43776	Asparagine--tRNA ligase, cytoplasmic	NARS	410
-1.18398	-0.938563	-0.974324	-1.11607	-1.07844	-1.25731	-1.10507	-1.29123	-1.30705	-1.28985	5	5	5	47.1	47.1	47.1	13.596	0	58.701	93952000	9	1.94934	0.0216	-0.191826	-3.27704			O43805	O43805	Sjoegren syndrome nuclear autoantigen 1	SSNA1	411
-3.12206	-4.18268	-3.75526	-3.82065	-4.2681	-3.79765	-4.92361	-3.57568	-3.99687	-3.86535	2	2	2	8.8	8.8	8.8	34.566	0	6.3076	16402000	2	0.274471	0.612682	-0.202084	-0.653879			O43808	O43808	Peroxisomal membrane protein PMP34	SLC25A17	412
2.55392	2.41831	2.58797	2.64449	2.51242	2.62685	2.48868	2.60109	2.61005	2.57541	11	11	11	54.2	54.2	54.2	26.227	0	81.65	1912000000	18	0.35994	0.511124	0.0369972	0.818863			O43809	O43809	Cleavage and polyadenylation specificity factor subunit 5	NUDT21	413
-1.23735	-1.39882	-1.17412	-1.16207	-1.07667	-1.25028	-1.22117	-1.32441	-1.37461	-1.19613	6	6	6	19.5	19.5	19.5	45.283	0	26.734	102190000	6	0.463164	0.413833	-0.0635131	-1.00523			O43813	O43813	LanC-like protein 1	LANCL1	414
0.620322	0.753944	0.682512	0.671133	0.744386	0.75845	0.732873	0.633461	0.640069	0.656157	13	13	12	23.7	23.7	22.8	86.131	0	63.538	252780000	20	0.107451	0.847998	-0.0102573	-0.287798			O43815	O43815	Striatin	STRN	415
0.953622	1.01235	0.889888	0.811607	0.920545	0.811853	0.848267	0.8111	0.788845	0.711123	11	11	11	38.7	38.7	38.7	51.84	0	81.227	441280000	20	1.80023	0.0294895	-0.123366	-3.04919			O43818	O43818	U3 small nucleolar RNA-interacting protein 2	RRP9	416
-0.540215	-0.375766	-0.491437	-0.600795	-0.441391	-0.322657	-0.240941	-0.24492	-0.249948	-0.41092	3	3	3	13.2	13.2	13.2	29.81	0	10.798	29475000	3	2.31158	0.0107711	0.196044	3.84964			O43819	O43819	Protein SCO2 homolog, mitochondrial	SCO2	417
1.16706	1.17136	1.31092	1.22803	1.18062	1.02576	1.14869	0.944663	1.03187	1.00452	13	13	13	26.3	26.3	26.3	76.107	0	66.752	449030000	27	2.53041	0.00732558	-0.1805	-4.21186			O43823	O43823	A-kinase anchor protein 8	AKAP8	418
-2.24267	-2.18297	-2.58677	-2.52496	-2.27733	-2.12275	-2.17387	-2.16442	-2.19551	-2.42676	4	4	4	14	14	14	56.897	0	15.223	42012000	7	0.768771	0.221831	0.146277	1.50673			O43824	O43824	Putative GTP-binding protein 6	GTPBP6	419
-3.27815	-3.25687	-3.27778	-3.41132	-3.04874	-3.1768	-3.21563	-3.21121	-3.34836	-3.22137	2	2	2	3.1	3.1	3.1	50.956	0.00078079	3.5192	4911300	2	0.114325	0.83768	0.0198944	0.304448			O43829	O43829	Zinc finger and BTB domain-containing protein 14	ZBTB14	420
2.12764	2.07282	1.93923	2.12349	2.05167	2.23351	2.06842	2.34537	2.23392	2.23015	14	14	14	48.3	48.3	48.3	42.183	0	58.112	1111100000	28	1.66736	0.0381844	0.159305	2.84907			O43837	O43837	Isocitrate dehydrogenase [NAD] subunit beta, mitochondrial	IDH3B	421
2.69759	2.57369	2.67178	2.64128	2.5863	2.64354	2.38692	2.63117	2.82196	2.55258	25	25	25	25.9	25.9	25.9	131.7	0	120.34	856640000	41	0.138228	0.804782	-0.0268943	-0.361069			O43847	O43847	Nardilysin	NRD1	422
3.22085	3.16952	3.35874	3.26054	3.22084	3.00001	3.28321	3.10371	3.03699	3.00134	17	17	17	63.8	63.8	63.8	37.106	0	132.47	2133300000	44	1.50618	0.0512021	-0.161046	-2.60906			O43852	O43852	Calumenin	CALU	423
-6.0622	-6.10489	-6.31887	-6.00094	-5.94489	-5.72832	-6.57883	-5.76042	-5.9313	-6.29846	1	1	1	1.8	1.8	1.8	129.3	0	16.912	2607600	1	0.0541291	0.921651	0.0268936	0.152174			O43861	O43861	Probable phospholipid-transporting ATPase IIB	ATP9B	424
0.0612154	0.0519592	0.103455	0.0974347	0.185602	0.0309821	0.278176	0.0075969	0.128881	0.236101	8	8	4	17.5	17.5	10	58.951	0	27.249	122070000	10	0.257735	0.635697	0.0364142	0.620142			O43865	O43865	Putative adenosylhomocysteinase 2	AHCYL1	425
-0.73092	-0.812962	-0.783936	-0.832269	-0.67943	-0.623428	-1.04218	-0.671359	-0.756046	-0.677574	5	5	5	15.2	15.2	15.2	50.282	0	21.275	77082000	6	0.0616442	0.910501	0.0137852	0.172048			O43913	O43913	Origin recognition complex subunit 5	ORC5	426
-0.500602	-0.774243	-0.366181	-0.540827	-0.550649	-0.501809	-0.405065	-0.143569	-0.472443	-0.53783	3	3	3	24.5	24.5	24.5	12.517	0	12.12	178220000	5	0.696254	0.255506	0.134357	1.39249			O43920	O43920	NADH dehydrogenase [ubiquinone] iron-sulfur protein 5	NDUFS5	427
-1.96045	-2.52191	-1.49956	-1.75359	-2.1033	-2.23683	-1.46653	-2.58854	-2.14679	-1.8847	2	2	2	20.7	20.7	20.7	17.42	0	7.5009	47741000	2	0.147002	0.791974	-0.0969177	-0.381382			O43924	O43924	Retinal rod rhodopsin-sensitive cGMP 3,5-cyclic phosphodiesterase subunit delta	PDE6D	428
-0.485132	-0.651394	-0.311431	-0.412252	-0.559093	-0.441105	-0.360718	-0.541183	-0.508175	-0.654472	6	6	6	20	20	20	50.377	0	19.244	95656000	7	0.0824545	0.881609	-0.0172701	-0.225724			O43929;CON__Q2YDI2	O43929	Origin recognition complex subunit 4	ORC4	429
-0.965538	-1.01364	-1.18432	-1.08577	-1.02438	-1.23179	-1.40714	-1.31751	-1.46708	-1.33073	6	6	6	5.2	5.2	5.2	142.87	0	12.187	39937000	6	3.17706	0.00213521	-0.29612	-5.37553			O43933	O43933	Peroxisome biogenesis factor 1	PEX1	430
2.07352	1.98869	2.0397	2.00547	1.97193	1.93912	2.07576	1.9268	1.99006	1.98886	19	19	19	41	41	41	71.689	0	132.4	771970000	35	0.45618	0.420152	-0.0317402	-0.99298			O60216;Q9H4I0	O60216	Double-strand-break repair protein rad21 homolog	RAD21	431
0.911662	0.849127	0.913416	0.796135	0.924383	0.974734	0.834163	0.879	0.916612	0.86132	19	19	19	22.2	22.2	22.2	119.26	0	83.647	262460000	22	0.159888	0.773114	0.014221	0.410791			O60231	O60231	Putative pre-mRNA-splicing factor ATP-dependent RNA helicase DHX16	DHX16	432
-0.41558	-0.0936097	-0.770473	-0.686749	-0.523569	-0.440504	-0.992819	-0.584085	-0.521814	-0.756287	4	4	4	37.2	37.2	37.2	21.474	0	15.874	120190000	7	0.486942	0.39393	-0.161106	-1.04658			O60232	O60232	Sjoegren syndrome/scleroderma autoantigen 1	SSSCA1	433
0.972973	1.06123	1.15121	1.34852	1.36435	1.19662	1.59878	1.42748	1.52137	1.53947	6	4	4	65.5	40.1	40.1	16.801	0	48.715	685760000	14	1.52877	0.0488698	0.277086	2.64255			O60234	O60234	Glia maturation factor gamma	GMFG	434
-2.916	-3.01865	-2.8989	-3.11487	-3.02175	-2.66936	-2.84393	-2.80721	-3.08209	-2.89362	3	3	3	3	3	3	160.6	0	6.6372	19821000	3	0.916188	0.163891	0.134789	1.73322			O60244	O60244	Mediator of RNA polymerase II transcription subunit 14	MED14	435
2.51551	2.5105	2.54812	2.47361	2.53368	2.41724	2.47728	2.41899	2.55899	2.39232	15	15	14	55.8	55.8	52	40.925	0	90.6	1138900000	34	1.05986	0.122344	-0.0633222	-1.94901			O60256	O60256	Phosphoribosyl pyrophosphate synthase-associated protein 2	PRPSAP2	436
4.0858	4.09353	4.00926	3.93864	4.08881	4.16315	3.99226	4.19311	4.09926	4.01088	47	47	47	50.2	50.2	50.2	121.9	0	303.3	3659500000	102	0.441376	0.431005	0.0485252	0.96686			O60264;P28370	O60264	SWI/SNF-related matrix-associated actin-dependent regulator of chromatin subfamily A member 5	SMARCA5	437
-5.78233	-6.09022	-5.72389	-5.66356	-5.92865	-6.70874	-5.86685	-6.19819	-6.22256	-6.35283	1	1	1	1.1	1.1	1.1	128.96	0	7.8596	1456800	1	1.61258	0.042556	-0.432106	-2.76721			O60266	O60266	Adenylate cyclase type 3	ADCY3	438
3.19306	3.17248	3.15284	3.2016	3.16629	3.17251	3.31761	3.08873	3.08263	3.0943	37	37	37	38.8	38.8	38.8	146.2	0	233.43	1295200000	71	0.234534	0.666183	-0.0260996	-0.572472			O60271	O60271	C-Jun-amino-terminal kinase-interacting protein 4	SPAG9	439
0.223057	0.0649693	0.06799	0.057579	0.0732508	0.0438138	-0.097709	0.129337	0.142114	0.109625	17	17	17	10.7	10.7	10.7	254.39	0	67.238	125360000	18	0.242304	0.656253	-0.031933	-0.58856			O60287	O60287	Nucleolar pre-ribosomal-associated protein 1	URB1	441
-1.20035	-1.20266	-1.3638	-1.36892	-1.11634	-1.3854	-1.46509	-1.22812	-1.2125	-1.16851	6	6	6	4.5	4.5	4.5	226.35	0	18.283	30479000	7	0.223678	0.6821	-0.0415073	-0.549783			O60293	O60293	Zinc finger C3H1 domain-containing protein	ZFC3H1	442
-4.84784	-4.91137	-5.02754	-4.81974	-4.76966	-5.05145	-5.36474	-4.86567	-4.69302	-5.23983	1	1	1	2.5	2.5	2.5	75.601	0.0044543	2.4699	3509400	1	0.635217	0.289906	-0.167713	-1.29444			O60294	O60294	tRNA wybutosine-synthesizing protein 4	LCMT2	443
1.14966	1.09249	1.08407	1.05758	1.14849	1.03971	0.895365	1.08125	1.05171	1.04376	20	20	20	20.4	20.4	20.4	171.29	0	115.68	396810000	30	1.26323	0.0825336	-0.0840982	-2.25024			O60306	O60306	Intron-binding protein aquarius	AQR	444
2.99824	3.05487	2.98122	3.01322	2.9573	2.9692	3.1333	3.03152	3.04403	3.05832	31	31	31	38	38	38	111.63	0	183.36	1209500000	54	0.76	0.22509	0.0463037	1.49302			O60313	O60313	Dynamin-like 120 kDa protein, mitochondrial;Dynamin-like 120 kDa protein, form S1	OPA1	445
-3.63835	-3.41052	-3.67467	-3.43757	-3.43406	-2.77976	-3.04982	-2.65963	-2.61604	-2.57517	2	2	2	2.2	2.2	2.2	136.45	0.0013464	3.2157	7233300	3	4.21264	0.000201681	0.78295	7.63032			O60315	O60315	Zinc finger E-box-binding homeobox 2	ZEB2	446
-1.23997	-1.45443	-1.32296	-1.2947	-1.37139	-1.34053	-1.68964	-1.54657	-1.51387	-1.42662	7	7	7	5.2	5.2	5.2	218.4	0	14.025	46481000	7	1.37409	0.0668184	-0.166756	-2.41379			O60318	O60318	Germinal-center associated nuclear protein	MCM3AP	447
-0.835446	-1.21715	-0.942909	-1.01686	-0.998128	-0.81864	-1.34622	-0.792109	-0.907285	-0.942106	2	2	1	0.9	0.9	0.9	100.95	0.0062696	2.3775	75085000	2	0.131867	0.813991	0.0408281	0.346187			O60330	O60330	Protocadherin gamma-A12	PCDHGA12	448
1.69055	1.69835	1.57532	1.53711	1.6114	1.75117	1.54206	1.75216	1.66818	1.70843	26	26	26	47.1	47.1	47.1	92.902	0	137.33	524770000	34	0.598806	0.312794	0.0618559	1.23497			O60341	O60341	Lysine-specific histone demethylase 1A	KDM1A	449
-4.61958	-4.2673	-4.24663	-4.33758	-3.8097	-3.97684	-4.34679	-4.41655	-4.24745	-4.2497	1	1	1	2.7	2.7	2.7	73.003	0.0019102	3.0793	4277700	1	0.0199032	0.970066	0.00869279	0.0579555			O60476	O60476	Mannosyl-oligosaccharide 1,2-alpha-mannosidase IB	MAN1A2	450
2.60449	2.68918	2.70139	2.43425	2.73807	2.66417	2.51902	2.35131	2.70454	2.54692	21	21	19	39.4	39.4	35.3	79.187	0	134.02	791070000	33	0.417401	0.45407	-0.0762837	-0.924079			O60488	O60488	Long-chain-fatty-acid--CoA ligase 4	ACSL4	451
2.29355	2.43842	2.41495	2.42787	2.46728	2.21901	2.1799	2.2351	2.32727	2.23924	8	8	7	58.6	58.6	58.6	18.762	0	29.65	768200000	18	2.62316	0.00620846	-0.168312	-4.3697			O60493	O60493	Sorting nexin-3	SNX3	452
-7.11692	-7.75882	-6.35646	-7.06251	-7.54131	-7.95727	-6.5884	-7.89161	-7.74534	-8.72395	1	1	1	10	10	10	28.114	0	10.596	1239200	1	0.741804	0.232695	-0.614112	-1.4645			O60499	O60499	Syntaxin-10	STX10	453
0.167627	0.259939	0.0999081	0.177247	0.27767	0.334803	0.240343	0.333153	0.407962	0.474206	10	10	10	12.2	12.2	12.2	102.91	0	26.679	141190000	18	1.87639	0.0252697	0.161615	3.1651			O60502	O60502	Protein O-GlcNAcase	MGEA5	454
5.38723	5.40349	5.45969	5.41723	5.38783	5.18906	5.39283	5.12601	5.25927	5.13713	29	21	21	53.8	43	43	69.602	0	172.4	10736000000	81	2.24616	0.0121637	-0.190234	-3.74392			O60506	O60506	Heterogeneous nuclear ribonucleoprotein Q	SYNCRIP	455
0.957947	0.918747	0.936494	0.878563	0.972639	0.899788	0.901561	0.861804	0.917944	0.931222	14	14	14	27.8	27.8	27.8	65.521	0	44.347	373480000	18	0.771693	0.220567	-0.0304143	-1.51128			O60508	O60508	Pre-mRNA-processing factor 17	CDC40	456
1.30175	1.31285	1.33021	1.14042	1.29928	1.10194	1.13672	1.15391	1.26458	1.16141	16	16	16	18.3	18.3	18.3	122.95	0	65.766	268910000	19	1.48198	0.0537374	-0.113193	-2.57322			O60524	O60524	Nuclear export mediator factor NEMF	NEMF	458
-0.846975	-0.674071	-0.889284	-0.948007	-0.658951	-0.727382	-0.539152	-0.8869	-0.592008	-0.587153	4	4	4	9.9	9.9	9.9	41.949	0	9.749	73177000	4	0.823257	0.197923	0.136938	1.59122			O60547	O60547	GDP-mannose 4,6 dehydratase	GMDS	459
0.325742	0.321311	0.405501	0.323872	0.453926	0.1548	0.358484	0.105624	0.412229	0.186134	11	11	10	16	16	15	80.684	0	19.532	231800000	12	1.00297	0.137593	-0.122616	-1.864			O60563	O60563	Cyclin-T1	CCNT1	460
0.103686	0.215212	0.316766	0.33146	0.411969	0.611606	0.553013	0.542513	0.514086	0.545591	14	14	14	14.6	14.6	14.6	119.54	0	31.725	143090000	14	2.97541	0.00299383	0.277543	4.99589			O60566	O60566	Mitotic checkpoint serine/threonine-protein kinase BUB1 beta	BUB1B	461
-3.23182	-3.18127	-3.54754	-3.55757	-3.45166	-3.50873	-3.1234	-3.31318	-3.2971	-3.48293	3	3	3	4.7	4.7	4.7	84.784	0	7.8035	13628000	3	0.183137	0.740168	0.0489027	0.462651			O60568	O60568	Procollagen-lysine,2-oxoglutarate 5-dioxygenase 3	PLOD3	462
-0.283694	-0.0638147	-0.867909	-0.816961	-0.567264	-0.253043	-0.29036	-0.442796	-0.232766	-0.365302	5	5	5	29	29	29	28.362	0	28.225	139940000	9	0.624736	0.296059	0.203075	1.2774			O60573	O60573	Eukaryotic translation initiation factor 4E type 2	EIF4E2	463
-5.35884	-5.11589	-5.35734	-5.01384	-4.96739	-5.16544	-5.27905	-4.92807	-5.31457	-4.66237	2	1	1	5.9	4.9	4.9	81.028	0	10.332	2674700	2	0.261105	0.631061	0.0927622	0.626979			O60583	O60583	Cyclin-T2	CCNT2	464
2.78188	2.64149	2.73261	2.64992	2.62084	2.72055	2.83447	2.6117	2.71613	2.61396	32	32	31	30.9	30.9	30	141.35	0	132.9	961360000	47	0.101228	0.855364	0.0140123	0.272571			O60610	O60610	Protein diaphanous homolog 1	DIAPH1	465
-1.70965	-1.62566	-1.49119	-1.51475	-1.51247	-1.7745	-1.53775	-1.39729	-1.78865	-1.62532	3	3	3	24.8	24.8	24.8	18.092	0	6.6552	32521000	3	0.265767	0.625096	-0.0539563	-0.636399			O60613	O60613	15 kDa selenoprotein	SEP15	466
0.483321	0.695922	0.488919	0.49593	0.459625	0.497825	0.319419	0.173708	0.400448	0.149015	8	8	8	14.1	14.1	14.1	85.566	0	30.412	181780000	9	1.59181	0.0439553	-0.21666	-2.73626			O60645	O60645	Exocyst complex component 3	EXOC3	467
3.58505	3.52124	3.68544	3.66504	3.60436	3.78456	3.6686	3.73327	3.86409	3.83326	24	24	24	81.3	81.3	81.3	47.074	0	239.43	4181300000	73	2.15809	0.0146327	0.164529	3.60331			O60664	O60664	Perilipin-3	PLIN3	468
-1.82815	-1.48102	-1.7656	-1.72183	-1.49463	-1.51973	-1.29936	-1.35886	-1.69246	-1.46593	3	3	3	16	16	16	31.827	0	14.791	42573000	4	1.04647	0.125639	0.190977	1.92904			O60671	O60671	Cell cycle checkpoint protein RAD1	RAD1	469
1.47433	1.55618	1.202	1.2646	1.34744	1.61883	1.49075	1.5355	1.63089	1.38027	15	15	15	35	35	35	59.902	0	61.632	463320000	21	1.11681	0.109435	0.162337	2.0337			O60678	O60678	Protein arginine N-methyltransferase 3	PRMT3	470
-0.755283	-1.16787	-1.0021	-0.750824	-1.10699	-0.905315	-0.865619	-0.763367	-0.923705	-0.735761	13	7	6	35.8	21.5	19.8	60.029	0	25.074	105950000	10	0.601508	0.310948	0.11786	1.23941			O60684;O15131	O60684	Importin subunit alpha-7	KPNA6	471
0.0316539	0.00811108	-0.0538516	0.0275465	0.0791174	0.0176345	-0.179603	-0.0570838	-0.0284717	0.0832875	11	11	11	34.2	34.2	34.2	55.023	0	68.043	180280000	17	0.491516	0.390123	-0.0513628	-1.05448			O60701	O60701	UDP-glucose 6-dehydrogenase	UGDH	472
3.36593	3.23044	3.45583	3.4877	3.39542	3.12789	3.13636	3.10661	3.04925	2.9312	14	14	14	40.2	40.2	40.2	43.332	0	100.79	2321800000	42	3.19264	0.00211966	-0.316805	-5.40558			O60711	O60711	Leupaxin	LPXN	473
-3.02845	-2.86273	-2.99954	-2.94486	-3.06293	-2.27885	-2.81646	-2.35045	-2.56583	-2.47743	2	2	2	3.5	3.5	3.5	31.938	0.00077882	3.4835	24868000	2	2.87285	0.00372802	0.481895	4.80894			O60725	O60725	Protein-S-isoprenylcysteine O-methyltransferase	ICMT	474
-2.40071	-2.70224	-2.91424	-2.29749	-2.80843	-2.64849	-3.00811	-2.78612	-2.72034	-2.25504	7	2	2	76.1	26.5	26.5	12.823	0	36.084	48822000	4	0.131619	0.813973	-0.0590016	-0.345605			O60739	O60739	Eukaryotic translation initiation factor 1b	EIF1B	475
2.86151	2.96861	2.84363	2.83279	2.97096	3.32348	3.41926	3.20945	3.21306	3.24768	21	21	19	41	41	37	58.47	0	91.081	1778900000	43	4.23997	0.000173913	0.387083	7.69792			O60749	O60749	Sorting nexin-2	SNX2	476
-0.0485946	-0.0252524	-0.231785	-0.177196	-0.103819	-0.183992	-0.693463	-0.0276695	-0.0981445	-0.184815	8	8	8	26.9	26.9	26.9	29.634	0	14.121	224480000	9	0.443593	0.429168	-0.120287	-0.970786			O60762	O60762	Dolichol-phosphate mannosyltransferase subunit 1	DPM1	477
2.83116	2.82139	2.80709	2.72459	2.81753	2.85306	2.98471	2.73885	2.72419	2.77026	30	30	30	41.7	41.7	41.7	107.89	0	303.25	1501500000	59	0.0991296	0.858777	0.0138646	0.267405			O60763	O60763	General vesicular transport factor p115	USO1	478
-2.01016	-1.70072	-2.09638	-1.92477	-1.65436	-1.68022	-2.16331	-1.64345	-1.63949	-1.63724	3	3	3	27.3	27.3	27.3	15.139	0	19.868	92318000	5	0.419213	0.452742	0.124539	0.927335			O60783	O60783	28S ribosomal protein S14, mitochondrial	MRPS14	479
-1.63233	-1.75737	-1.42295	-1.46287	-1.64637	-1.86687	-1.57002	-1.72812	-1.65953	-1.94498	3	3	3	8.7	8.7	8.7	53.818	0	16.694	80789000	6	0.987802	0.141866	-0.169527	-1.84125			O60784	O60784	Target of Myb protein 1	TOM1	480
9.84134	9.79616	9.88471	9.82094	9.86189	10.1222	10.0305	10.0867	10.0857	9.94511	10	10	0	63.5	63.5	0	13.989	0	98.182	175340000000	211	3.56835	0.0010538	0.213033	6.16282			Q99879;Q99877;Q93079;Q5QNW6;P62807;P58876;O60814;P57053;A0A2R8Y619	Q99879;Q99877;Q93079;Q5QNW6;P62807;P58876;O60814;P57053	Histone H2B type 1-M;Histone H2B type 1-N;Histone H2B type 1-H;Histone H2B type 2-F;Histone H2B type 1-C/E/F/G/I;Histone H2B type 1-D;Histone H2B type 1-K;Histone H2B type F-S	HIST1H2BM;HIST1H2BN;HIST1H2BH;HIST2H2BF;HIST1H2BC;HIST1H2BD;HIST1H2BK;H2BFS	481
-0.651937	-0.783492	-0.716581	-0.626882	-0.549478	-0.60373	-0.623206	-0.600126	-0.676922	-0.509224	6	6	4	12.9	12.9	9.1	58.476	0	54.885	69809000	7	0.644474	0.284368	0.063032	1.30944			O60825	O60825	6-phosphofructo-2-kinase/fructose-2,6-bisphosphatase 2;6-phosphofructo-2-kinase;Fructose-2,6-bisphosphatase	PFKFB2	482
0.120097	-0.00796142	0.193007	0.232277	0.172104	0.00243253	-0.0629385	0.0823253	0.248465	0.106209	12	12	12	24.2	24.2	24.2	70.755	0	56.971	157680000	16	0.456022	0.42014	-0.066606	-0.992702			O60826	O60826	Coiled-coil domain-containing protein 22	CCDC22	483
0.750314	0.710744	0.997589	0.916306	0.735936	0.475051	0.64975	0.388794	0.464129	0.429295	8	8	8	38.9	38.9	38.9	30.472	0	34.043	371150000	14	2.81861	0.00421195	-0.340774	-4.71166			O60828	O60828	Polyglutamine-binding protein 1	PQBP1	484
-3.02695	-3.07184	-3.11234	-3.28983	-3.42294	-2.94783	-3.05584	-2.73104	-3.16947	-3.09688	2	2	2	21.5	21.5	21.5	18.273	0	21.868	47462000	3	0.915795	0.16405	0.184568	1.73263			O60830	O60830	Mitochondrial import inner membrane translocase subunit Tim17-B	TIMM17B	485
-4.64064	-4.21866	-4.22401	-4.55043	-4.31686	-4.25022	-4.12225	-4.29203	-4.34438	-4.19863	1	1	1	6.2	6.2	6.2	19.258	0	5.3901	5739600	1	0.807033	0.204805	0.148617	1.56616			O60831	O60831	PRA1 family protein 2	PRAF2	486
2.87787	2.77582	2.88765	2.76865	2.86414	2.91267	2.91026	3.01429	2.88533	2.86559	22	22	21	45.1	45.1	43.2	57.673	0	92.103	1418000000	40	1.27871	0.0799465	0.0828022	2.27308			O60832	O60832	H/ACA ribonucleoprotein complex subunit 4	DKC1	487
4.15589	4.19031	4.07928	3.96356	4.05695	3.98215	4.04669	3.97038	4.05375	3.95746	41	41	41	38.4	38.4	38.4	138.83	0	257	2902200000	78	1.06487	0.120893	-0.0871109	-1.95649			O60841	O60841	Eukaryotic translation initiation factor 5B	EIF5B	488
2.66051	2.7046	2.62336	2.5424	2.66602	2.5509	2.65156	2.52171	2.58011	2.46969	12	12	12	61.5	61.5	61.5	16.368	0	32.543	1537700000	21	1.14058	0.104226	-0.0845857	-2.06894			O60869	O60869	Endothelial differentiation-related factor 1	EDF1	489
-2.97718	-2.77892	-3.6886	-3.58622	-3.51102	-3.41932	-3.52895	-2.65742	-3.71121	-3.29141	2	2	2	7.1	7.1	7.1	45.373	0.00060399	4.2786	9996000	2	0.0178446	0.97376	-0.0132733	-0.0520774			O60870	O60870	DNA/RNA-binding protein KIN17	KIN	490
-1.568	-2.1884	-2.18424	-1.97637	-2.21098	-2.34731	-1.62909	-2.39436	-2.10361	-2.37053	2	2	2	1.5	1.5	1.5	125.57	0.0066311	2.3565	21329000	2	0.327388	0.546881	-0.143381	-0.757349			O60879	O60879	Protein diaphanous homolog 2	DIAPH2	491
3.04943	3.09555	2.99359	3.01427	2.90333	2.69292	2.92903	2.83905	2.71777	2.65028	13	13	13	36.9	36.9	36.9	45.745	0	47.058	1135600000	25	2.43266	0.00871935	-0.245422	-4.04835			O60884	O60884	DnaJ homolog subfamily A member 2	DNAJA2	492
2.28273	2.30328	2.25592	2.19349	2.30294	2.39973	2.36038	2.29216	2.30393	2.27319	20	20	14	17.8	17.8	13.7	152.22	0	60.677	806940000	30	1.00556	0.13716	0.058203	1.86788			O60885	O60885	Bromodomain-containing protein 4	BRD4	493
1.07713	1.12393	1.3171	1.56144	0.968034	1.12855	1.42775	1.30248	1.1739	1.25009	6	6	6	48.6	48.6	48.6	19.116	0	46.501	410600000	19	0.156136	0.778161	0.0470221	0.402277			O60888	O60888	Protein CutA	CUTA	494
-2.83935	-2.33316	-2.44784	-2.51738	-2.31295	-2.36309	-2.74191	-2.24086	-2.24172	-2.45418	7	2	2	20.6	8.5	8.5	62.495	0	49.85	23983000	3	0.256048	0.637861	0.0817871	0.616714			O60907	O60907	F-box-like/WD repeat-containing protein TBL1X	TBL1X	495
-1.44662	-0.989814	-1.65294	-1.63848	-1.40433	-0.994808	-1.24578	-1.33681	-1.21992	-1.18312	4	4	4	15	15	15	31.691	0	8.4657	45801000	5	0.919331	0.162995	0.23035	1.73799			O60921	O60921	Checkpoint protein HUS1	HUS1	496
2.43775	2.56297	2.74303	2.60728	2.49768	2.45741	2.50658	2.54115	2.55478	2.43115	7	7	6	43.4	43.4	42.6	14.21	0	16.274	1027300000	13	0.6086	0.306107	-0.0715246	-1.25105			O60925	O60925	Prefoldin subunit 1	PFDN1	497
-4.54812	-3.65052	-4.61677	-4.75759	-4.142	-3.74087	-4.39711	-3.91517	-4.07373	-4.01283	2	2	2	25.4	25.4	25.4	13.952	0	5.7037	6200100	3	0.688365	0.2596	0.315061	1.37993			O60927	O60927	Protein phosphatase 1 regulatory subunit 11	PPP1R11	498
-6.2162	-6.20877	-6.27858	-6.48535	-7.11288	-6.61964	-7.30012	-7.18651	-6.79898	-6.35061	1	1	1	4.2	4.2	4.2	32.064	0.0082569	2.2855	2415700	1	0.824632	0.197343	-0.390815	-1.59334			O60930	O60930	Ribonuclease H1	RNASEH1	499
1.42654	1.46574	1.33368	1.35329	1.46002	1.55209	1.61025	1.51448	1.37044	1.51484	17	17	17	29.6	29.6	29.6	84.958	0	120.54	287700000	24	1.21252	0.0911567	0.104569	2.17537			O60934	O60934	Nibrin	NBN	500
-1.0791	-1.38075	-1.19252	-1.02955	-1.37129	-1.26527	-1.57587	-1.28457	-1.18083	-1.14309	6	6	6	15.6	15.6	15.6	68.556	0	48.209	79583000	8	0.325719	0.548879	-0.079282	-0.754155			O60942	O60942	mRNA-capping enzyme;Polynucleotide 5-triphosphatase;mRNA guanylyltransferase	RNGTT	501
0.358259	0.266817	0.254824	0.323296	0.30437	0.22206	0.297297	0.494185	0.475834	0.269532	10	10	10	19.4	19.4	19.4	82.64	0	36.568	231750000	10	0.378819	0.491487	0.0502685	0.853879			O75027	O75027	ATP-binding cassette sub-family B member 7, mitochondrial	ABCB7	502
-0.0226815	0.0844733	-0.0141391	-0.0306145	0.101263	0.35519	0.572077	0.387882	0.323876	0.396713	12	12	12	16	16	16	120.87	0	56.232	102760000	12	4.12247	0.000359788	0.383487	7.41059			O75044;P0DMP2;P0DJJ0;Q7Z6B7	O75044;P0DMP2;P0DJJ0	SLIT-ROBO Rho GTPase-activating protein 2;SLIT-ROBO Rho GTPase-activating protein 2B;SLIT-ROBO Rho GTPase-activating protein 2C	SRGAP2;SRGAP2B;SRGAP2C	503
-2.95542	-3.66345	-3.74858	-3.3656	-3.703	-3.30812	-4.66468	-3.09477	-3.31	-2.99706	2	2	2	2.1	2.1	2.1	163.84	0	5.8526	11526000	3	0.0123695	0.980968	0.0122805	0.0363165			O75064	O75064	DENN domain-containing protein 4B	DENND4B	504
3.31018	3.2488	3.32615	3.39313	3.40651	3.29749	3.35737	3.36072	3.3872	3.41146	20	20	20	49.8	49.8	49.8	66.193	0	289.97	2601700000	55	0.323368	0.55044	0.0258941	0.749646			O75083	O75083	WD repeat-containing protein 1	WDR1	505
-1.00936	-0.962967	-1.10851	-1.05219	-0.954399	-0.154583	-0.299562	-0.255178	-0.336699	-0.103956	8	8	8	13.6	13.6	13.6	100.38	0	19.35	68270000	10	6.41975	0	0.78749	15.0249			O75113	O75113	NEDD4-binding protein 1	N4BP1	506
-2.35559	-2.18758	-2.17827	-2.22627	-2.12857	-2.11074	-1.875	-2.18838	-2.06537	-2.12948	6	6	6	4.9	4.9	4.9	160.9	0	18.844	33006000	7	1.19482	0.0935519	0.141462	2.14921			O75116	O75116	Rho-associated protein kinase 2	ROCK2	507
1.38836	1.42783	1.40358	1.27989	1.51732	1.47205	1.35701	1.29539	1.38099	1.40127	28	22	22	28.7	24.6	24.6	141.06	0	159.22	392050000	29	0.182645	0.741075	-0.0220539	-0.461569			O75122	O75122	CLIP-associating protein 2	CLASP2	508
-0.840718	-1.52814	-0.988455	-0.959323	-1.39091	-1.74415	-1.26493	-1.68067	-1.59756	-1.68497	5	5	5	7.3	7.3	7.3	78.855	0	18.561	35172000	6	1.66753	0.0382105	-0.452946	-2.84932			O75127	O75127	Pentatricopeptide repeat-containing protein 1, mitochondrial	PTCD1	509
3.86851	3.91798	3.69229	3.6346	3.71202	3.60483	3.61642	3.41448	3.46581	3.37785	20	20	19	45.4	45.4	44.1	60.13	0	153.28	4684400000	54	2.20575	0.0132423	-0.269202	-3.67917			O75131;Q96FN4;Q8IYJ1;Q96A23;O95741;Q86YQ8;Q9HCH3;Q9UBL6	O75131	Copine-3	CPNE3	510
-4.04353	-3.62226	-3.75446	-3.74627	-3.65693	-4.11465	-3.77253	-4.06384	-3.89742	-3.86072	2	2	2	6.4	6.4	6.4	56.571	0	23.255	10250000	2	0.965457	0.14904	-0.177142	-1.80765			O75143	O75143	Autophagy-related protein 13	ATG13	511
0.836303	0.90525	0.769464	0.82165	0.974344	0.918917	1.1942	0.95937	0.80927	0.808402	21	21	21	21.3	21.3	21.3	119.39	0	79.164	303670000	24	0.442386	0.430089	0.0766299	0.968649			O75146;O00291	O75146	Huntingtin-interacting protein 1-related protein	HIP1R	512
1.43804	1.87109	1.54441	1.62289	1.68385	1.61342	1.82267	1.57426	1.62637	1.548	25	22	22	31.5	29.2	29.2	113.68	0	114.32	521670000	30	0.0192203	0.970911	0.00488636	0.0560084			O75150	O75150	E3 ubiquitin-protein ligase BRE1B	RNF40	513
0.214928	0.385281	0.24071	0.139892	0.304017	0.251765	0.303648	0.260612	0.112981	0.12859	12	12	12	19.3	19.3	19.3	89.13	0	98.064	230460000	15	0.353288	0.5177	-0.0454465	-0.806413			O75152;A0A1B0GTU1	O75152	Zinc finger CCCH domain-containing protein 11A	ZC3H11A	514
2.53435	2.62671	2.54117	2.42489	2.51954	2.2232	2.11925	2.18252	2.2698	2.01298	38	38	38	41.8	41.8	41.8	146.67	0	162.13	1223400000	59	3.81093	0.000719486	-0.367782	-6.68836			O75153;Q9Y5I4	O75153	Clustered mitochondria protein homolog	CLUH	515
-6.78244	-6.25768	-6.80199	-7.27253	-6.49989	-6.57732	-7.04103	-8.08955	-7.23472	-6.38584	2	1	1	2.4	1.5	1.5	79.227	0.00060253	4.1972	3589900	1	0.459432	0.417198	-0.342786	-0.998689			O75157	O75157	TSC22 domain family protein 2	TSC22D2	516
-3.31202	-3.23489	-3.45366	-3.24582	-2.94957	-3.31369	-3.83864	-3.1141	-3.226	-3.08358	3	3	3	4.2	4.2	4.2	120.66	0	7.6815	16100000	3	0.188944	0.733128	-0.0760077	-0.475379			O75164	O75164	Lysine-specific demethylase 4A	KDM4A	517
1.52752	1.53807	1.57731	1.59891	1.50558	1.72128	1.81402	1.64222	1.76806	1.65761	28	28	28	15.9	15.9	15.9	254.41	0	96.262	429170000	33	2.79598	0.00442316	0.171159	4.67138			O75165	O75165	DnaJ homolog subfamily C member 13	DNAJC13	518
-0.0852667	-0.223202	-0.0269591	-0.169075	-0.0525126	0.444231	0.498838	0.380357	0.567635	0.551102	8	8	8	11.6	11.6	11.6	104.94	0	53.518	96997000	9	5.63353	0	0.599836	11.8727			O75170	O75170	Serine/threonine-protein phosphatase 6 regulatory subunit 2	PPP6R2	519
0.540008	0.666364	0.727656	0.725508	0.788462	0.648736	0.695419	0.620211	0.656452	0.668459	6	6	6	9.3	9.3	9.3	81.871	0	11.946	148720000	8	0.310047	0.568204	-0.0317442	-0.723944			O75175	O75175	CCR4-NOT transcription complex subunit 3	CNOT3	520
-0.541051	-0.604199	-0.537366	-0.50149	-0.513926	-0.794191	-0.824695	-0.86865	-0.824619	-0.776542	25	12	12	12.7	6	6	274.25	0	59.245	100980000	15	5.59556	0	-0.278133	-11.7371			O75179	O75179	Ankyrin repeat domain-containing protein 17	ANKRD17	521
1.58163	1.48992	1.44661	1.59389	1.30753	1.30089	1.39339	1.36169	1.3248	1.10169	11	11	10	40.2	40.2	40.2	36.087	0	120.56	563780000	24	1.47799	0.054114	-0.187423	-2.56731			O75190;Q8NHS0;Q8WWF6	O75190	DnaJ homolog subfamily B member 6	DNAJB6	522
-0.55196	-0.557569	-0.740473	-0.558516	-0.586855	-0.38497	-0.49383	-0.243549	-0.499117	-0.413789	6	6	6	30.2	30.2	30.2	35.509	0	49.53	191440000	7	1.94423	0.0218025	0.192024	3.26917			O75208	O75208	Ubiquinone biosynthesis protein COQ9, mitochondrial	COQ9	523
1.34357	1.22727	1.40792	1.32923	1.17684	1.06322	1.48918	1.08167	1.05179	0.993285	10	10	10	51.1	51.1	51.1	21.007	0	37.914	782130000	21	0.849023	0.1876	-0.161138	-1.63083			O75223	O75223	Gamma-glutamylcyclotransferase	GGCT	524
0.862242	0.574818	1.00648	0.976053	0.709371	0.693696	0.993891	0.672498	0.766296	0.796497	4	4	4	18.3	18.3	18.3	23.563	0	12.661	350480000	7	0.161323	0.771011	-0.0412173	-0.414034			O75251	O75251	NADH dehydrogenase [ubiquinone] iron-sulfur protein 7, mitochondrial	NDUFS7	525
2.03945	2.25476	1.96271	2.05379	2.27111	2.31093	2.16933	2.3346	2.23061	2.22512	12	12	12	38.4	38.4	38.4	52.545	0	80.584	758250000	30	1.09447	0.114611	0.137755	2.00052			O75306	O75306	NADH dehydrogenase [ubiquinone] iron-sulfur protein 2, mitochondrial	NDUFS2	526
1.20715	1.03008	1.51234	1.36435	1.11579	0.996343	1.33885	0.999403	0.97728	0.877099	12	12	12	36.6	36.6	36.6	50.925	0	51.685	422330000	17	0.947433	0.154299	-0.208147	-1.78048			O75312	O75312	Zinc finger protein ZPR1	ZPR1	527
-2.82294	-2.65306	-2.46988	-2.50277	-2.81802	-2.97585	-2.58893	-2.72807	-2.68212	-2.99173	2	2	2	8.2	8.2	8.2	43.71	0	10.245	19627000	2	0.619834	0.299149	-0.140008	-1.26941			O75319	O75319	RNA/RNP complex-1-interacting phosphatase	DUSP11	528
-0.486795	-0.651928	-0.479316	-0.438856	-0.333993	-0.509928	-0.343618	-0.329377	-0.306606	-0.347637	6	4	4	22	19.2	19.2	33.742	0	26.506	86441000	4	0.935152	0.158174	0.110744	1.76193			O75323	O75323	Protein NipSnap homolog 2	GBAS	529
1.61553	1.44363	1.93394	1.81857	1.73031	0.971633	1.479	1.06699	1.13382	1.17998	23	23	23	36.3	36.3	36.3	84.099	0	77.096	675140000	30	2.70412	0.00530621	-0.542108	-4.50977			O75330;O75916	O75330	Hyaluronan mediated motility receptor	HMMR	530
0.915058	1.22565	1.0038	0.965702	1.32428	2.00365	1.71415	2.13196	2.11221	2.2276	13	13	13	76.4	76.4	76.4	21.868	0	83.601	1446700000	27	4.35741	0.000104918	0.951013	7.99381			O75340	O75340	Programmed cell death protein 6	PDCD6	531
3.79491	3.74783	3.88418	3.68497	3.47158	3.36667	3.77154	3.33279	3.38685	3.40756	11	11	11	55.6	55.6	55.6	12.855	0	31.789	3458400000	30	1.41868	0.0610889	-0.26361	-2.47962			O75347	O75347	Tubulin-specific chaperone A	TBCA	532
-2.23759	-2.28895	-2.18907	-2.17093	-2.13996	-2.21289	-2.17494	-1.85555	-2.04901	-2.06558	4	4	4	37.3	37.3	37.3	13.757	0	15.706	124990000	6	1.0776	0.118529	0.133703	1.97544			O75348;O95670	O75348	V-type proton ATPase subunit G 1	ATP6V1G1	533
2.99742	3.04054	3.08167	3.14315	3.10904	3.15402	3.19285	3.24883	3.17138	3.17613	21	21	14	52.5	52.5	40.5	49.301	0	78.672	1436700000	33	2.2644	0.0117322	0.114277	3.77329			O75351	O75351	Vacuolar protein sorting-associated protein 4B	VPS4B	534
-2.54947	-4.35233	-6.04322	-3.89925	-5.75941	-5.33912	-5.5544	-3.90082	-4.09316	-4.28982	2	2	1	9.3	9.3	5.7	26.638	0.0022827	2.9606	0	1	0.0566046	0.918418	-0.114728	-0.158751			O75352	O75352	Mannose-P-dolichol utilization defect 1 protein	MPDU1	535
-0.611404	-0.554785	-0.594895	-0.670736	-0.565001	-0.67338	-0.832102	-0.866538	-0.824195	-0.780468	9	9	9	11.3	11.3	11.3	115.27	0	54.184	39213000	10	2.97538	0.00299015	-0.195972	-4.99582			O75362	O75362	Zinc finger protein 217	ZNF217	536
4.07361	3.81475	4.13709	3.97689	4.09255	4.27209	4.05577	4.42314	4.20747	4.19202	19	19	19	52.4	52.4	52.4	39.617	0	183.98	5237300000	45	1.46555	0.0553715	0.211121	2.5489			O75367;Q9P0M6	O75367	Core histone macro-H2A.1	H2AFY	537
2.79016	2.60898	2.9008	2.88865	2.57743	2.98443	3.0239	3.12162	3.06111	2.91229	11	11	11	86	86	86	12.774	0	90.793	2171000000	23	2.0804	0.0167546	0.267465	3.48079			O75368	O75368	SH3 domain-binding glutamic acid-rich-like protein	SH3BGRL	538
1.34576	1.45534	1.32116	1.30016	1.43319	1.3438	1.37815	1.23411	1.30171	1.31164	22	22	21	12.2	12.2	11.9	270.21	0	67.921	284550000	24	0.740151	0.233269	-0.0572417	-1.46191			O75376	O75376	Nuclear receptor corepressor 1	NCOR1	539
1.08844	1.03848	1.23436	1.08483	1.083	0.941738	1.08169	0.967107	0.967654	1.01136	5	5	5	54	54	54	13.711	0	16.548	598230000	9	1.5648	0.0461672	-0.111911	-2.69606			O75380	O75380	NADH dehydrogenase [ubiquinone] iron-sulfur protein 6, mitochondrial	NDUFS6	540
-0.101039	-0.15117	-0.146922	-0.146531	-0.253639	-0.246114	-0.185931	-0.338413	-0.196484	-0.392604	4	4	4	18.6	18.6	18.6	41.236	0	10.825	85514000	7	1.33186	0.0726428	-0.112049	-2.35147			O75381	O75381	Peroxisomal membrane protein PEX14	PEX14	541
4.98734	5.02001	4.96912	4.8571	4.86619	5.00029	5.13081	5.06708	5.04352	4.93393	20	20	20	55.6	55.6	55.6	51.712	0	128.65	8316600000	83	1.1214	0.108349	0.0951753	2.04051			O75390	O75390	Citrate synthase, mitochondrial	CS	542
0.367789	0.478846	0.438697	0.393854	0.384002	0.0103283	0.297983	-0.0454772	0.0528496	0.121321	5	5	5	29.5	29.5	29.5	26.034	0	36.642	208870000	13	3.07975	0.00242632	-0.325237	-5.19026			O75391	O75391	Sperm-associated antigen 7	SPAG7	543
-1.0315	-1.25582	-0.937148	-0.992696	-0.893051	-1.06454	-1.38183	-1.01188	-1.00697	-1.10164	1	1	1	16.9	16.9	16.9	7.6191	0.0031997	2.6952	62149000	1	0.445686	0.427451	-0.091328	-0.974488			O75394	O75394	39S ribosomal protein L33, mitochondrial	MRPL33	544
2.58278	2.65989	2.51753	2.5245	2.6931	2.68302	2.64106	2.73077	2.73287	2.59492	12	12	12	65.1	65.1	65.1	24.593	0	97.298	1538600000	33	0.982151	0.143227	0.0809648	1.83276			O75396	O75396	Vesicle-trafficking protein SEC22b	SEC22B	545
3.21153	3.04166	3.20223	3.08878	3.12281	3.02438	3.14912	3.02599	2.96159	2.89923	21	21	21	22.8	22.8	22.8	108.8	0	91.564	1660200000	47	1.2955	0.0777905	-0.121342	-2.29785			O75400;Q6NWY9	O75400	Pre-mRNA-processing factor 40 homolog A	PRPF40A	546
-0.126403	0.116808	0.0508019	0.0357675	0.0134162	-0.447328	-0.283266	-0.441984	-0.384899	-0.348397	17	17	16	31.4	31.4	29.6	87.793	0	135.67	182920000	21	4.32993	0.000141026	-0.399253	-7.92376			O75410	O75410	Transforming acidic coiled-coil-containing protein 1	TACC1	547
-0.519861	-0.428445	-0.498769	-0.552106	-0.365752	-0.824834	-0.696384	-0.628996	-0.558747	-0.703266	5	5	5	8.1	8.1	8.1	65.568	0	9.2569	60488000	5	2.26371	0.0117225	-0.209459	-3.77217			O75419	O75419	Cell division control protein 45 homolog	CDC45	548
-3.86081	-3.92443	-3.67641	-3.49375	-3.8721	-3.86034	-3.47431	-3.99192	-4.37828	-3.73952	3	3	3	3.5	3.5	3.5	114.6	0	10.723	11434000	3	0.31273	0.564464	-0.123376	-0.729144			O75420	O75420	PERQ amino acid-rich with GYF domain-containing protein 1	GIGYF1	549
-4.68498	-4.76205	-4.67169	-4.63679	-4.34505	-4.54586	-4.67151	-4.64261	-4.88038	-4.30961	2	2	2	6.6	6.6	6.6	73.449	0	4.7847	18055000	2	0.0299407	0.956867	0.0101192	0.0862574			O75427	O75427	Leucine-rich repeat and calponin homology domain-containing protein 4	LRCH4	550
0.577121	0.458741	0.219217	0.460337	0.385367	0.435966	0.527001	0.555249	0.570192	0.53645	10	10	9	63.5	63.5	52.9	29.763	0	74.706	357940000	13	0.863944	0.181844	0.104815	1.65368			O75431	O75431	Metaxin-2	MTX2	551
1.31929	1.34551	1.2168	1.14544	1.25996	1.23434	1.40787	1.20131	1.37894	1.18829	11	11	11	47.1	47.1	47.1	38.169	0	68.052	434340000	21	0.165143	0.764896	0.0247508	0.422643			O75436	O75436	Vacuolar protein sorting-associated protein 26A	VPS26A	552
-0.239927	-0.0170724	0.0745033	0.266778	0.167674	-0.0158002	0.158586	0.173774	0.0442392	0.187183	3	3	3	34.5	34.5	34.5	6.9611	0	10.799	169660000	5	0.257536	0.63587	0.0592053	0.619738			O75438	O75438	NADH dehydrogenase [ubiquinone] 1 beta subcomplex subunit 1	NDUFB1	553
2.4858	2.57467	2.64914	2.71426	2.55656	2.32888	2.5657	2.47191	2.42866	2.3353	17	16	16	41.9	40.5	40.5	54.366	0	74.24	1317500000	34	1.68022	0.037286	-0.169997	-2.86833			O75439	O75439	Mitochondrial-processing peptidase subunit beta	PMPCB	554
-1.65037	-1.62207	-1.71853	-1.63848	-1.55706	-1.52407	-2.0158	-1.23733	-1.3367	-1.53826	3	3	3	14.5	14.5	14.5	23.306	0	6.9086	63888000	3	0.340878	0.530647	0.106871	0.783023			O75446	O75446	Histone deacetylase complex subunit SAP30	SAP30	555
-1.08527	-1.4919	-1.21844	-1.2132	-1.33909	-1.10641	-1.72633	-1.08541	-1.19009	-0.965426	5	5	5	6.9	6.9	6.9	110.3	0	27.844	28091000	9	0.140733	0.800755	0.0548486	0.366892			O75448	O75448	Mediator of RNA polymerase II transcription subunit 24	MED24	556
-6.07389	-5.70676	-5.60112	-6.01635	-6.06728	-6.14885	-5.80491	-5.87561	-5.8671	-5.81	1	1	1	4	4	4	60.601	0	6.135	2952000	1	0.0239982	0.964352	-0.00821629	-0.069573			Q6AW86;O75467	Q6AW86;O75467	Zinc finger protein 324B;Zinc finger protein 324A	ZNF324B;ZNF324	557
4.66928	4.50433	4.70101	4.56043	4.78552	4.63106	4.79646	4.52726	4.38278	4.47051	26	26	25	53.4	53.4	51.9	60.103	0	157.24	4672100000	69	0.430088	0.441963	-0.0824982	-0.946794			O75475	O75475	PC4 and SFRS1-interacting protein	PSIP1	558
-1.86758	-1.88143	-1.98258	-1.99862	-1.6425	-1.65363	-1.77794	-1.57722	-1.63626	-1.55016	6	3	3	21.3	12.4	12.4	39.171	0	9.7932	19166000	3	1.86235	0.0259173	0.235501	3.14365			O75477	O75477	Erlin-1	ERLIN1	559
-7.82471	-7.08003	-7.68479	-7.2283	-7.52259	-6.8905	-7.06989	-7.70623	-8.29396	-7.74081	1	1	1	3.5	3.5	3.5	35.792	0.0020944	2.9908	780300	1	0.0922116	0.86858	-0.0721929	-0.250249			O75486	O75486	Transcription initiation protein SPT3 homolog	SUPT3H	560
2.35407	2.47119	2.28408	2.34657	2.41025	2.38737	2.40596	2.43033	2.29386	2.39415	12	12	12	47	47	47	30.241	0	116.64	1151200000	27	0.0848711	0.879286	0.00910478	0.231835			O75489	O75489	NADH dehydrogenase [ubiquinone] iron-sulfur protein 3, mitochondrial	NDUFS3	561
1.94591	1.97899	2.05768	1.96638	2.02018	2.04883	1.99958	2.0184	1.95352	1.9793	12	12	12	31.3	31.3	31.3	31.3	0	43.672	1096700000	19	0.086561	0.876781	0.00610051	0.236093			O75494;Q8WXF0	O75494	Serine/arginine-rich splicing factor 10	SRSF10	562
-1.05789	-1.03577	-0.526563	-0.751296	-0.925436	-1.37369	-1.01518	-1.19116	-1.23676	-1.05886	6	6	6	34.4	34.4	34.4	23.565	0	21.299	70838000	8	1.5465	0.0476158	-0.31574	-2.66888			O75496	O75496	Geminin	GMNN	563
-1.06693	-1.06361	-1.28027	-1.21246	-1.0006	-0.697644	-0.610413	-0.854673	-0.864778	-0.838239	2	2	2	5	5	5	41.496	0	4.7434	68765000	3	2.88655	0.00361702	0.351627	4.83368			O75503	O75503	Ceroid-lipofuscinosis neuronal protein 5	CLN5	564
-3.13012	-3.87564	-3.99455	-3.39535	-3.60647	-3.85041	-5.50743	-3.60164	-4.05768	-3.68915	2	2	2	50	50	50	8.5435	0	23.119	6650100	2	0.70646	0.25072	-0.540836	-1.40871			O75506	O75506	Heat shock factor-binding protein 1	HSBP1	565
-0.822652	-1.17378	-0.702422	-0.797495	-0.904855	-0.862969	-0.699442	-0.963974	-0.830004	-0.901205	6	6	6	21.1	21.1	21.1	43.585	0	16.248	71978000	6	0.118278	0.832646	0.0287215	0.313948			O75521	O75521	Enoyl-CoA delta isomerase 2, mitochondrial	ECI2	566
-3.4611	-3.61647	-3.49703	-3.43345	-3.44971	-3.90341	-3.58864	-3.75345	-3.52626	-3.60882	2	2	2	6.9	6.9	6.9	48.902	0	7.8024	8578200	3	1.39518	0.0640159	-0.184562	-2.44491			O75528	O75528	Transcriptional adapter 3	TADA3	567
-3.05215	-3.15478	-3.0101	-2.98206	-3.17461	-3.00567	-3.08942	-3.0987	-3.08027	-3.0869	2	2	2	4.2	4.2	4.2	66.155	0	4.556	10727000	2	0.0208502	0.9688	0.00255032	0.0606512			O75529	O75529	TAF5-like RNA polymerase II p300/CBP-associated factor-associated factor 65 kDa subunit 5L	TAF5L	568
0.723028	0.715099	0.717755	0.624083	0.812628	0.895432	0.95951	0.82874	0.844189	0.822368	14	14	14	37.2	37.2	37.2	50.197	0	40.487	332170000	16	2.30714	0.0108601	0.151529	3.84243			O75530	O75530	Polycomb protein EED	EED	569
3.13254	2.32535	3.30242	3.1754	2.82258	2.93281	3.24277	2.79647	2.43117	2.42653	8	8	8	47.2	47.2	47.2	10.058	0	42.557	2370700000	20	0.3459	0.525444	-0.185705	-0.792516			O75531	O75531	Barrier-to-autointegration factor;Barrier-to-autointegration factor, N-terminally processed	BANF1	570
4.63692	4.59688	4.60959	4.56117	4.50986	4.56234	4.60394	4.55663	4.61335	4.51035	59	59	59	63.4	63.4	63.4	145.83	0	323.31	5420700000	129	0.187786	0.734523	-0.0135633	-0.472847			O75533	O75533	Splicing factor 3B subunit 1	SF3B1	571
4.29072	4.3788	4.37104	4.42196	4.40029	3.69041	3.78301	3.72454	3.8738	3.77637	35	35	35	47	47	47	88.884	0	323.31	3338600000	96	6.57738	0	-0.602936	-15.744			O75534	O75534	Cold shock domain-containing protein E1	CSDE1	572
-2.64526	-2.64159	-2.32972	-2.51631	-2.47241	-2.24029	-2.21594	-2.41879	-2.3544	-2.08896	2	2	2	5.1	5.1	5.1	42.506	0.00059976	4.0661	19125000	2	1.85828	0.0261494	0.257381	3.13744			O75554	O75554	WW domain-binding protein 4	WBP4	573
-0.625754	-1.09885	-0.702252	-0.590455	-0.860584	-1.02234	-1.29601	-1.09232	-0.926055	-0.926955	5	5	5	20.1	20.1	20.1	34.404	0	11.055	73365000	5	1.36278	0.068126	-0.277156	-2.39709			O75569	O75569	Interferon-inducible double-stranded RNA-dependent protein kinase activator A	PRKRA	574
-2.34189	-2.14448	-2.38328	-2.44469	-2.32067	-2.43375	-2.28364	-2.55037	-2.57233	-2.5071	2	2	2	16.2	16.2	16.2	16.871	0	7.7949	36388000	2	1.07145	0.11977	-0.142435	-1.96629			O75575	O75575	DNA-directed RNA polymerase III subunit RPC9	CRCP	575
-7.25684	-8.14357	-6.81424	-7.0118	-6.82142	-7.19319	-6.10102	-6.40292	-8.03262	-7.38954	2	2	2	4.6	4.6	4.6	89.864	0	7.1466	4363900	2	0.170863	0.757412	0.185717	0.435457			O75582	O75582	Ribosomal protein S6 kinase alpha-5	RPS6KA5	576
-2.64138	-2.41707	-2.60877	-2.45996	-2.45827	-2.4011	-2.50795	-2.59791	-2.68229	-2.39435	2	2	2	8.9	8.9	8.9	28.424	0.00059477	3.8711	28060000	3	0.00172472	0.997444	0.000367785	0.00512472			O75586	O75586	Mediator of RNA polymerase II transcription subunit 6	MED6	577
1.59336	1.46707	1.67074	1.65336	1.58763	1.49435	1.56705	1.57701	1.57301	1.59091	27	27	27	7.1	7.1	7.1	513.63	0	182.43	305640000	30	0.381108	0.489054	-0.0339656	-0.858094			O75592	O75592	E3 ubiquitin-protein ligase MYCBP2	MYCBP2	578
0.0685759	0.552146	-0.270048	-0.0774736	0.323655	0.282356	-0.449394	0.386111	0.437189	0.280086	10	10	10	41.1	41.1	41.1	45.285	0	62.614	238340000	15	0.11748	0.833197	0.0678987	0.312034			O75600	O75600	2-amino-3-ketobutyrate coenzyme A ligase, mitochondrial	GCAT	579
-1.46226	-1.26128	-1.39073	-1.47784	-1.41409	-1.64784	-2.11958	-1.51347	-1.4366	-1.5399	4	4	4	38.8	38.8	38.8	19.343	0	32.618	122510000	11	1.06674	0.120668	-0.25024	-1.95926			O75607	O75607	Nucleoplasmin-3	NPM3	580
1.94232	1.73011	2.18583	2.0737	1.92882	1.75915	2.16307	1.91339	1.8918	1.88789	7	7	7	42.2	42.2	42.2	24.669	0	59.288	1692700000	26	0.193826	0.726264	-0.0490968	-0.486011			O75608	O75608	Acyl-protein thioesterase 1	LYPLA1	581
-1.10474	-1.19886	-1.19651	-1.10363	-1.06186	-1.32492	-1.41921	-1.29324	-1.40179	-1.40335	6	6	6	24.3	24.3	24.3	48.349	0	23.196	87865000	7	3.6526	0.000998051	-0.23538	-6.34189			O75616	O75616	GTPase Era, mitochondrial	ERAL1	582
-2.68464	-4.10667	-3.11812	-2.46472	-3.31346	-2.4783	-4.11751	-1.71384	-2.65035	-2.0194	1	1	1	9.5	9.5	9.5	24.074	0	13.362	20447000	4	0.503855	0.381164	0.541641	1.07569			O75629	O75629	Protein CREG1	CREG1	583
5.1613	5.21384	5.11739	5.0691	5.16341	5.15892	5.10272	5.19062	5.25467	5.09564	94	94	94	51.5	51.5	51.5	244.5	0	323.31	6115200000	199	0.157727	0.77648	0.0155066	0.405893			O75643	O75643	U5 small nuclear ribonucleoprotein 200 kDa helicase	SNRNP200	584
0.00193299	-0.0138819	-0.100928	-0.122722	-0.0540603	-0.0517859	0.0583441	-0.0319769	-0.0458037	-0.00574956	7	7	7	22.6	22.6	22.6	47.744	0	26.246	89984000	10	0.674283	0.26737	0.0425373	1.35742			O75648	O75648	Mitochondrial tRNA-specific 2-thiouridylase 1	TRMU	585
1.97446	1.83371	2.03724	1.9117	1.90036	1.8185	2.06286	1.83413	1.89051	1.84228	11	11	11	50.7	50.7	50.7	31.444	0	50.127	650770000	27	0.317094	0.558113	-0.0418354	-0.737575			O75663	O75663	TIP41-like protein	TIPRL	586
-3.29892	-3.32025	-3.61305	-3.25481	-3.10172	-3.76634	-3.44374	-3.57532	-3.55048	-3.50565	2	2	2	2.6	2.6	2.6	116.67	0	5.6905	7821700	2	1.44814	0.0573905	-0.250557	-2.52314			O75665	O75665	Oral-facial-digital syndrome 1 protein	OFD1	587
0.980215	0.974945	1.07074	1.04087	0.998653	0.668969	0.734682	0.67313	0.733287	0.509792	9	9	9	26.6	26.6	26.6	41.45	0	19.817	380740000	13	4.26321	0.000179104	-0.349112	-7.75578			O75683	O75683	Surfeit locus protein 6	SURF6	588
-0.53571	-0.510669	-0.556135	-0.467673	-0.475887	-0.535043	-0.305547	-0.480484	-0.427067	-0.369024	5	4	4	14.2	12.1	12.1	52.642	0	28.717	78570000	5	1.06698	0.120738	0.0857818	1.95963			O75688	O75688	Protein phosphatase 1B	PPM1B	589
1.37602	1.40579	1.30472	1.24227	1.34615	1.01745	0.881672	1.11358	1.07136	0.9943	31	31	31	14	14	14	318.38	0	110.46	331580000	33	3.75143	0.000808163	-0.319316	-6.5566			O75691	O75691	Small subunit processome component 20 homolog	UTP20	590
2.19686	2.0253	1.99967	2.0157	2.10211	1.90703	1.67625	2.00758	2.00904	1.89004	25	25	25	28.5	28.5	28.5	155.2	0	211.77	815380000	36	1.36172	0.0683081	-0.169941	-2.39552			O75694	O75694	Nuclear pore complex protein Nup155	NUP155	591
0.426597	0.718674	0.25336	0.0935396	0.564131	1.01933	0.502126	0.976891	0.953784	0.900813	8	8	8	24	24	24	39.641	0	17.005	330320000	12	1.87689	0.0252714	0.459328	3.16586			O75695	O75695	Protein XRP2	RP2	592
1.60688	1.68918	1.57344	1.63066	1.76412	1.48963	1.3933	1.41437	1.55437	1.34271	22	22	22	25.9	25.9	25.9	125.97	0	155.08	399300000	29	2.55908	0.00700098	-0.21398	-4.26035			O75717	O75717	WD repeat and HMG-box DNA-binding protein 1	WDHD1	593
1.87113	1.60307	1.77439	1.79316	1.69861	1.73242	1.77951	1.86347	1.79776	1.83328	20	15	15	38.3	31.7	31.7	74.761	0	77.513	553710000	26	0.488416	0.392419	0.0532172	1.04913			O75746	O75746	Calcium-binding mitochondrial carrier protein Aralar1	SLC25A12	594
-1.81165	-2.06768	-2.06864	-2.05009	-2.10904	-2.39542	-2.50289	-2.06954	-2.02709	-2.3435	4	4	4	18	18	18	39.008	0	11.748	54473000	4	1.28981	0.0785072	-0.246268	-2.28945			O75787	O75787	Renin receptor	ATP6AP2	595
2.43577	2.48314	2.51661	2.51963	2.58297	2.38547	2.34822	2.3589	2.42836	2.47578	14	14	14	50.2	50.2	50.2	33.395	0	96.78	768950000	21	1.90423	0.0236756	-0.10828	-3.2077			O75792	O75792	Ribonuclease H2 subunit A	RNASEH2A	596
-0.923883	-0.784244	-0.883927	-0.94685	-0.849726	-1.47762	-1.20194	-1.24731	-1.18355	-1.31125	4	4	4	14.3	14.3	14.3	39.134	0	15.002	44577000	5	3.83231	0.000714597	-0.406609	-6.73619			O75794	O75794	Cell division cycle protein 123 homolog	CDC123	597
-5.46864	-5.20023	-5.46691	-5.18451	-5.18	-5.47576	-5.03242	-5.38585	-5.04109	-5.44611	2	2	2	1.7	1.7	1.7	117.31	0.0013467	3.2233	15863000	2	0.0715969	0.895978	0.0238135	0.19796			O75808	O75808	Calpain-15	CAPN15	598
-2.50537	-2.33915	-2.25619	-2.15475	-2.24198	-2.41634	-2.19214	-2.50014	-2.43235	-2.31585	2	2	2	11.4	11.4	11.4	15.651	0	7.124	27968000	3	0.403954	0.466295	-0.0718776	-0.899811			O75817	O75817	Ribonuclease P protein subunit p20	POP7	599
-1.63162	-2.17185	-2.44915	-1.97689	-2.38622	-2.03153	-2.76493	-2.00595	-2.13375	-1.99012	3	3	3	13.2	13.2	13.2	41.833	0	15.734	9229500	3	0.111325	0.841927	-0.0621073	-0.297203			O75818	O75818	Ribonuclease P protein subunit p40	RPP40	600
3.06466	3.07207	3.05554	3.04877	3.04101	2.84774	2.85629	2.84087	2.9079	2.78962	18	18	18	64.1	64.1	64.1	35.611	0	190.51	1885900000	42	5.25479	0	-0.207923	-10.5804			O75821	O75821	Eukaryotic translation initiation factor 3 subunit G	EIF3G	601
3.21579	3.30156	3.283	3.1044	3.09446	2.98676	3.21871	2.90349	2.95063	2.92501	18	18	18	67.4	67.4	67.4	29.062	0	119.58	1607800000	39	1.65242	0.0391287	-0.202923	-2.82671			O75822	O75822	Eukaryotic translation initiation factor 3 subunit J	EIF3J	602
1.46285	1.33159	1.48066	1.53683	1.24254	1.31783	1.33808	1.33094	1.35923	1.38192	10	10	9	57.1	57.1	49.1	24.428	0	96.407	529820000	14	0.569236	0.332298	-0.0652906	-1.18606			O75832	O75832	26S proteasome non-ATPase regulatory subunit 10	PSMD10	603
0.570042	0.979533	-0.0450357	0.133558	0.585841	0.945535	0.154952	0.988266	0.889924	0.666997	8	8	8	19.6	19.6	19.6	54.812	0	22.539	169030000	8	0.574828	0.327989	0.284347	1.19535			O75844	O75844	CAAX prenyl protease 1 homolog	ZMPSTE24	604
-2.34788	-2.24138	-2.06395	-2.05067	-2.08312	-2.29653	-2.48588	-2.40526	-2.27649	-2.27783	2	2	2	12.6	12.6	12.6	17.604	0.0087896	2.2493	19101000	2	1.53332	0.0484989	-0.191	-2.6493			O75865	O75865	Trafficking protein particle complex subunit 6A	TRAPPC6A	605
3.11686	3.01776	3.29561	3.23258	3.03023	3.29809	3.57491	3.15176	3.23799	3.26968	21	20	20	64.5	62.3	62.3	46.659	0	183.89	1917800000	46	1.00226	0.137609	0.167878	1.86294			O75874	O75874	Isocitrate dehydrogenase [NADP] cytoplasmic	IDH1	606
-0.704525	-0.468333	-0.731576	-0.730431	-0.60572	-0.812214	-0.864377	-0.819852	-0.70894	-1.05665	8	8	8	18	18	18	61.863	0	38.422	142380000	11	1.5544	0.0469765	-0.20429	-2.68061			O75879	O75879	Glutamyl-tRNA(Gln) amidotransferase subunit B, mitochondrial	GATB	607
-0.96696	-1.3824	-0.951121	-1.20488	-1.12648	-1.08756	-1.01859	-0.760961	-0.906312	-0.902817	3	3	3	13.3	13.3	13.3	33.814	0	14.016	147340000	3	1.06695	0.120694	0.19112	1.95958			O75880	O75880	Protein SCO1 homolog, mitochondrial	SCO1	608
-2.98459	-3.16037	-3.23731	-3.18051	-3.15828	-3.26898	-3.35313	-3.23643	-3.16965	-3.27215	3	3	3	22	22	22	21	0	8.5449	23119000	3	1.25569	0.083856	-0.115856	-2.23912			O75884	O75884	Putative hydrolase RBBP9	RBBP9	609
0.780532	0.90872	0.552931	0.754023	0.52929	0.487865	0.963526	0.743909	0.36585	0.488059	11	11	10	24.4	24.4	22.5	58.164	0	46.353	264500000	18	0.31577	0.559981	-0.0952577	-0.735019			O75886	O75886	Signal transducing adapter molecule 2	STAM2	610
0.427395	0.234327	0.439984	0.407615	0.40778	0.519526	0.401812	0.517065	0.534769	0.530607	8	8	8	15.9	15.9	15.9	64.239	0	18.288	221100000	8	1.49439	0.0526667	0.117335	2.5916			O75909	O75909	Cyclin-K	CCNK	611
-2.09093	-2.24697	-2.15321	-1.97324	-2.30936	-1.76218	-1.6487	-1.91486	-1.66118	-2.01135	3	3	3	18.6	18.6	18.6	21.614	0	25.715	40541000	6	2.30655	0.0108542	0.355088	3.84147			O75915	O75915	PRA1 family protein 3	ARL6IP5	612
-3.13261	-3.51107	-3.23784	-3.41737	-3.56352	-3.06235	-3.4208	-2.99281	-2.90565	-3.20889	2	2	1	4.3	4.3	1.9	68.24	0.0007761	3.4109	4852000	2	1.15263	0.101773	0.254381	2.0868			O75928	O75928	E3 SUMO-protein ligase PIAS2	PIAS2	613
2.7927	2.40553	3.00624	2.97128	2.99781	2.73962	3.00193	2.60913	2.13575	2.19661	12	12	12	70.2	70.2	70.2	26.131	0	56.791	1091100000	25	0.75845	0.225884	-0.298106	-1.4906			O75934	O75934	Pre-mRNA-splicing factor SPF27	BCAS2	614
0.190163	0.235606	0.042249	0.153771	0.263919	0.167928	0.250224	0.117409	0.2486	0.139772	8	8	8	43	43	43	21.119	0	46.571	177250000	11	0.0574736	0.917198	0.00764487	0.161052			O75935	O75935	Dynactin subunit 3	DCTN3	615
3.60886	3.53881	3.72782	3.63421	3.5727	3.42244	3.49723	3.41609	3.43502	3.36631	15	15	15	59.3	59.3	59.3	29.841	0	90	2969000000	34	2.93382	0.003289	-0.189062	-4.91959			O75937	O75937	DnaJ homolog subfamily C member 8	DNAJC8	616
0.760141	0.817265	0.956908	0.875295	0.900397	0.674411	0.907924	0.657616	0.819172	0.673583	6	6	6	36.6	36.6	36.6	26.711	0	71.782	365500000	14	1.03631	0.128287	-0.11546	-1.91389			O75940	O75940	Survival of motor neuron-related-splicing factor 30	SMNDC1	617
-0.728887	-0.777653	-0.773394	-0.748133	-0.870394	-1.01472	-0.679135	-0.958159	-1.00512	-0.929227	3	3	3	5.7	5.7	5.7	77.054	0	6.2488	84418000	3	1.14737	0.102858	-0.13758	-2.079			O75943	O75943	Cell cycle checkpoint protein RAD17	RAD17	618
3.58122	3.48981	3.81547	3.86382	3.71881	3.51511	3.79198	3.722	3.66608	3.685	10	10	10	69.6	69.6	69.6	18.491	0	73.377	2790800000	43	0.0772431	0.888783	-0.0177919	-0.212461			O75947	O75947	ATP synthase subunit d, mitochondrial	ATP5H	619
1.09879	0.880168	0.972525	0.973304	0.957001	1.29381	1.37526	1.16226	1.25248	1.31391	15	15	15	46.6	46.6	46.6	47.355	0	68.528	393160000	23	3.53043	0.00107194	0.303185	6.08338			O75955	O75955	Flotillin-1	FLOT1	620
1.04683	1.22727	1.13745	1.07038	0.783124	1.23444	1.31296	1.3782	1.26816	1.29525	4	4	4	44.7	44.7	44.7	11.428	0	17.576	666360000	10	1.8539	0.0264214	0.244792	3.13077			O75964	O75964	ATP synthase subunit g, mitochondrial	ATP5L	621
1.29541	1.26292	1.5138	1.72386	1.49684	0.770199	0.974937	0.928256	0.841674	0.892528	10	10	10	47.9	47.9	47.9	41.595	0	72.614	492960000	19	3.65954	0.000976562	-0.577048	-6.3568			O75995	O75995	SAM and SH3 domain-containing protein 3	SASH3	622
3.59456	3.56523	3.61766	3.56412	3.49364	3.36717	3.41708	3.34985	3.41704	3.23054	18	18	18	63	63	63	37.432	0	123.78	2730700000	51	3.11725	0.00233738	-0.210707	-5.2612			O76003	O76003	Glutaredoxin-3	GLRX3	623
4.08852	3.88279	4.16889	3.96876	3.93989	3.84019	3.79401	3.83411	3.86489	3.59955	26	26	26	46.5	46.5	46.5	54.972	0	189.32	3484900000	53	1.86573	0.0258167	-0.223219	-3.14881			O76021	O76021	Ribosomal L1 domain-containing protein 1	RSL1D1	624
2.25186	2.16449	2.24034	2.26241	2.11946	2.01765	2.00429	2.01683	2.04412	1.88161	22	22	22	44.9	44.9	44.9	69.223	0	92.052	797340000	30	3.17489	0.00216854	-0.214813	-5.37135			O76031	O76031	ATP-dependent Clp protease ATP-binding subunit clpX-like, mitochondrial	CLPX	625
0.464595	0.64177	0.497303	0.505799	0.51907	0.599655	0.709787	0.606641	0.585016	0.542178	10	10	10	46.6	46.6	46.6	37.84	0	56.396	301550000	14	1.1072	0.11166	0.082948	2.01943			O76071	O76071	Probable cytosolic iron-sulfur protein assembly protein CIAO1	CIAO1	626
-3.0575	-3.96807	-3.90752	-3.4406	-3.92378	-3.61536	-4.44392	-3.33389	-3.51412	-3.50181	3	3	3	19.2	19.2	19.2	39.109	0	37.622	11113000	5	0.0292297	0.957846	-0.0223256	-0.0842718			O76075	O76075	DNA fragmentation factor subunit beta	DFFB	627
-3.73363	-3.27569	-3.32154	-3.57707	-3.56128	-4.61134	-3.97195	-4.29189	-4.27023	-4.17489	1	1	1	8.5	8.5	8.5	23.132	0	5.487	8322700	1	3.35923	0.0015168	-0.770215	-5.73332			O76080	O76080	AN1-type zinc finger protein 5	ZFAND5	628
2.60291	2.74036	2.39098	2.30587	2.56697	2.83705	2.7627	2.7038	2.66869	2.59151	20	20	20	42.2	42.2	42.2	74.605	0	125.97	900010000	36	1.21217	0.0911695	0.191332	2.17486			O76094	O76094	Signal recognition particle subunit SRP72	SRP72	629
-1.99089	-2.29926	-2.70122	-2.40753	-2.57117	-2.92255	-3.15424	-2.5796	-2.60631	-2.68947	3	3	3	4.2	4.2	4.2	133.07	0	11.883	16450000	3	1.37967	0.0660775	-0.396421	-2.42202			O94761	O94761	ATP-dependent DNA helicase Q4	RECQL4	630
-2.71699	-2.28968	-3.22652	-2.43685	-3.49014	-3.68942	-1.87524	-1.0753	-3.14814	-1.76793	3	3	3	3.4	3.4	3.4	108.86	0.0013508	3.2958	47008000	3	0.448028	0.425668	0.520831	0.978624			O94762	O94762	ATP-dependent DNA helicase Q5	RECQL5	631
-1.11823	-1.17301	-1.04007	-1.12765	-1.13252	-1.2552	-1.26089	-1.44021	-1.32845	-1.22182	7	7	7	22.8	22.8	22.8	59.832	0	27.913	90525000	8	2.47424	0.00793674	-0.183015	-4.11755			O94763	O94763	Unconventional prefoldin RPB5 interactor 1	URI1	632
-3.29012	-3.36819	-3.29426	-3.53574	-3.31788	-3.31061	-3.15646	-3.11255	-3.17396	-3.34012	3	3	3	11.6	11.6	11.6	37.121	0	19.389	23112000	3	1.24409	0.0858541	0.142497	2.222			O94766;REV__Q9BRK4;REV__Q9Y2Y4	O94766	Galactosylgalactosylxylosylprotein 3-beta-glucuronosyltransferase 3	B3GAT3	633
-0.701656	-0.680828	-0.615555	-0.463474	-0.458436	-0.326676	-0.338791	-0.314303	-0.350176	-0.403442	4	4	4	13.4	13.4	13.4	42.344	0	11.613	148680000	7	2.61749	0.00638769	0.237312	4.35997			O94768	O94768	Serine/threonine-protein kinase 17B	STK17B	634
3.37696	3.32171	3.41975	3.40863	3.40541	3.33339	3.32383	3.28161	3.27059	3.09647	39	39	33	56.7	56.7	47.9	75.022	0	155.28	2802900000	62	1.56885	0.0458477	-0.125314	-2.70208			O94776	O94776	Metastasis-associated protein MTA2	MTA2	635
-2.1543	-1.91473	-2.1932	-1.9948	-1.88537	-1.88147	-1.95364	-1.77975	-1.97894	-2.07296	5	5	5	7	7	7	88.206	0	33.177	31782000	5	0.57735	0.3263	0.0951289	1.19954			O94782	O94782	Ubiquitin carboxyl-terminal hydrolase 1	USP1	636
2.3637	2.40773	2.30472	2.30692	2.41441	2.59351	2.58153	2.59053	2.63681	2.48813	27	25	25	30.9	28.8	28.8	112.13	0	82.909	1143000000	37	3.69644	0.000908367	0.218603	6.43651			O94804	O94804	Serine/threonine-protein kinase 10	STK10	637
0.431264	0.490368	0.394892	0.354616	0.488928	0.200811	0.194289	0.183802	0.375116	0.196967	12	12	12	7.3	7.3	7.3	200.55	0	25.465	143100000	12	2.69219	0.00538445	-0.201817	-4.48898			O94822	O94822	E3 ubiquitin-protein ligase listerin	LTN1	638
3.81492	3.87573	3.82007	3.83243	3.83408	3.81991	3.94693	3.87901	3.73874	3.7968	23	23	23	53.6	53.6	53.6	67.454	0	131.36	2097800000	50	0.00758445	0.988577	0.00083313	0.0223867			O94826	O94826	Mitochondrial import receptor subunit TOM70	TOMM70A	639
1.50745	1.34536	1.70284	1.45201	1.39884	1.58382	1.45616	1.43026	1.42751	1.42258	7	7	7	12.1	12.1	12.1	66.194	0	27.982	416330000	12	0.0923974	0.868373	-0.0172339	-0.250712			O94842;O15405;Q96NM4;O94900	O94842	TOX high mobility group box family member 4	TOX4	640
-0.600154	-0.530032	-0.647575	-0.577081	-0.339276	-0.233743	-0.746778	-0.253085	-0.230984	-0.0995783	9	9	9	9.6	9.6	9.6	113.01	0	18.904	382290000	10	0.975839	0.145439	0.22599	1.82327			O94855	O94855	Protein transport protein Sec24D	SEC24D	641
1.97192	1.94471	1.87262	1.86248	1.93312	2.01692	1.94906	1.89704	1.87937	1.92749	27	27	26	37.4	37.4	36.5	89.594	0	113.69	570350000	30	0.214992	0.694159	0.0170071	0.53144			O94874	O94874	E3 UFM1-protein ligase 1	UFL1	643
-0.741576	-0.848808	-0.908685	-0.821126	-0.878197	-1.45055	-1.50722	-1.4157	-1.54068	-1.61107	6	6	6	7.2	7.2	7.2	124.11	0	17.183	49985000	8	6.39656	0	-0.665366	-14.9218			O94875	O94875	Sorbin and SH3 domain-containing protein 2	SORBS2	644
-1.35863	-1.41	-1.30025	-1.47984	-1.37318	-1.74353	-1.9216	-1.75421	-1.9261	-1.71754	5	5	5	7.4	7.4	7.4	100.05	0	18.825	32539000	6	4.29808	0.000173375	-0.428216	-7.8432			O94880	O94880	PHD finger protein 14	PHF14	645
1.66662	1.69778	1.69488	1.6503	1.74004	1.70066	1.83711	1.74816	1.75912	1.7771	16	16	16	43.6	43.6	43.6	54.862	0	87.096	645690000	26	1.61166	0.0426364	0.0745057	2.76584			O94888	O94888	UBX domain-containing protein 7	UBXN7	646
0.359692	0.526181	0.314213	0.366925	0.438251	0.442984	0.382743	0.410307	0.347544	0.370963	6	6	6	29.1	29.1	29.1	30.344	0	18.584	214420000	9	0.0921731	0.868475	-0.0101444	-0.250153			O94903	O94903	Proline synthase co-transcribed bacterial homolog protein	PROSC	647
1.05688	1.07498	1.01462	0.925121	1.11066	1.22535	1.27158	1.19173	1.14531	1.07626	11	11	8	39.2	39.2	30.1	37.839	0	80.217	265840000	16	1.86459	0.0258304	0.145593	3.14707			O94905	O94905	Erlin-2	ERLIN2	648
3.15486	3.07414	3.10076	3.09516	3.10211	3.16964	3.14178	3.23295	3.20017	3.12724	36	36	36	39.9	39.9	39.9	106.92	0	154.8	1496400000	65	1.73118	0.0334204	0.068949	2.94488			O94906	O94906	Pre-mRNA-processing factor 6	PRPF6	649
0.861567	0.751581	0.687052	0.703389	0.689297	0.581429	0.789799	0.603647	0.600558	0.552188	13	13	13	9.6	9.6	9.6	173.05	0	33.817	98773000	13	1.17314	0.0979569	-0.113053	-2.11715			O94913	O94913	Pre-mRNA cleavage complex 2 protein Pcf11	PCF11	650
0.270288	0.330686	0.047326	0.115757	0.172007	0.124599	0.12345	0.222046	0.211421	0.188086	15	15	13	6	6	5.5	339.59	0	65.279	201100000	18	0.08816	0.874905	-0.0132926	-0.240112			O94915	O94915	Protein furry homolog-like	FRYL	651
-2.06536	-1.81987	-2.21742	-2.22001	-1.91786	-2.20097	-2.24677	-2.10755	-2.10934	-2.06447	5	4	4	11.1	9.4	9.4	53.056	0	8.9256	32608000	4	0.534316	0.357241	-0.0977169	-1.12752			O94921	O94921	Cyclin-dependent kinase 14	CDK14	652
3.34241	3.13328	3.31567	3.31607	3.17207	3.20407	3.21146	3.09372	3.12338	3.00676	19	19	19	38	38	38	73.46	0	209.45	1978300000	45	1.25561	0.0838288	-0.128021	-2.23899			O94925	O94925	Glutaminase kidney isoform, mitochondrial	GLS	653
-2.82191	-3.9209	-3.32193	-3.15866	-3.17028	-2.92258	-4.34818	-2.61281	-2.89376	-2.59001	2	2	2	5.4	5.4	5.4	71.682	0	5.5548	1061600	2	0.224287	0.681368	0.205266	0.551062			O94927	O94927	HAUS augmin-like complex subunit 5	HAUS5	654
-7.60417	-6.769	-7.0464	-6.86185	-7.15539	-7.04	-7.06946	-7.39951	-7.06637	-7.16951	1	1	1	3.7	3.7	3.7	72.269	0	16.417	4742100	1	0.148295	0.790057	-0.061606	-0.384356			O94952	O94952	F-box only protein 21	FBXO21	655
-1.41594	-1.60599	-1.57702	-1.58769	-1.44693	-1.64622	-1.89765	-1.72985	-1.89301	-1.73212	6	6	6	9.9	9.9	9.9	121.9	0	39.701	39782000	7	2.39684	0.00934044	-0.253056	-3.98914			O94953	O94953	Lysine-specific demethylase 4B	KDM4B	656
-0.312945	-0.384234	-0.286774	-0.132207	-0.391672	-0.282128	-0.0234725	-0.4276	-0.314033	-0.209915	10	10	10	11.7	11.7	11.7	145.65	0	77.073	98007000	11	0.254472	0.639613	0.0501367	0.613505			O94966	O94966	Ubiquitin carboxyl-terminal hydrolase 19	USP19	657
1.50987	1.39268	1.32869	1.37694	1.47017	1.64572	1.22832	1.67498	1.64985	1.67589	29	17	17	41.2	27.7	27.7	103.96	0	90.885	420310000	26	0.904567	0.167647	0.159283	1.71559			O94973	O94973	AP-2 complex subunit alpha-2	AP2A2	658
3.19331	3.03119	3.16426	3.16883	3.19136	3.1761	3.32827	3.19313	3.17832	3.18093	30	30	30	31.6	31.6	31.6	133.01	0	121.39	1478000000	54	0.739474	0.233548	0.0615643	1.46084			O94979;Q9NQW1	O94979	Protein transport protein Sec31A	SEC31A	659
-4.3871	-4.08253	-3.82203	-3.93736	-3.97784	-4.36426	-4.59983	-4.01836	-4.08467	-4.28154	3	3	3	4.2	4.2	4.2	109.79	0	10.447	18516000	4	0.838984	0.191483	-0.22836	-1.61542			O94985	O94985	Calsyntenin-1;Soluble Alc-alpha;CTF1-alpha	CLSTN1	660
-3.07547	-2.71261	-2.98043	-2.83571	-3.01297	-3.15729	-2.96007	-3.02957	-2.85502	-2.92617	3	3	3	8.4	8.4	8.4	40.623	0	7.5355	24053000	3	0.321216	0.553029	-0.0621879	-0.745514			O94992;Q96MH2	O94992	Protein HEXIM1	HEXIM1	661
-1.65097	-1.72619	-1.67106	-1.58288	-1.57765	-2.08555	-2.06647	-2.01246	-1.79876	-1.9228	4	3	3	11.3	9.3	9.3	45.281	0.00078555	3.6374	36742000	3	3.29945	0.00171689	-0.335455	-5.61429			O95067	O95067	G2/mitotic-specific cyclin-B2	CCNB2	662
3.1023	3.12412	3.02712	3.00268	3.14646	2.64908	2.41231	2.62918	2.75332	2.60994	48	48	48	24	24	24	309.35	0	218.01	909130000	61	4.1855	0.000222222	-0.469771	-7.56366			O95071	O95071	E3 ubiquitin-protein ligase UBR5	UBR5	663
1.17804	1.00659	1.05808	1.08442	0.983536	1.15904	0.948309	1.21823	1.15065	1.17297	16	16	13	17.9	17.9	15.6	125.87	0	84.629	397180000	20	0.55883	0.338715	0.0677056	1.16871			O95104	O95104	Splicing factor, arginine/serine-rich 15	SCAF4	664
0.774991	1.03281	0.718497	0.548122	0.759465	0.914971	0.771119	1.02697	0.895966	0.776596	6	6	6	43	43	43	15.489	0	15.568	330250000	10	0.583026	0.32253	0.110346	1.20894			O95139	O95139	NADH dehydrogenase [ubiquinone] 1 beta subcomplex subunit 6	NDUFB6	665
-4.36089	-4.07229	-4.32935	-3.97796	-4.30215	-3.98657	-3.77648	-3.6805	-4.27471	-4.09722	2	2	2	4.8	4.8	4.8	86.401	0	8.5214	9050500	2	0.999581	0.13832	0.24543	1.85892			O95140	O95140	Mitofusin-2	MFN2	666
-1.89967	-1.84251	-2.09528	-1.97984	-2.067	-2.0934	-2.02541	-2.32868	-2.06828	-1.99104	5	5	5	12.8	12.8	12.8	41.142	0	10.295	69222000	5	0.847331	0.188186	-0.124504	-1.62824			O95149	O95149	Snurportin-1	SNUPN	667
-0.0781324	-0.382903	-0.355287	-0.199355	-0.343055	-0.45045	-0.466251	-0.42469	-0.251516	-0.375377	12	12	12	13.4	13.4	13.4	146.18	0	27.722	137960000	12	0.926761	0.16055	-0.121911	-1.74924			O95155	O95155	Ubiquitin conjugation factor E4 B	UBE4B	668
-2.34237	-2.60914	-2.59307	-2.22833	-2.567	-2.15721	-2.72439	-2.22215	-2.2365	-2.13463	4	4	4	17.1	17.1	17.1	34.114	0	23.064	31317000	4	0.636197	0.289292	0.17301	1.29603			O95159	O95159	Zinc finger protein-like 1	ZFPL1	669
0.947994	0.953641	0.907286	0.825155	0.928288	0.912367	0.91151	0.770899	0.925049	0.895295	17	17	17	19.9	19.9	19.9	150.25	0	128.16	236860000	22	0.350518	0.520705	-0.0294488	-0.801211			O95163	O95163	Elongator complex protein 1	IKBKAP	670
-1.68777	-1.36754	-1.58423	-1.54339	-1.42411	-1.64969	-1.33383	-1.40597	-1.62562	-1.45944	3	3	3	31	31	31	15.208	0	18.186	177160000	5	0.118761	0.832242	0.0264958	0.315104			O95168	O95168	NADH dehydrogenase [ubiquinone] 1 beta subcomplex subunit 4	NDUFB4	672
-1.53888	-1.47183	-1.39284	-1.24567	-1.35074	-1.61662	-1.31804	-1.42319	-1.49101	-1.38999	3	3	3	19.4	19.4	19.4	21.766	0	15.878	55745000	6	0.282262	0.601749	-0.0477812	-0.669409			O95169	O95169	NADH dehydrogenase [ubiquinone] 1 beta subcomplex subunit 8, mitochondrial	NDUFB8	673
0.961886	0.966471	0.961164	1.01408	1.12599	0.994123	1.19462	1.1099	1.00532	1.02522	7	7	7	49.6	49.6	49.6	12.551	0	38.11	518340000	9	0.584263	0.321621	0.0599192	1.21099			O95182	O95182	NADH dehydrogenase [ubiquinone] 1 alpha subcomplex subunit 7	NDUFA7	674
-2.4551	-2.32894	-2.3339	-2.41285	-2.43382	-2.36206	-2.10281	-2.27081	-2.20267	-2.92421	2	2	2	4.7	4.7	4.7	112.61	0	12.697	68093000	4	0.0492833	0.927761	0.0204107	0.139213			O95197	O95197	Reticulon-3	RTN3	675
NaN	NaN	NaN	-7.39394	-7.90362	-8.11093	NaN	NaN	NaN	-8.05663	1	1	1	4	4	4	60.315	0.0017222	3.1267	452860	1	0.635023	0.290007	-0.435	-1.69733			O95199	O95199	RCC1 and BTB domain-containing protein 2	RCBTB2	676
2.16851	2.25588	2.20904	2.06186	2.26378	2.18363	2.19338	2.22587	2.21607	2.22781	23	23	23	42.2	42.2	42.2	83.353	0	134.9	678110000	41	0.183678	0.739523	0.0175362	0.46384			O95202	O95202	LETM1 and EF-hand domain-containing protein 1, mitochondrial	LETM1	677
2.19176	2.21828	2.30909	2.01064	2.28275	2.09169	2.23853	2.01803	1.93013	2.1015	12	12	12	38.5	38.5	38.5	37.404	0	51.298	1256000000	25	0.914371	0.164298	-0.126528	-1.73047			O95218	O95218	Zinc finger Ran-binding domain-containing protein 2	ZRANB2	679
-2.27349	-2.14783	-2.16564	-2.23544	-2.16428	-2.68268	-2.27791	-2.38778	-2.29799	-2.45185	3	3	3	8.7	8.7	8.7	51.908	0	20.532	29370000	4	1.69802	0.0360264	-0.222306	-2.89503			O95219	O95219	Sorting nexin-4	SNX4	680
-0.230998	-0.322329	-0.0645462	-0.122852	-0.0364918	-0.586845	-0.467082	-0.610521	-0.416423	-0.422831	4	4	4	14.1	14.1	14.1	31.293	0	12.773	69717000	4	3.04462	0.00261361	-0.345297	-5.12434			O95229	O95229	ZW10 interactor	ZWINT	681
3.31053	3.40691	3.22149	2.97139	3.33743	3.42478	3.37726	3.27093	3.32101	3.29417	16	16	16	39.1	39.1	39.1	51.466	0	75.94	1296500000	31	0.513343	0.373756	0.0880818	1.09192			O95232	O95232	Luc7-like protein 3	LUC7L3	682
-1.3191	-1.49122	-1.49227	-1.38922	-1.44317	-1.81988	-1.40141	-1.67684	-1.54522	-1.82073	6	6	6	9.2	9.2	9.2	100.28	0	20.816	32852000	7	1.48677	0.0534627	-0.22582	-2.5803			O95235	O95235	Kinesin-like protein KIF20A	KIF20A	683
-1.37046	-1.2857	-1.03434	-0.972061	-1.0098	-0.224318	-0.278831	-0.478298	-0.485746	-0.258326	4	4	4	12.7	12.7	12.7	44.278	0	12.739	80857000	5	4.36128	0.000105611	0.78937	8.00369			O95236	O95236	Apolipoprotein L3	APOL3	684
1.85417	1.7855	1.79526	1.86479	1.85853	1.7841	1.82934	1.8609	1.77775	1.79068	30	30	30	29.9	29.9	29.9	139.88	0	147.59	459460000	39	0.45618	0.420265	-0.0230957	-0.99298			O95239;Q2VIQ3	O95239	Chromosome-associated kinesin KIF4A	KIF4A	685
-2.67984	-2.65639	-2.9844	-2.80888	-2.73543	-3.13071	-3.13291	-3.13026	-3.10455	-3.01288	3	3	2	6.6	6.6	4.3	66.05	0	5.5515	23300000	2	3.08494	0.00242744	-0.329274	-5.20005			O95243	O95243	Methyl-CpG-binding domain protein 4	MBD4	686
-0.113624	-0.294487	-0.00493125	-0.0588471	-0.0747159	-0.318373	-0.141632	-0.271535	-0.238266	-0.2734	14	14	14	10.2	10.2	10.2	208.44	0	56.83	96292000	15	1.37561	0.066563	-0.13932	-2.41602			O95248	O95248	Myotubularin-related protein 5	SBF1	687
-1.41338	-1.14589	-1.66884	-1.4253	-1.25481	-1.24852	-1.40852	-1.08533	-1.13599	-1.25555	4	4	4	16	16	16	28.612	0	11.829	104100000	6	0.750259	0.228602	0.154864	1.47777			O95249	O95249	Golgi SNAP receptor complex member 1	GOSR1	688
-1.65435	-1.91027	-1.10408	-1.35494	-1.66229	-1.46667	-0.9196	-1.35398	-1.46212	-1.5374	4	3	3	9	7.2	7.2	70.642	0	7.93	49524000	3	0.495431	0.386702	0.189229	1.06122			O95251	O95251	Histone acetyltransferase KAT7	KAT7	689
-0.375374	-0.353694	-0.330621	-0.365156	-0.446191	-0.409307	-0.263199	-0.405078	-0.475272	-0.377056	9	9	9	27.2	27.2	27.2	59.09	0	24.652	64030000	12	0.110881	0.842505	-0.011775	-0.296128			O95260	O95260	Arginyl-tRNA--protein transferase 1	ATE1	690
-2.48603	-2.57595	-2.74874	-2.65944	-2.86371	-3.51834	-3.45368	-3.01903	-3.12538	-3.2492	5	5	5	20	20	20	40.262	0	28.592	19758000	6	3.11454	0.00235168	-0.606349	-5.25605			O95273;REV__Q8N4P3;Q9Y2K3	O95273	Cyclin-D1-binding protein 1	CCNDBP1	691
3.10907	3.22967	3.18594	3.12579	3.1325	3.39005	3.42293	3.30673	3.22575	3.33779	11	10	10	49	49	49	27.228	0	49.456	1423400000	18	2.64123	0.00594797	0.180056	4.40077			O95292	O95292	Vesicle-associated membrane protein-associated protein B/C	VAPB	692
0.0802174	0.114926	0.0165929	-0.110487	0.160986	0.196343	0.411222	0.345195	0.114789	0.434557	11	11	11	15.8	15.8	15.8	90.015	0	34.359	119940000	13	1.8841	0.0248836	0.247974	3.17688			O95294	O95294	RasGAP-activating-like protein 1	RASAL1	693
-0.636909	-0.598599	-0.5398	-0.475998	-0.451504	-0.54518	-0.425928	-0.519023	-0.531189	-0.469508	4	4	4	41.9	41.9	41.9	14.874	0	47.497	97358000	8	0.471847	0.406868	0.0423964	1.02039			O95295	O95295	SNARE-associated protein Snapin	SNAPIN	694
-1.85437	-1.70486	-1.62349	-1.71393	-1.80004	-1.79419	-1.5642	-1.76953	-1.51866	-1.74474	2	2	2	7.8	7.8	7.8	29.082	0.00060496	4.3349	35667000	2	0.391809	0.478649	0.0610755	0.877712			O95297	O95297	Myelin protein zero-like protein 1	MPZL1	695
1.9176	2.07235	1.80199	1.91838	2.13387	2.00916	2.20908	2.19497	1.93797	2.10428	3	3	3	22.7	22.7	22.7	14.187	0	4.7207	464000000	7	0.790259	0.211573	0.122251	1.54017			O95298;E9PQ53	O95298	NADH dehydrogenase [ubiquinone] 1 subunit C2	NDUFC2	696
2.39739	2.18525	2.38224	2.44509	2.38086	2.28921	2.52133	2.35948	2.22737	2.47375	13	13	13	39.4	39.4	39.4	40.75	0	67.514	691770000	31	0.0827354	0.881175	0.016063	0.226435			O95299	O95299	NADH dehydrogenase [ubiquinone] 1 alpha subcomplex subunit 10, mitochondrial	NDUFA10	697
2.40305	2.50435	2.72223	2.72791	2.66102	2.89512	3.00793	2.96647	2.85032	2.95029	13	13	13	73.3	73.3	73.3	27.547	0	112.7	1772300000	25	2.81998	0.00423156	0.330312	4.7141			O95336	O95336	6-phosphogluconolactonase	PGLS	698
4.35514	4.46402	4.27003	4.26058	4.36244	4.16617	4.15701	4.15166	4.18571	4.05329	53	53	53	48.8	48.8	48.8	135.65	0	226.06	3499700000	106	2.74583	0.00479652	-0.199673	-4.58279			O95347	O95347	Structural maintenance of chromosomes protein 2	SMC2	699
-0.252238	-0.25148	-0.325319	-0.387596	-0.370306	-0.156885	-0.253604	-0.200995	-0.247765	-0.214526	8	8	7	12.9	12.9	11.4	77.959	0	17.757	122130000	8	1.8065	0.0291297	0.102633	3.0587			O95352	O95352	Ubiquitin-like modifier-activating enzyme ATG7	ATG7	700
-3.16299	-2.81312	-3.06696	-3.25714	-2.88733	-3.16938	-2.94922	-3.04267	-3.14273	-3.06469	2	2	2	4.7	4.7	4.7	52.356	0	5.476	21253000	2	0.152979	0.782368	-0.0362332	-0.395084			O95363	O95363	Phenylalanine--tRNA ligase, mitochondrial	FARS2	701
-5.75233	-6.1196	-6.27528	-5.48613	-5.89288	-6.67907	-6.03818	-6.54798	-6.28108	-6.17995	1	1	1	3.9	3.9	3.9	61.438	0	15.596	4658900	1	1.37936	0.0660941	-0.440007	-2.42156			O95365	O95365	Zinc finger and BTB domain-containing protein 7A	ZBTB7A	702
0.787339	1.38898	0.524087	0.629991	0.865979	1.08904	1.062	1.21749	1.05863	1.01601	7	7	7	34.2	34.2	34.2	24.737	0	26.524	375850000	11	0.843815	0.18954	0.249362	1.62284			O95372	O95372	Acyl-protein thioesterase 2	LYPLA2	703
2.92427	2.73796	2.82616	2.76176	2.763	2.61931	2.76943	2.63286	2.65518	2.60346	21	21	20	27.8	27.8	26.9	119.52	0	163.35	1231600000	36	1.9423	0.0218835	-0.146582	-3.2662			O95373	O95373	Importin-7	IPO7	704
0.556458	0.762099	0.554359	0.446074	0.590246	0.762565	0.709885	0.623196	0.705101	0.46359	8	8	8	20.1	20.1	20.1	57.818	0	49.528	238520000	10	0.443401	0.42926	0.0710203	0.970446			O95376	O95376	E3 ubiquitin-protein ligase ARIH2	ARIH2	705
1.36877	1.46707	1.44597	1.34757	1.35414	1.6584	1.71817	1.60588	1.58224	1.38421	8	8	8	38.4	38.4	38.4	23.003	0	24.547	734090000	12	1.85274	0.0264746	0.193077	3.129			O95379	O95379	Tumor necrosis factor alpha-induced protein 8	TNFAIP8	706
-1.62286	-1.054	-1.60436	-1.29362	-1.18598	-1.63118	-1.30411	-1.6091	-1.58205	-1.55162	5	5	4	11.3	11.3	8.4	68.386	0	23.094	47141000	5	0.722347	0.242211	-0.183445	-1.43386			O95391	O95391	Pre-mRNA-splicing factor SLU7	SLU7	707
-1.01152	-0.917497	-1.01806	-1.14835	-0.72206	-0.875164	-0.776082	-0.81013	-0.844272	-0.812439	6	6	6	12	12	12	59.851	0	15.384	72312000	6	1.04432	0.126083	0.139879	1.92584			O95394	O95394	Phosphoacetylglucosamine mutase	PGM3	708
-3.36168	-3.33885	-3.35595	-3.42346	-3.05892	-3.42592	-3.65986	-3.46224	-3.43654	-3.2189	2	2	2	5.9	5.9	5.9	49.669	0.0031991	2.6899	6264600	2	0.703067	0.252195	-0.13292	-1.40333			O95396	O95396	Adenylyltransferase and sulfurtransferase MOCS3;Molybdopterin-synthase adenylyltransferase;Molybdopterin-synthase sulfurtransferase	MOCS3	709
1.00306	0.966397	1.04232	1.13265	0.934583	0.774734	0.970359	0.82493	0.877479	0.899053	8	8	8	37.2	37.2	37.2	37.646	0	20.826	288760000	18	1.81186	0.028932	-0.14649	-3.06683			O95400	O95400	CD2 antigen cytoplasmic tail-binding protein 2	CD2BP2	710
-5.56212	-8.11501	-6.7333	-6.00585	-6.58786	-5.99484	-7.97647	-5.64868	-5.80125	-5.80545	1	1	1	2.3	2.3	2.3	65.446	0.0022801	2.943	578850	1	0.237486	0.662278	0.35549	0.578599			O95402	O95402	Mediator of RNA polymerase II transcription subunit 26	MED26	711
-5.09392	-6.49026	-6.17437	-5.97559	-6.29148	-5.55754	-7.54386	-5.3009	-5.28044	-5.57337	1	1	1	1.3	1.3	1.3	105.81	0.0046356	2.4614	1329800	1	0.117899	0.832969	0.153904	0.313039			O95427	O95427	GPI ethanolamine phosphate transferase 1	PIGN	712
-0.72876	-0.721886	-0.693022	-0.684304	-0.720921	-0.822484	-0.855496	-0.942575	-0.833629	-0.820441	4	4	4	10.5	10.5	10.5	49.593	0	16.538	38096000	6	3.4615	0.00120755	-0.145147	-5.94077			O95429	O95429	BAG family molecular chaperone regulator 4	BAG4	713
3.62773	3.61716	3.39676	3.46236	3.36276	3.37984	3.25979	3.36739	3.30198	3.23664	21	21	21	75.4	75.4	75.4	38.274	0	162.93	3965400000	54	1.74898	0.0325216	-0.184228	-2.97172			O95433	O95433	Activator of 90 kDa heat shock protein ATPase homolog 1	AHSA1	714
2.20045	2.24752	2.2675	2.29238	2.31213	2.06726	2.17289	2.12007	2.07155	2.14834	19	19	19	30.4	30.4	30.4	73.45	0	93.918	575600000	29	3.09352	0.00239683	-0.147971	-5.21624			O95453	O95453	Poly(A)-specific ribonuclease PARN	PARN	715
0.770597	0.909263	0.358075	0.340559	0.574355	0.672838	0.509245	0.469346	0.55361	0.550128	11	11	10	54.9	54.9	51.4	32.854	0	56.771	355330000	15	0.128282	0.818661	-0.0395362	-0.337743			O95456	O95456	Proteasome assembly chaperone 1	PSMG1	716
-3.64548	-3.3502	-3.86452	-3.76633	-3.34413	-3.38296	-3.4202	-3.42307	-3.63284	-3.63631	2	2	2	1.9	1.9	1.9	121.85	0.00078186	3.541	4064700	2	0.344525	0.52671	0.0950556	0.789919			O95466	O95466	Formin-like protein 1	FMNL1	717
-3.03011	-3.30299	-2.78737	-2.97878	-3.0027	-2.60628	-2.33181	-2.71963	-2.74107	-2.68903	1	1	1	2.8	2.8	2.8	63.523	0	5.8549	25003000	1	2.16305	0.0144868	0.402826	3.61119			O95470	O95470	Sphingosine-1-phosphate lyase 1	SGPL1	718
0.194956	0.11367	0.249958	0.283477	0.172169	-0.256873	-0.591676	-0.16916	0.00744823	-0.286771	9	9	9	43.8	43.8	43.8	30.065	0	21.396	181210000	13	2.7161	0.00523574	-0.462252	-4.53068			O95478	O95478	Ribosome biogenesis protein NSA2 homolog	NSA2	719
-0.130046	-0.329145	-0.0540691	-0.157514	-0.253509	-0.287926	-0.417439	-0.314257	-0.288642	-0.355593	9	9	9	10.6	10.6	10.6	119.75	0	37.448	132170000	12	1.59281	0.0439148	-0.147915	-2.73775			O95486	O95486	Protein transport protein Sec24A	SEC24A	720
-0.119854	-0.27726	-0.114206	-0.285449	-0.211074	-0.108281	-0.0691946	-0.117127	0.0836996	-0.0492219	9	9	9	11.4	11.4	11.4	137.42	0	45.791	120530000	11	1.69935	0.0358752	0.149544	2.89703			O95487	O95487	Protein transport protein Sec24B	SEC24B	721
-2.68105	-2.82976	-2.56973	-2.61163	-2.47293	-2.35578	-2.13917	-2.6318	-2.4574	-2.43371	2	2	2	6.5	6.5	6.5	49.228	0	9.8348	33253000	3	1.29636	0.0777518	0.229449	2.29912			O95544	O95544	NAD kinase	NADK	722
-1.13235	-1.09667	-1.34222	-1.18491	-1.25829	-1.10205	-0.921954	-1.09009	-1.12576	-1.08065	7	7	6	26.2	26.2	23.2	40.929	0	26.26	74758000	9	1.38229	0.0657483	0.138784	2.42588			O95551	O95551	Tyrosyl-DNA phosphodiesterase 2	TDP2	723
-3.17056	-3.01091	-3.20727	-3.23135	-3.26233	-3.48872	-2.94832	-3.36579	-3.21054	-3.1629	1	1	1	6.2	6.2	6.2	17.779	0.0017218	3.1193	55240000	2	0.236192	0.664242	-0.0587656	-0.575916			O95562	O95562	Vesicle transport protein SFT2B	SFT2D2	724
-2.5707	-3.40192	-2.61427	-2.61376	-3.24557	-2.85497	-3.62872	-2.48228	-2.72058	-2.58662	2	2	2	14.2	14.2	14.2	14.279	0.0089678	2.2411	9596800	2	0.0449988	0.933897	0.0346131	0.127654			O95563	O95563	Mitochondrial pyruvate carrier 2	MPC2	725
0.426512	0.42839	0.376372	0.261379	0.476483	0.715268	0.562604	0.423785	0.621137	0.484555	10	8	8	21	16.9	16.9	80.419	0	47.317	150970000	11	1.54515	0.0476251	0.167642	2.66687			O95573	O95573	Long-chain-fatty-acid--CoA ligase 3	ACSL3	726
1.96448	2.1186	1.85825	1.86303	2.05745	1.93353	1.66415	1.99142	1.99908	1.82038	30	30	29	24	24	23.5	194.81	0	182.28	418170000	43	0.524274	0.365693	-0.0906472	-1.11051			O95602	O95602	DNA-directed RNA polymerase I subunit RPA1	POLR1A	727
-3.93006	-3.82914	-3.90464	-3.76589	-3.78693	-3.94735	-3.64493	-3.79317	-3.66596	-3.92174	3	3	3	1.2	1.2	1.2	378.03	0	14.132	16640000	3	0.293618	0.58888	0.0487031	0.691855			O95613	O95613	Pericentrin	PCNT	728
-0.914033	-0.92384	-0.784357	-0.817736	-0.831355	-0.929419	-0.528758	-0.910779	-1.01542	-1.01142	5	5	5	23.3	23.3	23.3	26.499	0	10.973	75449000	5	0.0978452	0.859818	-0.0248946	-0.264234			O95619	O95619	YEATS domain-containing protein 4	YEATS4	729
-3.2133	-3.20047	-3.14446	-3.16769	-3.04597	-3.50538	-3.42252	-3.76818	-3.75837	-3.78328	3	3	3	5.7	5.7	5.7	119.38	0	19.273	27463000	3	3.50525	0.00108511	-0.493168	-6.031			O95625	O95625	Zinc finger and BTB domain-containing protein 11	ZBTB11	730
-0.608948	-0.51337	-0.37254	-0.418282	-0.522575	-0.467792	-0.437505	-0.522291	-0.369701	-0.416619	4	4	4	9.2	9.2	9.2	63.509	0	9.1392	70668000	6	0.408915	0.461754	0.0443614	0.908788			O95628	O95628	CCR4-NOT transcription complex subunit 4	CNOT4	731
0.368205	0.17216	0.394945	0.396593	0.338376	0.523227	0.487153	0.457649	0.275836	0.521601	8	8	8	22.9	22.9	22.9	48.076	0	35.818	155890000	13	1.03749	0.12796	0.119037	1.91564			O95630	O95630	STAM-binding protein	STAMBP	732
1.34129	1.32823	1.33119	1.33272	1.31441	1.31279	1.42167	1.12381	1.23973	1.16859	8	8	8	41.3	41.3	41.3	30.255	0	31.767	219900000	14	0.723658	0.241706	-0.0762482	-1.43593			O95639;A6NMK7	O95639	Cleavage and polyadenylation specificity factor subunit 4	CPSF4	733
1.16298	1.16403	1.37114	1.37851	1.3078	0.92075	1.03917	1.08486	1.08047	1.00397	13	13	12	17.9	17.9	17	101.24	0	38.072	304990000	19	2.66184	0.00570293	-0.251049	-4.43634			O95644;Q14934;Q13469	O95644	Nuclear factor of activated T-cells, cytoplasmic 1	NFATC1	734
1.77568	1.75187	1.63645	1.60656	1.78327	1.86319	1.98516	1.82183	1.85573	2.00993	20	20	20	41.4	41.4	41.4	68.856	0	97.653	606190000	25	2.22501	0.0126013	0.196403	3.70999			O95671	O95671	N-acetylserotonin O-methyltransferase-like protein	ASMTL	735
-1.10812	-1.11938	-1.48395	-1.43653	-1.06993	-1.05684	-1.36593	-0.964193	-1.12254	-0.930996	4	4	4	13	13	13	51.417	0	18.719	57022000	5	0.649789	0.280954	0.155482	1.31803			O95674	O95674	Phosphatidate cytidylyltransferase 2	CDS2	736
-1.47413	-1.22905	-1.24385	-1.4462	-1.53517	-1.37637	-1.3618	-1.4515	-1.49146	-1.56844	2	2	2	7.8	7.8	7.8	43.064	0	17.896	32973000	3	0.391112	0.479162	-0.0642351	-0.876439			O95684	O95684	FGFR1 oncogene partner	FGFR1OP	737
-4.97845	-5.66879	-4.73313	-4.80423	-4.63892	-5.00558	-4.70481	-5.39438	-5.08121	-5.42835	2	2	2	4.2	4.2	4.2	119.52	0.00078647	3.6556	9491100	2	0.294717	0.587426	-0.158164	-0.694014			O95696	O95696	Bromodomain-containing protein 1	BRD1	738
-2.71083	-2.77074	-2.91251	-2.73618	-2.97075	-2.69362	-2.77956	-2.52692	-3.11773	-2.77507	2	2	2	25.9	25.9	25.9	17.905	0	27.321	34628000	4	0.146988	0.791838	0.0416214	0.381349			O95711	O95711	Lymphocyte antigen 86	LY86	739
-0.664875	-0.62719	-0.658169	-0.75433	-0.680362	-0.46866	-0.394851	-0.508734	-0.570737	-0.594446	13	13	13	3.4	3.4	3.4	527.22	0	36.065	73059000	13	2.44415	0.00848673	0.1695	4.06741			O95714;Q9BVR0	O95714	E3 ubiquitin-protein ligase HERC2	HERC2	740
-1.84704	-1.7635	-1.79195	-1.81731	-2.00904	-1.81416	-1.99059	-1.75332	-1.74209	-1.7596	4	3	2	24.2	20.5	11.9	24.267	0	13.381	36535000	4	0.216384	0.692679	0.0338204	0.534391			O95716	O95716	Ras-related protein Rab-3D	RAB3D	741
0.396591	0.0916002	0.0918716	0.32288	0.070863	-0.0660413	-0.0873174	0.074581	0.0404003	0.173072	8	8	8	42.2	42.2	42.2	28.97	0	40.97	159350000	11	1.10176	0.112824	-0.167822	-2.01136			O95721	O95721	Synaptosomal-associated protein 29	SNAP29	742
2.32944	2.21285	2.32284	2.35746	2.21282	2.22628	2.29797	2.2643	2.23943	2.25662	16	16	13	38	38	31.1	58.022	0	98.823	875520000	32	0.408844	0.461749	-0.030161	-0.908659			O95747	O95747	Serine/threonine-protein kinase OSR1	OXSR1	743
-2.7032	-2.97477	-2.49031	-2.35973	-2.49209	-2.25663	-2.96931	-2.34472	-2.47663	-2.20329	3	3	3	9.7	9.7	9.7	34.87	0	31.154	28797000	3	0.392907	0.477509	0.153907	0.879716			O95749	O95749	Geranylgeranyl pyrophosphate synthase	GGPS1	744
1.54114	1.62905	1.5336	1.60695	1.58242	1.79307	1.64773	1.61749	1.6742	1.65656	25	21	21	40.8	34.7	34.7	94.511	0	106.72	460270000	39	1.63484	0.0407825	0.0991792	2.80044			O95757	O95757	Heat shock 70 kDa protein 4L	HSPA4L	745
0.377965	0.266615	0.238729	0.142794	0.339239	0.537834	0.228068	0.532197	0.33598	0.482989	11	8	8	30.1	25.5	25.5	59.689	0	45.996	376160000	12	1.12599	0.107477	0.150345	2.04733			O95758	O95758	Polypyrimidine tract-binding protein 3	PTBP3	746
-4.96534	-5.38938	-4.77658	-5.03297	-5.12501	-5.77214	-5.02953	-5.56857	-5.03087	-5.58706	1	1	1	4.7	4.7	4.7	26.654	0.00059809	4.0089	3727100	1	0.990499	0.141026	-0.339774	-1.8453			O95772	O95772	MLN64 N-terminal domain homolog	STARD3NL	747
1.20974	1.67341	1.29792	1.40531	1.43387	1.66504	1.32714	1.65461	1.68567	1.48031	6	6	6	79.2	79.2	79.2	10.403	0	30.791	1201800000	12	0.774378	0.219195	0.158505	1.51547			O95777	O95777	U6 snRNA-associated Sm-like protein LSm8	LSM8	748
3.03029	3.06187	3.08789	3.01501	2.99388	3.12396	3.10892	3.11021	3.13389	3.04041	33	33	21	45.2	45.2	32.2	107.54	0	153.1	1372500000	58	1.63612	0.0406867	0.0656882	2.80235			O95782	O95782	AP-2 complex subunit alpha-1	AP2A1	749
-0.202289	-0.251306	-0.209814	-0.180866	-0.167195	-0.00724807	-0.0646572	0.047632	-0.0721774	-0.0721217	8	8	8	6.8	6.8	6.8	178.67	0	27.091	198200000	12	3.52844	0.00107002	0.16858	6.07922			O95785	O95785	Protein Wiz	WIZ	750
2.19326	2.15001	2.27401	2.2522	2.11804	2.01419	2.08118	1.9269	1.91178	1.93515	17	17	15	36.6	36.6	34	63.182	0	81.293	895300000	33	3.04349	0.00260691	-0.223666	-5.12222			O95793	O95793	Double-stranded RNA-binding protein Staufen homolog 1	STAU1	752
0.451349	0.349674	0.209014	0.383309	0.229053	-0.0767387	0.0919233	-0.0775047	0.076295	-0.04019	12	12	12	44.2	44.2	44.2	44.678	0	84.441	178280000	15	3.27315	0.00172714	-0.329723	-5.56243			O95801	O95801	Tetratricopeptide repeat protein 4	TTC4	753
1.77176	1.78606	1.89785	1.82479	1.77617	1.68938	1.82176	1.69852	1.67308	1.65392	10	10	10	54	54	54	23.772	0	48.496	698790000	24	1.60027	0.0435418	-0.103998	-2.74885			O95816	O95816	BAG family molecular chaperone regulator 2	BAG2	754
2.33103	2.40241	2.18175	2.12432	2.09301	2.55398	2.59214	2.54519	2.51823	2.20303	25	25	25	24.3	24.3	24.3	142.1	0	89.495	4216900000	36	1.60507	0.0432095	0.256008	2.75601			O95819;Q8N4C8;Q9UKE5	O95819	Mitogen-activated protein kinase kinase kinase kinase 4	MAP4K4	755
-1.20088	-1.22746	-1.58308	-1.43902	-1.20205	-1.12955	-1.13118	-1.02368	-1.16328	-1.02418	4	4	4	10.3	10.3	10.3	55.003	0	11.289	49277000	4	1.67164	0.0379575	0.236122	2.85547			O95822	O95822	Malonyl-CoA decarboxylase, mitochondrial	MLYCD	756
-1.3548	-1.36303	-1.44464	-1.34189	-1.4661	-1.57889	-1.51763	-1.49883	-1.4392	-1.51523	4	4	4	18.6	18.6	18.6	38.696	0	33.094	31633000	5	2.04205	0.0181333	-0.115862	-3.42081			O95825	O95825	Quinone oxidoreductase-like protein 1	CRYZL1	757
4.39167	4.14533	4.45982	4.41228	4.3471	4.14059	4.46467	4.23182	4.24065	4.21353	23	23	23	52.2	52.2	52.2	66.9	0	208.59	3234200000	70	0.580846	0.323674	-0.092986	-1.20533			O95831	O95831	Apoptosis-inducing factor 1, mitochondrial	AIFM1	758
-0.156656	-0.210504	-0.192077	-0.225691	0.000781965	-0.198437	-0.0185481	-0.0616749	-0.228736	0.0773582	8	8	8	14.5	14.5	14.5	70.678	0	29.866	191380000	11	0.465269	0.412662	0.0708215	1.00891			O95834	O95834	Echinoderm microtubule-associated protein-like 2	EML2	759
-1.7394	-1.57571	-1.98299	-1.74283	-1.71029	-1.63931	-1.57658	-1.51358	-1.78245	-1.84698	3	3	3	21.1	21.1	21.1	22.147	0	16.424	136000000	4	0.38496	0.485503	0.0784624	0.865171			O95857	O95857	Tetraspanin-13	TSPAN13	760
3.10395	3.10484	3.10807	3.17198	3.18417	3.10187	3.01097	3.08235	3.15318	3.14287	17	17	17	63.6	63.6	63.6	33.392	0	95.16	1913400000	38	0.56021	0.337868	-0.0363542	-1.17101			O95861	O95861	3(2),5-bisphosphate nucleotidase 1	BPNT1	761
1.09263	0.993161	1.06792	1.11524	0.948958	1.09031	0.687247	1.15401	1.13717	1.06141	5	5	5	34.9	34.9	34.9	19.206	0	15.184	297370000	8	0.0689953	0.899289	-0.0175535	-0.19123			O95881	O95881	Thioredoxin domain-containing protein 12	TXNDC12	764
-1.42239	-1.30741	-1.48571	-1.37763	-1.36032	-1.76081	-1.77437	-1.63067	-1.66789	-1.60743	3	3	3	9.7	9.7	9.7	36.694	0	5.4349	18830000	3	3.75805	0.000798354	-0.297538	-6.57117			O95900	O95900	Probable tRNA pseudouridine synthase 2	TRUB2	765
-2.53144	-2.99747	-2.21388	-2.2481	-2.69151	-3.6237	-2.9108	-3.81025	-3.46434	-3.28115	2	2	2	7	7	7	72.757	0	4.7181	11014000	2	2.49967	0.00765779	-0.881568	-4.16013			O95905	O95905	Protein SGT1	ECD	766
-1.73366	-1.67113	-1.66275	-1.6117	-1.9487	-2.10437	-1.90214	-1.99342	-1.90426	-2.03835	4	4	4	28.4	28.4	28.4	28.722	0	21.759	42354000	5	2.22765	0.0125866	-0.26292	-3.71421			O95926	O95926	Pre-mRNA-splicing factor SYF2	SYF2	767
1.49283	1.43871	1.5342	1.603	1.46015	1.31533	1.45695	1.35479	1.24352	1.17159	8	8	8	30.2	30.2	30.2	32.844	0	19.193	352070000	12	2.08185	0.0166878	-0.197345	-3.48306			O95983	O95983	Methyl-CpG-binding domain protein 3	MBD3	768
-4.33198	-4.23622	-4.3034	-4.36899	-4.33122	-4.36244	-4.40737	-4.54481	-4.48503	-4.47295	1	1	1	1	1	1	96.661	0.0024617	2.8663	8958200	1	2.17062	0.0143445	-0.140158	-3.62321			O95985	O95985	DNA topoisomerase 3-beta-1	TOP3B	769
-3.9175	-4.35173	-5.33631	-4.41383	-4.85594	-5.04462	-6.00798	-4.27951	-4.50874	-4.27324	2	2	2	24.2	24.2	24.2	14.846	0	7.9763	14216000	2	0.251981	0.643073	-0.247752	-0.608422			O95988	O95988	T-cell leukemia/lymphoma protein 1B	TCL1B	770
-0.0605689	-0.109081	-0.119165	-0.152168	-0.0959826	-0.0960067	0.0447605	-0.221963	-0.0297756	-0.258762	6	6	5	40.1	40.1	36	19.471	0	48.055	218300000	11	0.029119	0.95776	-0.00495626	-0.0839623			O95989;Q96G61;Q8NFP7	O95989	Diphosphoinositol polyphosphate phosphohydrolase 1	NUDT3	771
-1.85728	-1.23396	-1.18329	-1.46873	-1.58636	-2.0667	-1.98215	-1.89431	-1.49315	-1.5708	2	2	2	16	16	16	19.979	0	6.7674	20488000	3	1.09598	0.114332	-0.335498	-2.00276			O95994	O95994	Anterior gradient protein 2 homolog	AGR2	772
-1.24414	-1.09035	-1.01573	-0.9994	-1.02068	-1.13651	-1.10653	-1.07782	-1.08988	-1.05727	5	5	4	24.5	24.5	16.7	26.251	0	9.8665	61010000	4	0.161216	0.771038	-0.0195425	-0.413793			O95999	O95999	B-cell lymphoma/leukemia 10	BCL10	773
1.08629	1.10105	1.04631	1.25759	1.16329	1.05323	1.21907	1.25963	1.23156	1.16738	10	10	10	51.7	51.7	51.7	20.776	0	33.968	412010000	22	0.498557	0.384805	0.0552676	1.0666			O96000	O96000	NADH dehydrogenase [ubiquinone] 1 beta subcomplex subunit 10	NDUFB10	774
-0.403775	-0.641739	-0.360835	-0.444889	-0.621641	-0.731664	-0.460058	-0.635593	-0.867908	-0.898915	7	7	7	21.8	21.8	21.8	76.096	0	56.286	148990000	13	1.27691	0.080234	-0.224252	-2.27042			O96005	O96005	Cleft lip and palate transmembrane protein 1	CLPTM1	775
-1.49244	-1.60921	-1.73517	-1.718	-1.68141	-1.82092	-1.87455	-1.71507	-1.82667	-1.7541	6	6	6	10.8	10.8	10.8	78.155	0	26.863	57863000	6	1.68211	0.037209	-0.151013	-2.87117			O96006	O96006	Zinc finger BED domain-containing protein 1	ZBED1	776
-3.32717	-3.1521	-3.10436	-2.93819	-2.94248	-3.10437	-3.20383	-2.99382	-2.72556	-3.03071	1	1	1	8	8	8	20.944	0	5.3522	9877100	1	0.324645	0.549649	0.0812006	0.752095			O96007	O96007	Molybdopterin synthase catalytic subunit	MOCS2	777
2.96227	2.97449	2.78086	2.93695	2.80707	2.82315	2.6687	2.93483	2.88387	2.70028	12	12	12	51.5	51.5	51.5	37.893	0	95.295	1672200000	35	0.684051	0.262069	-0.0901608	-1.37304			O96008	O96008	Mitochondrial import receptor subunit TOM40 homolog	TOMM40	778
-0.143564	-0.188976	-0.193872	-0.151679	-0.0701638	0.0473163	-0.00669342	0.00963832	-0.0984436	0.125462	3	3	3	13.5	13.5	13.5	28.431	0	5.1732	95631000	4	2.32175	0.0106415	0.165107	3.86617			O96011	O96011	Peroxisomal membrane protein 11B	PEX11B	779
-1.77619	-1.69642	-1.93468	-1.81633	-1.71446	-1.76318	-1.84566	-1.71568	-1.69117	-1.68667	7	7	7	22.1	22.1	22.1	60.914	0	35.213	124640000	8	0.409122	0.461729	0.0471413	0.909163			O96017	O96017	Serine/threonine-protein kinase Chk2	CHEK2	780
2.98097	2.93554	3.16718	3.15101	3.04057	2.90997	3.10412	2.94461	2.96225	2.96179	17	17	16	56.2	56.2	50.8	47.46	0	99.093	1758100000	54	0.693888	0.256777	-0.0785028	-1.38873			O96019;O94805	O96019	Actin-like protein 6A	ACTL6A	781
-1.80107	-1.96183	-1.69754	-1.86137	-1.68913	-1.89801	-2.23115	-2.13312	-2.03167	-2.08769	6	6	6	6.4	6.4	6.4	152.26	0	30.067	26406000	6	2.17717	0.0141298	-0.274138	-3.63362			O96028	O96028	Histone-lysine N-methyltransferase NSD2	WHSC1	782
0.0668583	0.122886	0.384098	0.748889	0.452837	-0.428043	-0.467803	-0.318488	-0.652738	-0.124021	4	4	4	42.5	42.5	42.5	15.33	0	18.691	411970000	7	2.97611	0.00299753	-0.753332	-4.99716			P00167	P00167	Cytochrome b5	CYB5A	783
6.17111	6.04076	5.71051	5.8396	5.78927	6.04539	6.04089	5.80963	5.89709	5.85562	23	23	21	79.8	79.8	74.1	36.688	0	136.26	31899000000	119	0.072034	0.895576	0.0194719	0.199088			P00338;Q6ZMR3;P07864	P00338	L-lactate dehydrogenase A chain	LDHA	784
3.48505	3.49577	3.44539	3.55281	3.60481	3.63492	3.75485	3.84918	3.68821	3.73592	21	21	21	46.6	46.6	46.6	61.397	0	118.96	3195500000	57	2.84327	0.00395386	0.215854	4.75576			P00367;P49448	P00367;P49448	Glutamate dehydrogenase 1, mitochondrial;Glutamate dehydrogenase 2, mitochondrial	GLUD1;GLUD2	785
3.37357	3.2174	3.52057	3.55747	3.40781	2.51327	2.7139	2.71152	2.79874	2.78655	11	11	11	69.5	69.5	69.5	21.452	0	51.482	2125000000	27	4.73326	6.4257e-05	-0.710568	-9.00327			P00374;Q86XF0	P00374	Dihydrofolate reductase	DHFR	786
1.59209	1.60612	1.37182	1.46339	1.22154	1.52364	1.55386	1.49831	1.52623	1.36837	11	11	11	49.8	49.8	49.8	34.234	0	75.694	612530000	21	0.222121	0.684381	0.0430918	0.546506			P00387	P00387	NADH-cytochrome b5 reductase 3;NADH-cytochrome b5 reductase 3 membrane-bound form;NADH-cytochrome b5 reductase 3 soluble form	CYB5R3	787
2.59824	2.6764	2.64507	2.5915	2.67596	2.63513	2.74851	2.58419	2.72165	2.5936	16	16	16	50.6	50.6	50.6	56.256	0	86.836	1225400000	38	0.201839	0.714359	0.0191858	0.503336			P00390	P00390	Glutathione reductase, mitochondrial	GSR	788
-0.686165	-1.07574	-0.414595	-0.490148	-0.489817	-0.597633	-0.691453	-0.317231	-0.410731	-0.391341	2	2	2	7.6	7.6	7.6	57.041	0	19.136	253290000	10	0.505304	0.379892	0.149615	1.07817			P00395	P00395	Cytochrome c oxidase subunit 1	MT-CO1	789
2.3108	2.43717	2.18889	2.3787	2.5465	2.72402	2.02739	3.10899	2.94317	2.80769	6	6	6	32.2	32.2	32.2	25.565	0	32.578	1449200000	20	0.956411	0.15172	0.34984	1.79403			P00403	P00403	Cytochrome c oxidase subunit 2	MT-CO2	790
-4.53137	-4.41549	-3.41718	-4.00926	-4.16036	-4.27844	-3.10221	-4.00349	-3.50217	-3.95515	1	1	1	5.4	5.4	5.4	29.95	0.0013495	3.2703	7677400	1	0.569231	0.332217	0.338439	1.18605			P00414	P00414	Cytochrome c oxidase subunit 3	MT-CO3	791
4.67889	4.50886	4.76674	4.73155	4.71108	4.72214	4.87538	4.59785	4.64964	4.76454	10	10	10	59.1	59.1	59.1	15.936	0	97.534	9890100000	42	0.270725	0.618005	0.0424885	0.646374			P00441	P00441	Superoxide dismutase [Cu-Zn]	SOD1	792
-2.72837	-2.99147	-3.39233	-3.07717	-3.11732	-2.36356	-2.7275	-2.38275	-2.71554	-2.5023	3	3	3	5.2	5.2	5.2	83.266	0	6.8257	7908000	3	2.3686	0.00977504	0.523004	3.94271			P00488	P00488	Coagulation factor XIII A chain	F13A1	793
3.34486	3.31753	3.20413	3.28015	3.29236	3.05466	2.93748	3.02001	3.0066	3.02761	15	15	15	73.7	73.7	73.7	32.118	0	114.67	1643000000	34	4.75413	6.53061e-05	-0.278532	-9.0623			P00491	P00491	Purine nucleoside phosphorylase	PNP	794
3.15714	3.11518	3.21703	3.18405	3.21881	3.10019	3.09269	3.07337	3.22933	3.09103	12	12	12	74.8	74.8	74.8	24.579	0	60.414	2041900000	35	0.944747	0.15495	-0.0611175	-1.77643			P00492;Q9NRG1	P00492	Hypoxanthine-guanine phosphoribosyltransferase	HPRT1	795
4.75827	4.68897	4.67364	4.7105	4.77133	4.62826	4.72145	4.78587	4.6864	4.73744	24	24	24	65.1	65.1	65.1	47.517	0	131.09	6798500000	76	0.0986676	0.85912	-0.00866108	-0.266265			P00505	P00505	Aspartate aminotransferase, mitochondrial	GOT2	796
-2.74632	-2.98273	-2.71282	-2.63619	-2.65571	-2.8154	-2.56895	-2.92358	-2.83551	-2.98331	2	2	2	2.7	2.7	2.7	122.87	0.00059583	3.9319	11424000	2	0.367711	0.503254	-0.0785931	-0.833333			P00519	P00519	Tyrosine-protein kinase ABL1	ABL1	797
7.09745	6.8495	6.9959	7.07229	6.82385	7.08012	7.22997	6.91667	6.87426	6.93708	26	26	22	75.5	75.5	63.8	44.614	0	323.31	37883000000	173	0.182585	0.741038	0.0398234	0.461437			P00558	P00558	Phosphoglycerate kinase 1	PGK1	798
-2.76839	-3.88494	-3.46122	-2.8798	-3.61742	-3.03884	-4.32782	-2.74054	-3.01794	-2.82245	1	1	1	5.5	5.5	5.5	40.764	0.0011594	3.338	1746200	1	0.141093	0.800141	0.132834	0.367726			P00813	P00813	Adenosine deaminase	ADA	799
0.106428	-0.330305	0.367361	-0.0724576	-0.0425866	0.175035	-0.174525	0.382622	0.334904	0.192649	1	1	1	4.4	4.4	4.4	24.817	0.00020239	4.4689	236430000	2	0.560913	0.337589	0.176449	1.17219			P00846	P00846	ATP synthase subunit a	MT-ATP6	800
-2.34539	-2.83714	-2.9613	-1.65818	-3.08813	-3.16547	-3.70868	-2.55234	-2.55857	-2.35733	2	2	2	30.6	30.6	30.6	11.006	0	7.881	20930000	2	0.350721	0.520681	-0.290454	-0.801593			P01040	P01040	Cystatin-A;Cystatin-A, N-terminally processed	CSTA	803
-3.51058	-3.29373	-2.79026	-3.07437	-3.44642	-3.07996	-3.01015	-2.92662	-3.34938	-3.18393	5	2	1	36	10.1	3.7	21.229	0.0022792	2.938	0	2	0.32367	0.550364	0.113063	0.750225			P01111	P01111	GTPase NRas	NRAS	804
0.39694	0.135054	0.466555	0.271526	0.259337	0.441545	0.381389	0.275402	0.294873	0.392853	6	6	1	44.4	44.4	6.9	21.656	0	26.208	243510000	9	0.340308	0.53126	0.0513299	0.781944			P01116	P01116	GTPase KRas;GTPase KRas, N-terminally processed	KRAS	805
-3.01241	-2.75057	-3.3829	-3.13678	-3.21238	-2.73688	-2.61728	-2.60725	-2.62575	-2.85798	2	2	2	13.6	13.6	13.6	44.341	0	8.4388	9415100	2	2.1089	0.015925	0.409982	3.52558			P01137	P01137	Transforming growth factor beta-1;Latency-associated peptide	TGFB1	806
4.08778	4.08803	4.21554	4.26693	3.96368	3.72767	3.81827	4.15289	4.00899	3.91099	6	6	6	80.4	80.4	80.4	11.765	0	323.31	5348500000	39	1.22789	0.0883205	-0.200632	-2.19808			P01834	P01834	Ig kappa chain C region	IGKC	808
6.01923	6.15304	5.99009	5.9317	6.03398	5.97142	5.90834	6.16405	6.19155	5.89026	21	21	21	63.1	63.1	63.1	49.439	0	140.94	12734000000	76	0.00221814	0.996885	-0.000484371	-0.00658715			P01871	P01871	Ig mu chain C region	IGHM	809
-1.5158	-1.31585	-1.86562	-1.2082	-2.35993	-2.33259	-1.24464	-1.08818	-1.9747	-2.50495	1	1	1	16.2	16.2	16.2	10.852	0	44.419	79294000	3	0.199308	0.718272	-0.175933	-0.497881			P02656	P02656	Apolipoprotein C-III	APOC3	810
-2.55894	-2.5505	-2.42539	-2.47746	-2.5875	-3.15128	-2.89526	-3.12019	-3.0936	-2.99969	3	3	3	16.8	16.8	16.8	33.117	0	9.2054	36173000	3	4.94246	0	-0.532048	-9.60973			P02686	P02686	Myelin basic protein	MBP	811
5.12838	5.11095	5.10598	5.06743	5.05913	4.88155	4.79805	5.05523	5.09198	4.79281	33	33	32	53.6	53.6	52.4	84.87	0	220.54	6067800000	92	1.52201	0.0496487	-0.170451	-2.63253			P02786	P02786	Transferrin receptor protein 1;Transferrin receptor protein 1, serum form	TFRC	812
-0.158622	0.241985	-0.111865	-0.0722051	0.485372	0.329998	0.648292	0.329116	0.261616	0.7185	4	4	4	33.1	33.1	33.1	20.019	0	18.868	147160000	8	1.39779	0.0638846	0.380572	2.44876			P02792	P02792	Ferritin light chain	FTL	813
-0.0784154	0.206822	0.0704525	0.227089	0.481495	0.530344	0.96911	0.461938	0.493556	0.916695	7	7	7	44.8	44.8	44.8	21.225	0	19.053	176680000	9	2.03776	0.0181947	0.49284	3.41411			P02794	P02794	Ferritin heavy chain;Ferritin heavy chain, N-terminally processed	FTH1	814
-0.0643289	-1.15874	-0.816461	-0.481686	-0.917099	-0.371355	-2.00212	-0.220657	-0.474994	-0.0971638	2	2	2	6.3	6.3	6.3	35.66	0	10.997	106090000	5	0.0485151	0.928855	0.0544042	0.137147			P03886	P03886	NADH-ubiquinone oxidoreductase chain 1	MT-ND1	816
-2.65273	-2.58435	-2.4812	-2.5272	-2.69838	-2.61373	-2.45879	-2.30229	-2.50058	-2.48302	1	1	1	2.6	2.6	2.6	38.96	0.0017245	3.168	36395000	3	0.983188	0.143085	0.117088	1.83432			P03891	P03891	NADH-ubiquinone oxidoreductase chain 2	MT-ND2	817
-0.956367	-1.14439	-0.85756	-1.04532	-0.708799	-0.712195	-1.16631	-0.521755	-0.627164	-0.440907	3	3	3	6.1	6.1	6.1	67.026	0	29.601	59683000	5	0.885941	0.173852	0.248822	1.68726			P03915	P03915	NADH-ubiquinone oxidoreductase chain 5	MT-ND5	818
-1.79733	-1.85572	-1.64987	-1.84666	-1.35529	-1.8268	-1.36758	-1.63322	-1.46399	-1.6053	2	2	2	35.3	35.3	35.3	7.9916	0.0011599	3.3497	60753000	3	0.456546	0.419963	0.121597	0.993624			P03928	P03928	ATP synthase protein 8	MT-ATP8	819
2.23593	2.36397	2.35758	2.51221	2.53845	2.2667	2.20873	2.5304	2.52255	2.53678	20	20	19	45.9	45.9	43.1	59.755	0	106.23	949290000	33	0.0440794	0.935241	0.0114027	0.125161			P04040	P04040	Catalase	CAT	821
0.102402	0.104124	0.0516443	-0.0842875	-0.100032	0.0136938	0.228171	-0.0712931	-0.0162237	0.0110685	9	9	5	19.6	19.6	12.5	73.051	0	29.724	163560000	10	0.100033	0.85764	0.0183132	0.269632			P04049	P04049	RAF proto-oncogene serine/threonine-protein kinase	RAF1	822
-1.00213	-1.11286	-1.25956	-1.09746	-1.0142	-0.763496	-0.971427	-0.844044	-0.84377	-0.85716	6	6	6	17.4	17.4	17.4	59.716	0	46.581	77455000	6	2.54798	0.00713281	0.241261	4.24155			P04062	P04062	Glucosylceramidase	GBA	823
7.15711	6.90513	7.10042	7.10809	6.95173	6.99243	7.05601	6.86363	6.94995	6.85925	37	37	29	88.7	88.7	72.3	39.42	0	323.31	59448000000	262	0.842843	0.189862	-0.100243	-1.62135			P04075	P04075	Fructose-bisphosphate aldolase A	ALDOA	824
3.74067	3.7625	4.02582	3.98626	3.84728	3.63356	3.60789	3.69236	3.6445	3.51944	6	6	6	70.4	70.4	70.4	11.139	0	67.236	4964300000	26	2.36112	0.00984777	-0.252956	-3.93044			P04080	P04080	Cystatin-B	CSTB	825
-3.68326	-3.48316	-4.05194	-3.86462	-4.39975	-5.00772	-3.63184	-3.69774	-4.2761	-4.41131	3	1	1	0.8	0.2	0.2	515.6	0.0020952	2.9977	22078000	1	0.480779	0.399167	-0.308395	-1.03591			P04114	P04114	Apolipoprotein B-100;Apolipoprotein B-48	APOB	826
-1.02362	-1.174	-1.11288	-1.0063	-0.974846	-0.995249	-1.02274	-1.24457	-1.14833	-1.01658	6	6	6	12.4	12.4	12.4	85.658	0	51.947	92931000	6	0.1768	0.749161	-0.0271657	-0.448662			P04150	P04150	Glucocorticoid receptor	NR3C1	827
-3.52625	-3.33498	-3.53862	-3.56712	-3.41558	-3.29275	-3.08546	-3.36367	-3.54735	-3.49716	2	2	2	6.7	6.7	6.7	27.661	0.0007776	3.4356	18816000	2	0.629677	0.292882	0.119231	1.28545			P04156	P04156	Major prion protein	PRNP	828
2.80804	2.75856	2.86895	2.88063	2.88832	2.94752	3.17178	3.10886	2.95866	3.0054	8	8	8	42.3	42.3	42.3	24.75	0	57.271	1400600000	14	2.35134	0.010122	0.197544	3.91444			P04179	P04179	Superoxide dismutase [Mn], mitochondrial	SOD2	829
2.7227	2.64281	2.61655	2.67275	2.64965	2.00714	1.88697	1.97404	2.22336	1.87086	18	18	18	55.1	55.1	55.1	48.534	0	87.191	1215500000	31	5.13025	0	-0.66842	-10.1836			P04181	P04181	Ornithine aminotransferase, mitochondrial;Ornithine aminotransferase, hepatic form;Ornithine aminotransferase, renal form	OAT	830
2.4542	2.16243	1.71809	2.01422	2.13619	1.92666	1.53958	2.17477	2.1439	1.92706	12	12	12	64.1	64.1	64.1	25.468	0	56.282	934230000	21	0.426304	0.445389	-0.154632	-0.940039			P04183	P04183	Thymidine kinase, cytosolic	TK1	831
1.10488	0.902967	1.32395	1.27298	0.824982	0.92188	1.25029	0.916098	0.901856	0.647882	4	4	4	15.2	15.2	15.2	33.515	0	16.639	663190000	14	0.549876	0.345869	-0.158351	-1.15371			P04233	P04233	HLA class II histocompatibility antigen gamma chain	CD74	832
1.30535	1.28857	1.13827	1.26373	1.22369	1.26472	0.97563	1.36868	1.56777	1.33102	23	5	3	65.3	14.4	10.1	49.585	0	48.075	295740000	15	0.235354	0.665197	0.0576407	0.574175			P04350	P04350	Tubulin beta-4A chain	TUBB4A	835
8.94769	8.88368	8.9655	8.98979	8.85094	8.98502	8.95957	8.87012	9.0224	8.8205	23	23	23	84.2	84.2	84.2	36.053	0	323.31	139900000000	333	0.0305097	0.956148	0.00400238	0.087844			P04406;O14556	P04406	Glyceraldehyde-3-phosphate dehydrogenase	GAPDH	836
-4.62081	-4.44988	-4.28811	-4.67135	-4.08464	-4.289	-3.96592	-4.3137	-4.10637	-3.83427	1	1	1	3	3	3	51.657	0.0006	4.0807	20047000	1	1.26897	0.0815291	0.321107	2.25871			P04424	P04424	Argininosuccinate lyase	ASL	837
1.22312	1.02627	1.1545	1.28459	1.03612	1.24782	1.47448	1.3629	1.17464	1.31844	12	12	12	80.2	80.2	80.2	28.315	0	135.28	521190000	26	1.34605	0.0704769	0.170732	2.37241			P04632;Q96L46	P04632	Calpain small subunit 1	CAPNS1	839
-0.101573	-0.138553	-0.289076	-0.461544	-0.193287	-0.105421	-0.305498	-0.395911	-0.063722	-0.692881	6	6	6	16.5	16.5	16.5	43.653	0	50.647	163510000	9	0.239304	0.660161	-0.0758798	-0.582363			P04637	P04637	Cellular tumor antigen p53	TP53	840
-1.6639	-1.83741	-1.67596	-1.74323	-1.58135	-2.19511	-2.3781	-2.00198	-1.86867	-1.88813	5	5	5	19.5	19.5	19.5	35.716	0	27.135	45643000	7	2.05908	0.0174638	-0.366025	-3.4474			P04818	P04818	Thymidylate synthase	TYMS	842
4.54563	4.5202	4.47974	4.37421	4.42095	4.32359	4.26372	4.32184	4.28799	4.15636	29	29	29	54	54	54	68.569	0	151.18	5092600000	65	2.69093	0.00537301	-0.197448	-4.4868			P04843	P04843	Dolichyl-diphosphooligosaccharide--protein glycosyltransferase subunit 1	RPN1	843
3.18886	3.17759	2.76861	2.88941	2.9866	3.1629	2.95688	3.13341	3.02006	2.95705	19	19	19	50.6	50.6	50.6	69.283	0	294.48	1922000000	48	0.188414	0.733663	0.0438452	0.474221			P04844	P04844	Dolichyl-diphosphooligosaccharide--protein glycosyltransferase subunit 2	RPN2	844
3.94357	3.84787	3.71626	3.84988	3.6976	3.93153	3.96653	3.98823	4.03243	3.94969	18	18	11	62	62	40.6	40.45	0	189.9	3366600000	56	1.96941	0.020819	0.162646	3.30803			P04899;P63096;P11488;P19087;A8MTJ3	P04899	Guanine nucleotide-binding protein G(i) subunit alpha-2	GNAI2	845
-3.75669	-3.65719	-3.69632	-3.74219	-3.49773	-3.61613	-3.31682	-3.49719	-3.62868	-3.43443	4	4	4	7.3	7.3	7.3	137.01	0	18.355	15156000	5	1.2961	0.0777566	0.171374	2.29873			P04920	P04920	Anion exchange protein 2	SLC4A2	846
4.15967	4.20349	4.1494	3.95651	4.14547	4.07474	4.21429	3.95854	4.08771	3.9757	37	37	24	41.1	41.1	25.9	112.89	0	281.03	2744100000	90	0.441206	0.430991	-0.0607129	-0.96656			P05023;P50993	P05023	Sodium/potassium-transporting ATPase subunit alpha-1	ATP1A1	847
2.94874	2.77858	3.06274	2.96299	2.86314	2.88187	2.92607	2.98257	2.80269	2.66787	8	8	8	48	48	48	10.659	0	72.714	2676800000	27	0.446327	0.427113	-0.0710231	-0.975621			P05114	P05114	Non-histone chromosomal protein HMG-14	HMGN1	848
3.29773	3.15411	3.27664	3.27309	3.16904	3.22067	3.23256	3.33223	3.29931	3.05397	17	8	6	43.3	20.1	16.8	32.852	0	64.982	4393900000	26	0.0393888	0.942619	-0.00637274	-0.112374			P05141;Q9H0C2	P05141	ADP/ATP translocase 2;ADP/ATP translocase 2, N-terminally processed	SLC25A5	849
-3.45378	-2.95235	-3.49625	-3.31534	-3.07676	-4.01509	-3.71278	-3.62113	-3.7627	-3.7065	2	2	2	5.8	5.8	5.8	58.215	0	7.8595	11715000	2	2.42042	0.00890729	-0.504744	-4.02808			P05166	P05166	Propionyl-CoA carboxylase beta chain, mitochondrial	PCCB	851
3.95342	4.15645	3.64839	3.63092	3.87201	4.06776	4.03886	3.91398	3.99358	3.96243	19	19	19	65.4	65.4	65.4	36.112	0	144.82	3417500000	54	0.701704	0.252887	0.143082	1.40116			P05198	P05198	Eukaryotic translation initiation factor 2 subunit 1	EIF2S1	852
5.81856	4.87699	5.88755	5.28492	5.74627	5.88736	5.92586	5.81395	5.4761	5.13704	7	7	5	52.2	52.2	43.3	9.3926	0	17.261	11025000000	18	0.205792	0.708569	0.125204	0.511827			P05204	P05204	Non-histone chromosomal protein HMG-17	HMGN2	853
-1.0908	-0.951746	-0.949704	-0.943537	-0.958564	-1.28896	-1.1966	-1.10776	-0.902649	-1.08889	6	6	6	13.7	13.7	13.7	57.825	0	17.967	79781000	7	1.07247	0.119539	-0.138101	-1.9678			P05362	P05362	Intercellular adhesion molecule 1	ICAM1	854
3.77747	3.46316	3.77204	4.2131	3.62432	3.76627	2.80464	3.29943	3.45274	3.53197	4	3	3	89.5	74.6	74.6	11.514	0	65.225	5970300000	26	1.06912	0.120355	-0.399011	-1.96282			P05386	P05386	60S acidic ribosomal protein P1	RPLP1	855
4.81326	4.85222	4.94846	4.99788	4.65817	4.61868	4.86853	4.6491	4.62085	4.50876	7	7	6	91.3	91.3	76.5	11.665	0	176.6	12587000000	44	1.37001	0.0672515	-0.200814	-2.40776			P05387	P05387	60S acidic ribosomal protein P2	RPLP2	856
5.4008	5.40979	4.78446	5.04918	5.14018	5.34113	5.07419	5.29825	5.22871	5.22666	16	16	16	64.7	64.7	64.7	34.273	0	168.55	10189000000	55	0.254009	0.640283	0.0769074	0.61256			P05388;Q8NHW5	P05388;Q8NHW5	60S acidic ribosomal protein P0;60S acidic ribosomal protein P0-like	RPLP0;RPLP0P6	857
-1.08097	-1.10845	-0.971857	1.29107	-1.09435	-1.29547	2.35819	-1.15064	-1.37627	-1.18908	5	5	5	14.1	14.1	14.1	44.395	0	11.627	104490000	6	0.0248941	0.963596	0.0622579	0.0721017			P05423	P05423	DNA-directed RNA polymerase III subunit RPC4	POLR3D	858
5.25104	5.06354	5.21734	5.1267	5.254	5.26355	5.34202	5.11118	4.98243	4.97248	31	31	30	58.3	58.3	56.1	46.836	0	159.84	7457700000	97	0.238318	0.661237	-0.0481929	-0.580322			P05455	P05455	Lupus La protein	SSB	859
1.16976	1.25504	1.03964	0.82054	0.924901	1.02385	1.07521	0.805599	0.83607	0.867969	14	14	14	21.2	21.2	21.2	88.414	0	111.28	306500000	21	0.613955	0.30289	-0.120235	-1.25981			P05556	P05556	Integrin beta-1	ITGB1	860
-0.726983	-0.67601	-0.749366	-0.653323	-0.629499	-0.677091	-0.681063	-0.592449	-0.443102	-0.623993	7	7	7	28.3	28.3	28.3	40.786	0	18.841	151140000	8	0.900102	0.169374	0.0834966	1.70881			P06132	P06132	Uroporphyrinogen decarboxylase	UROD	861
0.748788	0.711812	0.720088	0.817092	1.10967	-0.077984	-0.0290682	0.073588	0.101972	0.28445	10	10	9	25	25	23	58	0	27.425	267210000	16	4.24736	0.000176471	-0.750897	-7.71628			P06239	P06239	Tyrosine-protein kinase Lck	LCK	862
-0.690239	-0.734111	-0.646645	-0.644039	-0.629049	-0.455499	-0.538861	-0.556092	-0.475438	-0.509413	5	5	5	11	11	11	48.766	0	9.8559	112090000	5	3.495	0.00107368	0.161756	6.00978			P06280	P06280	Alpha-galactosidase A	GLA	863
-3.19357	-3.03802	-3.07215	-1.46309	-2.74818	-3.29449	-1.46509	-0.0258058	-1.42873	0.38594	1	1	1	7.8	7.8	7.8	12.669	0.0071718	2.3429	73802000	2	1.18133	0.0963658	1.53737	2.12927			P06307	P06307	Cholecystokinin;Cholecystokinin-58;Cholecystokinin-58 desnonopeptide;Cholecystokinin-39;Cholecystokinin-33;Cholecystokinin-25;Cholecystokinin-18;Cholecystokinin-12;Cholecystokinin-8;Cholecystokinin-7;Cholecystokinin-5	CCK	864
3.27222	3.31967	3.66997	4.16354	3.21463	3.02379	3.42222	3.072	2.93405	3.2311	8	8	8	38.7	38.7	38.7	12.203	0	166.22	8731700000	49	1.08228	0.117445	-0.391374	-1.98239			P06454	P06454	Prothymosin alpha;Prothymosin alpha, N-terminally processed;Thymosin alpha-1	PTMA	865
3.71954	3.57809	3.69391	3.65084	3.61862	2.63275	2.84779	2.78541	2.88414	2.7556	16	16	14	62.3	62.3	55.9	34.095	0	67.526	1725500000	33	6.8987	0	-0.871062	-17.3117			P06493	P06493	Cyclin-dependent kinase 1	CDK1	866
5.53573	5.49603	5.65395	5.75017	5.63061	5.56466	5.46098	5.82295	5.72808	5.74463	24	24	24	69	69	69	56.559	0	281.11	21072000000	152	0.26683	0.623755	0.0509657	0.638541			P06576	P06576	ATP synthase subunit beta, mitochondrial	ATP5B	867
3.12891	3.09873	3.28991	3.10649	3.24088	3.07327	3.08836	3.04516	3.11797	3.06098	8	8	8	42.9	42.9	42.9	25.097	0	35.306	1717400000	27	1.33112	0.0726768	-0.0958349	-2.35039			P06730	P06730	Eukaryotic translation initiation factor 4E	EIF4E	869
7.85621	7.59501	7.71198	7.81166	7.62157	7.65534	7.68301	7.52831	7.57394	7.50973	27	27	27	74.4	74.4	74.4	47.168	0	323.31	83330000000	258	1.1613	0.100152	-0.129219	-2.09963			P06733;P13929;P09104	P06733	Alpha-enolase	ENO1	870
5.36147	5.21907	5.03513	5.04918	5.04068	5.27455	5.18109	5.18529	5.22946	5.08902	27	27	21	54.8	54.8	41.4	63.146	0	323.31	12736000000	88	0.300962	0.579492	0.0507789	0.706254			P06744;Q8N196	P06744	Glucose-6-phosphate isomerase	GPI	871
6.69671	6.56186	6.71271	6.68068	6.61633	6.48833	6.58029	6.53778	6.52617	6.37674	16	16	16	61.9	61.9	61.9	32.575	0	185.77	36833000000	133	2.03148	0.0185562	-0.151796	-3.40433			P06748	P06748	Nucleophosmin	NPM1	872
1.28313	1.57887	1.27617	1.32392	1.35784	1.41937	1.36871	1.38265	1.49936	1.29132	15	7	7	33.7	17.9	17.9	32.95	0	48.807	1055000000	20	0.170116	0.758124	0.0282978	0.433789			P06753	P06753	Tropomyosin alpha-3 chain	TPM3	873
-0.404637	-0.421405	-0.522696	-0.443691	-0.457836	-0.301454	-0.119939	-0.110824	-0.277902	-0.101427	8	8	8	21.6	21.6	21.6	60.702	0	35.25	158060000	9	3.24901	0.00181926	0.267744	5.51511			P06865	P06865	Beta-hexosaminidase subunit alpha	HEXA	874
4.70762	4.53551	4.82555	4.93726	4.7801	5.38575	4.84444	5.24381	5.22124	5.22009	10	2	0	63.5	7.9	0	13.92	0	6.7396	6985300000	14	2.27952	0.0114224	0.425858	3.7977			Q16778;P33778;P23527;P06899;Q6DRA6;Q6DN03	Q16778;P33778;P23527;P06899;Q6DRA6;Q6DN03	Histone H2B type 2-E;Histone H2B type 1-B;Histone H2B type 1-O;Histone H2B type 1-J;Putative histone H2B type 2-D;Putative histone H2B type 2-C	HIST2H2BE;HIST1H2BB;HIST1H2BO;HIST1H2BJ;HIST2H2BD;HIST2H2BC	875
4.23632	3.93925	4.27061	4.08055	4.04866	4.19078	4.03546	4.30335	4.34266	4.23202	5	5	5	60.9	60.9	60.9	10.044	0	28.008	3336200000	24	0.638533	0.287869	0.105778	1.29982			P07108	P07108	Acyl-CoA-binding protein	DBI	876
6.33538	6.32201	6.31867	6.13059	6.25046	6.31385	6.36298	6.29692	6.39808	6.25008	19	17	17	61.4	55.7	55.7	36.638	0	128.97	25093000000	102	0.547262	0.347527	0.0529577	1.14933			P07195	P07195	L-lactate dehydrogenase B chain	LDHB	877
-6.52672	-6.67232	-6.55553	-6.30049	-6.87379	-6.548	-6.55178	-6.56623	-6.37802	-6.60073	1	1	1	2	2	2	65.171	0.0091458	2.2318	1240100	1	0.228203	0.675652	0.0568209	0.559272			P07199	P07199	Major centromere autoantigen B	CENPB	878
-1.05901	-0.943131	-0.760857	-0.562115	-0.804166	-0.511399	-0.624133	-0.230305	-0.413388	-0.41017	6	6	6	41.9	41.9	41.9	22.088	0	38.176	157160000	11	2.18267	0.0139514	0.387977	3.64237			P07203	P07203	Glutathione peroxidase 1	GPX1	879
0.262868	0.282992	0.157293	0.412614	0.86913	0.942717	0.559369	0.671936	0.606052	0.855429	6	2	2	18	6.2	6.2	44.796	0.0037397	2.5858	269900000	2	1.28137	0.079617	0.330121	2.277			P07205	P07205	Phosphoglycerate kinase 2	PGK2	880
5.11893	5.10672	5.07948	5.11243	5.05235	4.99902	5.07907	5.01319	4.87535	4.905	31	31	31	64	64	64	57.116	0	153.85	7855400000	85	1.80151	0.0294599	-0.119661	-3.05113			P07237	P07237	Protein disulfide-isomerase	P4HB	881
0.594475	0.500152	0.817623	0.685983	0.687287	0.391975	0.645552	0.4821	0.608673	0.596382	5	5	5	52.5	52.5	52.5	11.261	0	23.316	236950000	9	0.818802	0.199848	-0.112168	-1.58435			P07311	P07311	Acylphosphatase-1	ACYP1	883
2.28737	1.96985	2.38304	2.43639	1.94403	2.33569	2.2437	2.47533	2.4311	2.14287	14	14	14	42.5	42.5	42.5	44.552	0	76.028	1080200000	36	0.466641	0.411405	0.121604	1.01131			P07339	P07339	Cathepsin D;Cathepsin D light chain;Cathepsin D heavy chain	CTSD	884
-0.199867	-0.45436	-0.180081	-0.242209	-0.307773	-0.519731	-0.0386351	-0.290042	0.145656	-0.577717	5	5	5	20.6	20.6	20.6	38.604	0	16.918	473600000	6	0.0500701	0.927179	0.0207644	0.141325			P07355;A6NMY6	P07355;A6NMY6	Annexin A2;Putative annexin A2-like protein	ANXA2;ANXA2P2	885
2.7689	2.57744	2.74735	2.68295	2.69457	3.05408	2.89977	3.01914	3.04572	2.99811	25	25	25	42.9	42.9	42.9	81.889	0	103.38	1175400000	42	4.00646	0.000419512	0.309123	7.1351			P07384	P07384	Calpain-1 catalytic subunit	CAPN1	886
5.28974	5.22492	5.25587	5.3524	5.21692	5.26605	5.32941	5.38113	5.40229	5.21884	23	6	5	61.9	19.6	16.2	49.67	0	165.49	19533000000	74	0.58762	0.318991	0.0515753	1.21654			P07437;A6NNZ2;Q9H4B7	P07437	Tubulin beta chain	TUBB	887
1.07519	0.964756	1.69305	1.73123	1.4482	0.860671	1.02617	1.41465	1.47313	1.2569	12	12	12	21	21	21	58.112	0	27.281	662760000	15	0.406016	0.464332	-0.176179	-0.903545			P07602	P07602	Prosaposin;Saposin-A;Saposin-B-Val;Saposin-B;Saposin-C;Saposin-D	PSAP	888
0.296941	0.203494	0.28003	0.155317	0.274244	0.570467	0.570323	0.619482	0.539145	0.654746	8	8	8	16.5	16.5	16.5	63.111	0	20.178	203400000	9	5.169	0	0.348827	10.3057			P07686	P07686	Beta-hexosaminidase subunit beta;Beta-hexosaminidase subunit beta chain B;Beta-hexosaminidase subunit beta chain A	HEXB	889
7.00501	6.88432	7.14249	7.10576	6.93452	7.00216	7.1509	6.99857	6.97629	6.9829	14	14	9	95	95	55.7	15.054	0	165.13	43048000000	112	0.0464157	0.931802	0.00774107	0.131487			P07737	P07737	Profilin-1	PFN1	890
3.55613	2.96885	3.13892	3.40205	3.14317	3.20163	2.95274	3.49046	3.35329	3.35284	12	12	12	82.8	82.8	82.8	19.608	0	111.13	2768600000	28	0.0739101	0.893815	0.028367	0.203918			P07741	P07741	Adenine phosphoribosyltransferase	APRT	891
5.41362	5.4551	5.27376	5.22969	5.33761	5.16716	5.13355	5.11312	5.18591	5.10299	73	73	72	60.5	60.5	60	170.59	0	323.31	8953600000	176	2.69446	0.00537033	-0.201408	-4.49293			P07814	P07814	Bifunctional glutamate/proline--tRNA ligase;Glutamate--tRNA ligase;Proline--tRNA ligase	EPRS	892
-5.49628	-5.51763	-5.48742	-5.25595	-5.35944	-4.99802	-4.80036	-5.27959	-5.08284	-4.78055	1	1	1	5	5	5	37.821	0	6.8634	2904100	1	2.47705	0.0079215	0.435073	4.12224			P07858	P07858	Cathepsin B;Cathepsin B light chain;Cathepsin B heavy chain	CTSB	893
7.57919	7.6057	7.44857	7.31547	7.50706	7.44525	7.64275	7.32483	7.33139	7.30713	48	48	30	66.8	66.8	43.7	84.659	0	323.31	67800000000	300	0.455329	0.420588	-0.0809245	-0.991485			P07900;Q14568	P07900	Heat shock protein HSP 90-alpha	HSP90AA1	894
-2.18913	-2.29761	-2.09458	-1.97045	-1.88846	-2.30679	-2.11953	-2.06231	-2.45011	-2.18938	3	3	3	8.7	8.7	8.7	43.363	0	11.88	30813000	3	0.677172	0.265968	-0.137581	-1.36205			P07902	P07902	Galactose-1-phosphate uridylyltransferase	GALT	895
5.95553	5.96955	6.06396	5.96987	5.93017	5.89283	6.12875	5.9267	5.93629	5.7627	22	22	12	53.6	53.6	37.3	33.67	0	134.11	30092000000	85	0.333158	0.539898	-0.0483636	-0.768363			P07910;Q86SE5	P07910	Heterogeneous nuclear ribonucleoproteins C1/C2	HNRNPC	896
-2.22304	-1.80546	-2.01044	-1.72857	-2.14317	-2.07292	-2.13876	-1.56236	-2.36101	-2.27298	3	3	3	38.5	38.5	38.5	10.739	0	13.291	78778000	5	0.243141	0.654945	-0.0994699	-0.590284			P07919;A0A096LP55	P07919	Cytochrome b-c1 complex subunit 6, mitochondrial	UQCRH	897
2.83352	2.97368	2.89514	2.81499	3.0305	2.81954	2.95548	2.8801	2.91417	2.84676	17	17	16	40.8	40.8	39.3	58.573	0	97.314	1054100000	38	0.225747	0.679169	-0.0263559	-0.554127			P07948;P08631	P07948	Tyrosine-protein kinase Lyn	LYN	898
0.536632	0.659771	0.659576	0.574534	0.555963	0.101681	0.367808	0.00848795	0.237567	-0.0651997	17	8	1	42.3	24.6	2.5	32.85	0	25.008	217020000	12	3.33094	0.0015625	-0.467226	-5.67678			P07951	P07951	Tropomyosin beta chain	TPM2	899
2.98958	3.01878	3.13507	3.07934	3.09361	3.43576	3.50898	3.59161	3.53851	3.5092	18	18	18	55.9	55.9	55.9	54.636	0	178.93	1742000000	55	5.79356	0	0.453536	12.4602			P07954	P07954	Fumarate hydratase, mitochondrial	FH	900
-1.95297	-1.90948	-1.85889	-1.78262	-1.83661	-1.72451	-2.09304	-1.54712	-1.69271	-1.89725	2	2	2	6.7	6.7	6.7	32.562	0.00078431	3.6	19652000	2	0.341915	0.529231	0.0771873	0.784986			P07992	P07992	DNA excision repair protein ERCC-1	ERCC1	901
-1.0679	-0.918874	-0.985341	-0.951717	-1.12862	-1.0186	-0.786352	-0.87706	-1.10328	-1.10799	5	5	4	10.7	10.7	8.8	80.692	0	24.336	165750000	6	0.167315	0.761815	0.0318335	0.42752			P08047	P08047	Transcription factor Sp1	SP1	902
-2.90113	-2.63886	-2.38014	-2.49971	-2.40946	-2.76223	-2.13731	-2.02363	-2.01285	-2.22911	3	3	3	6.2	6.2	6.2	75.872	0	15.906	31070000	3	1.08363	0.117157	0.332832	1.98441			P08133	P08133	Annexin A6	ANXA6	903
3.35208	3.40393	3.33849	3.18317	3.34844	2.85112	3.1051	2.78194	2.90811	2.87434	23	23	23	46.5	46.5	46.5	67.993	0	209.85	1927300000	47	3.67518	0.000935167	-0.421097	-6.39049			P08195	P08195	4F2 cell-surface antigen heavy chain	SLC3A2	904
-1.36148	-1.19909	-1.25023	-1.28559	-1.118	-1.07483	-0.845228	-0.905524	-1.00777	-0.794954	3	3	3	4.8	4.8	4.8	74.731	0	8.0979	50097000	3	2.88231	0.00363636	0.317217	4.82602			P08236	P08236	Beta-glucuronidase	GUSB	905
3.05312	3.15187	2.84752	2.62217	2.91876	3.36606	3.43477	3.05003	3.31042	3.10123	25	22	22	41.2	37.7	37.7	85.182	0	140.54	1127600000	35	1.65289	0.0390816	0.333816	2.82741			P08237	P08237	ATP-dependent 6-phosphofructokinase, muscle type	PFKM	906
6.56289	6.78883	6.29787	6.19318	6.54908	6.54675	6.56444	6.4111	6.50347	6.33137	46	32	27	63.7	45.9	39.6	83.263	0	323.31	65340000000	226	0.0209031	0.968871	-0.00694637	-0.0608017			P08238;Q58FF7	P08238	Heat shock protein HSP 90-beta	HSP90AB1	907
1.6896	1.55593	1.80469	1.68829	1.63935	1.4595	1.58988	1.47069	1.52623	1.47721	15	15	15	28.5	28.5	28.5	69.81	0	51.923	291960000	20	2.17452	0.0141702	-0.170871	-3.6294			P08240	P08240	Signal recognition particle receptor subunit alpha	SRPR	908
4.03394	4.14774	3.81596	3.74828	4.06257	3.8978	4.0092	3.77647	3.73895	4.02838	26	26	26	61	61	61	64.369	0	190.6	3998600000	80	0.319369	0.55539	-0.0715361	-0.741959			P08243	P08243	Asparagine synthetase [glutamine-hydrolyzing]	ASNS	909
1.61653	1.04917	0.608052	1.22137	1.00599	1.29651	0.170074	1.647	1.21078	1.42949	7	7	7	26.6	26.6	26.6	39.33	0	20.267	148600000	10	0.0595011	0.914319	0.0505495	0.166408			P08397	P08397	Porphobilinogen deaminase	HMBS	910
3.23292	3.20739	3.34038	3.35648	3.38292	2.87072	3.0323	3.09844	3.0753	3.16656	30	30	30	47.1	47.1	47.1	85.513	0	129.57	1732300000	50	2.5271	0.00731726	-0.255355	-4.20626			P08473	P08473	Neprilysin	MME	911
2.52106	2.66381	2.55514	2.52575	2.5658	2.62512	2.60881	2.66389	2.62605	2.66907	16	16	16	55.4	55.4	55.4	43.295	0	83.269	1315700000	35	1.46355	0.0555389	0.0722744	2.54594			P08559;P29803	P08559	Pyruvate dehydrogenase E1 component subunit alpha, somatic form, mitochondrial	PDHA1	912
-5.13681	-5.00525	-4.91067	-4.82745	-4.70779	-5.0512	-4.56866	-4.78965	-4.65812	-4.63995	1	1	1	6.9	6.9	6.9	40.124	0	6.8435	7085200	1	0.805985	0.205295	0.176074	1.56454			P08567	P08567	Pleckstrin	PLEK	913
0.753998	0.596369	0.833051	0.750959	0.548496	0.746297	0.956847	0.831638	0.679673	0.535626	6	6	6	25.5	25.5	25.5	35.422	0	55.205	411200000	17	0.249215	0.646799	0.0534416	0.602764			P08574	P08574	Cytochrome c1, heme protein, mitochondrial	CYC1	914
5.53912	5.60819	5.62629	5.46874	5.58488	5.4957	5.63877	5.49206	5.54229	5.42243	55	55	55	46	46	46	147.48	0	320.57	12495000000	160	0.48133	0.398577	-0.0471933	-1.03687			P08575	P08575	Receptor-type tyrosine-protein phosphatase C	PTPRC	915
1.93142	1.85494	1.93266	1.92914	1.76466	1.66469	1.7945	1.69737	1.64921	1.55411	8	7	7	38.2	35.1	35.1	25.486	0	59.465	1057500000	17	2.48515	0.00778154	-0.210584	-4.13579			P08579	P08579	U2 small nuclear ribonucleoprotein B	SNRPB2	916
3.34354	3.55394	3.24484	3.21722	3.53961	3.75658	3.42797	3.72689	3.70845	3.54601	23	23	23	53.5	53.5	53.5	51.556	0	88.604	3420600000	55	1.54162	0.0479459	0.253351	2.66162			P08621	P08621	U1 small nuclear ribonucleoprotein 70 kDa	SNRNP70	918
-1.56459	-1.64248	-0.45413	-1.33431	-1.62658	-0.525825	-1.76261	-1.11405	0.832531	-0.465106	7	6	5	19.5	18	18	53.651	0	16.179	90538000	11	0.751695	0.228112	0.717404	1.48002			P08670;P41219;P17661	P08670	Vimentin	VIM	919
3.9466	3.70158	3.84115	3.80966	3.70677	3.52194	3.59586	3.5571	3.65746	3.55052	11	11	11	63	63	63	15.55	0	84.504	3875600000	38	2.6284	0.00615735	-0.224576	-4.3787			P08708	P08708	40S ribosomal protein S17	RPS17	920
0.911377	1.04381	0.845831	0.691222	0.790231	0.597365	0.845524	0.584203	0.785675	0.630398	16	9	9	55.9	34.5	34.5	40.532	0	130.91	420690000	24	1.16832	0.0989071	-0.167861	-2.11002			P08754	P08754	Guanine nucleotide-binding protein G(k) subunit alpha	GNAI3	921
3.59263	3.58284	3.61239	3.53586	3.65688	3.82747	4.03805	3.9768	3.83526	4.0155	21	21	21	67.5	67.5	67.5	35.936	0	119.01	3436700000	54	3.9423	0.000556604	0.342496	6.98615			P08758	P08758	Annexin A5	ANXA5	922
4.90931	4.94048	4.82296	4.83722	4.86207	4.65958	4.83562	4.64455	4.84635	4.75486	17	17	17	63.4	63.4	63.4	32.854	0	175.54	11267000000	70	1.52765	0.0490385	-0.126215	-2.64089			P08865	P08865	40S ribosomal protein SA	RPSA	923
1.8776	2.10195	1.86574	1.90477	2.15077	1.69497	1.63268	1.96365	1.85452	1.70904	10	10	10	33.3	33.3	33.3	38.632	0	19.923	402320000	13	1.39717	0.0639006	-0.209197	-2.44784			P09001	P09001	39S ribosomal protein L3, mitochondrial	MRPL3	925
3.09985	3.01151	3.0787	2.98621	2.84892	2.94536	3.12238	2.91749	2.86678	2.73168	10	10	9	40.1	40.1	37.6	31.279	0	70.686	3070200000	32	0.544415	0.349494	-0.0882985	-1.14454			P09012	P09012	U1 small nuclear ribonucleoprotein A	SNRPA	926
-4.63549	-4.93735	-4.93952	-5.04296	-5.15451	-5.60305	-5.4235	-5.76876	-5.93145	-6.21866	5	2	2	15	7.5	7.5	51.208	0	5.7945	6462300	2	3.1058	0.002384	-0.847116	-5.23948			P09086	P09086	POU domain, class 2, transcription factor 2	POU2F2	927
-0.890338	-0.978097	-0.965911	-0.790487	-1.06665	-0.717583	-1.0346	-0.732951	-0.692843	-0.936445	8	8	8	34	34	34	44.292	0	54.631	103290000	12	0.6982	0.254266	0.115412	1.39559			P09110	P09110	3-ketoacyl-CoA thiolase, peroxisomal	ACAA1	928
0.416301	0.0565425	0.376211	0.323648	0.158902	0.569821	0.190427	0.464484	0.271972	0.586012	6	6	6	55.6	55.6	55.6	16.156	0	35.883	209870000	10	0.721487	0.242711	0.150222	1.4325			P09132	P09132	Signal recognition particle 19 kDa protein	SRP19	929
5.47054	5.24465	5.55181	5.50011	5.36506	5.30967	5.40708	5.27153	5.35897	5.26339	17	17	17	70	70	70	23.356	0	323.31	16442000000	107	0.89917	0.169591	-0.104308	-1.70739			P09211	P09211	Glutathione S-transferase P	GSTP1	930
1.57174	1.95765	1.43942	1.4114	1.8198	1.84575	1.30647	1.84675	1.78136	1.69374	3	3	3	24.5	24.5	24.5	17.394	0	41.157	1088800000	13	0.142874	0.797659	0.0548117	0.371853			P09234	P09234	U1 small nuclear ribonucleoprotein C	SNRPC	931
-1.39061	-1.92747	-1.76809	-1.82155	-1.6916	-1.51403	-1.85247	-1.54985	-1.90631	-1.44014	3	3	3	14.8	14.8	14.8	27.683	0	12.708	34381000	4	0.206367	0.707738	0.0673056	0.513058			P09326	P09326	CD48 antigen	CD48	932
-0.970934	-1.5106	-1.50659	-1.08467	-1.28889	-1.21115	-1.42437	-0.814917	-0.983799	-0.730413	5	5	5	28.7	28.7	28.7	25.789	0	22.29	78693000	6	0.716819	0.245226	0.239408	1.42512			P09417	P09417	Dihydropteridine reductase	QDPR	934
6.52334	6.5462	6.54652	6.40378	6.47409	6.49905	6.58894	6.57718	6.58276	6.41948	15	15	13	46	46	38.6	24.893	0	158.85	19455000000	73	0.357253	0.513379	0.0347012	0.813841			P09429;B2RPK0	P09429;B2RPK0	High mobility group protein B1;Putative high mobility group protein B1-like 1	HMGB1;HMGB1P1	935
4.05695	3.9309	4.09722	4.10158	4.13163	3.90872	4.17331	3.77437	3.767	4.00798	19	19	18	58.3	58.3	55	36.842	0	149.94	3013800000	59	0.851346	0.186517	-0.13738	-1.63439			P09467	P09467	Fructose-1,6-bisphosphatase 1	FBP1	936
-4.46414	-5.19937	-5.05385	-4.86625	-5.37124	-4.04139	-5.11147	-4.14528	-4.44517	-4.22859	1	1	1	7.8	7.8	7.8	25.561	0	9.8455	4525800	1	1.37795	0.0663146	0.596591	2.41947			Q03013;P46439;P09488	Q03013;P46439;P09488	Glutathione S-transferase Mu 4;Glutathione S-transferase Mu 5;Glutathione S-transferase Mu 1	GSTM4;GSTM5;GSTM1	938
3.22589	3.2026	3.43239	3.26778	3.18485	2.96155	3.14001	2.99854	3.11197	2.87805	7	7	7	19.4	19.4	19.4	27.076	0	16.305	2934200000	16	2.22869	0.0125456	-0.244677	-3.71588			P09496	P09496	Clathrin light chain A	CLTA	939
2.65304	2.69264	2.82916	2.74162	2.74726	2.53119	2.7189	2.58512	2.63604	2.52663	9	9	9	28.4	28.4	28.4	25.19	0	24.606	1198800000	17	1.67545	0.0377565	-0.133167	-2.86119			P09497	P09497	Clathrin light chain B	CLTB	940
3.76062	3.72913	3.87695	3.88486	3.85056	3.71752	3.67458	3.95206	3.60428	3.81991	18	18	18	50.7	50.7	50.7	54.177	0	162.2	3750500000	59	0.445827	0.427527	-0.0667516	-0.974737			P09622	P09622	Dihydrolipoyl dehydrogenase, mitochondrial	DLD	943
6.31469	6.21639	6.38003	6.50214	6.29112	6.1041	6.39755	6.23734	6.26161	6.21058	21	20	18	56.7	56.7	54.8	38.746	0	323.31	28373000000	148	0.741402	0.232863	-0.0986363	-1.46387			P09651;Q32P51;A0A2R8Y4L2	P09651;Q32P51;A0A2R8Y4L2	Heterogeneous nuclear ribonucleoprotein A1;Heterogeneous nuclear ribonucleoprotein A1, N-terminally processed;Heterogeneous nuclear ribonucleoprotein A1-like 2	HNRNPA1;HNRNPA1L2	944
1.96468	1.98158	1.92007	1.94013	1.79496	1.81975	1.90604	1.76595	1.77402	1.70192	11	11	11	59.2	59.2	59.2	28.415	0	72.325	1825200000	22	1.55448	0.0469956	-0.126747	-2.68073			P09661	P09661	U2 small nuclear ribonucleoprotein A	SNRPA1	945
0.0829324	0.197662	0	0.068763	0.174298	0.386624	0.0537145	0.235714	0.0215222	0.357331	5	5	5	23.9	23.9	23.9	37.393	0	22.593	259340000	7	0.620927	0.298408	0.10625	1.2712			P09668	P09668	Pro-cathepsin H;Cathepsin H mini chain;Cathepsin H;Cathepsin H heavy chain;Cathepsin H light chain	CTSH	946
1.73104	1.80856	1.98113	1.70557	1.73272	1.71982	2.01097	2.16289	1.99808	1.84846	4	4	4	30.7	30.7	30.7	8.7813	0	6.5674	1206200000	10	0.906323	0.167064	0.156242	1.71826			P09669	P09669	Cytochrome c oxidase subunit 6C	COX6C	947
6.72646	6.76111	6.68746	6.60976	6.79501	6.70414	6.74732	6.78113	6.70435	6.68953	68	68	68	65.2	65.2	65.2	113.08	0	323.31	28023000000	246	0.0951316	0.864207	0.00933046	0.257513			P09874	P09874	Poly [ADP-ribose] polymerase 1	PARP1	948
1.83497	1.64852	1.35677	1.57789	1.70999	1.6104	1.0796	1.55571	1.58876	1.65139	22	22	22	20.5	20.5	20.5	165.91	0	72.832	270770000	26	0.444666	0.428234	-0.128456	-0.972685			P09884	P09884	DNA polymerase alpha catalytic subunit	POLA1	949
0.862642	0.848884	0.547065	0.493175	0.916484	1.47245	1.34658	1.26133	1.137	1.44114	13	13	13	29.4	29.4	29.4	77.982	0	54.592	374970000	21	3.27522	0.00173233	0.59805	5.56649			P09917	P09917	Arachidonate 5-lipoxygenase	ALOX5	952
5.13439	4.91	5.14193	4.88011	4.76131	4.99509	4.94864	4.76171	4.85037	4.68708	12	12	12	78	78	78	24.824	0	129.64	9635800000	66	0.604291	0.30894	-0.116969	-1.24398			P09936	P09936	Ubiquitin carboxyl-terminal hydrolase isozyme L1	UCHL1	953
4.02253	4.13641	3.96505	3.87889	4.08135	3.93551	3.88857	3.91811	3.96877	3.95532	29	29	29	59.2	59.2	59.2	69.284	0	191.94	2521500000	65	0.946078	0.154674	-0.0835882	-1.77844			P09960	P09960	Leukotriene A-4 hydrolase	LTA4H	954
3.09761	2.70237	2.69585	2.94248	2.70966	2.93435	2.84114	2.61737	2.70055	2.74029	25	17	17	79.1	62.6	62.6	39.455	0	192.75	2502000000	57	0.266596	0.623925	-0.062852	-0.638071			P09972;P05062	P09972	Fructose-bisphosphate aldolase C	ALDOC	955
3.02234	3.07074	3.00894	3.06989	3.03166	3.40067	3.17097	3.44682	3.4245	3.04427	5	3	3	31.2	24.2	24.2	13.509	0	18.376	3167700000	22	1.87018	0.0255741	0.256735	3.15561			Q71UI9;P0C0S5	Q71UI9;P0C0S5	Histone H2A.V;Histone H2A.Z	H2AFV;H2AFZ	956
-3.10878	-2.88268	-2.71328	-2.72148	-3.05489	-3.10764	-2.76826	-3.07387	-3.03882	-3.18414	4	4	4	13.3	13.3	13.3	41.712	0	22.47	57704000	5	0.624351	0.296183	-0.138322	-1.27678			Q9BZD3;P0CAP2	Q9BZD3;P0CAP2	Putative GRINL1B complex locus protein 2;DNA-directed RNA polymerase II subunit GRINL1A	GCOM2;POLR2M	957
-6.02765	-5.60895	-5.9288	-5.41656	-5.23786	-5.42077	-6.01354	-5.2681	-5.56603	-5.22029	1	1	1	10.7	10.7	10.7	13.313	0	11.701	5922700	1	0.301968	0.578075	0.146222	0.708219			P0CG13	P0CG13	Chromosome transmission fidelity protein 8 homolog	CHTF8	958
-4.54311	-4.52996	-3.96355	-4.48893	-4.68862	-4.27829	-3.87808	-4.45469	-4.85369	-4.6104	28	1	1	16.1	0.7	0.7	196.66	0.00079067	3.7876	8289800	1	0.0476979	0.929835	0.0278047	0.134946			P0DJD0;P0DJD1	P0DJD0;P0DJD1	RANBP2-like and GRIP domain-containing protein 1;RANBP2-like and GRIP domain-containing protein 2	RGPD1;RGPD2	959
4.79336	4.89608	4.67869	4.55363	4.64387	4.63359	4.68832	4.50545	4.42027	4.4872	30	26	15	62.9	57.6	34.9	70.051	0	316.27	6703700000	93	1.19105	0.0942847	-0.166161	-2.14365			P0DMV9;P0DMV8	P0DMV9;P0DMV8	Heat shock 70 kDa protein 1B;Heat shock 70 kDa protein 1A	HSPA1B;HSPA1A	960
3.01587	2.92662	2.95777	2.89426	2.9355	3.00755	3.02069	3.10783	2.97663	2.92496	10	10	10	55	55	55	27.872	0	66.43	3878900000	30	0.894561	0.171001	0.0615285	1.70038			P0DN76;Q01081;Q8WU68	P0DN76;Q01081	Splicing factor U2AF 35 kDa subunit	U2AF1	961
1.97241	1.97628	2.00837	1.79466	1.89636	1.76133	1.85595	1.77077	1.84221	1.8201	16	16	16	39.7	39.7	39.7	60.586	0	147.79	799810000	29	1.62858	0.0412048	-0.119544	-2.79108			P0DN79;P35520	P0DN79;P35520	Cystathionine beta-synthase	CBS	962
2.42076	2.73767	3.05629	2.43617	2.81469	2.59338	2.60835	2.56267	2.42613	2.74005	9	9	8	80.5	80.5	75.2	16.837	0	93.091	4958500000	49	0.361379	0.509865	-0.106999	-0.821549			P0DP25;P0DP24;P0DP23	P0DP25;P0DP24;P0DP23			963
-1.60551	-1.66388	-1.28775	-1.2398	-1.59557	-1.89609	-1.41996	-1.80562	-1.87014	-1.70408	2	2	2	24.8	24.8	24.8	15.237	0	22.928	62049000	3	1.16452	0.0994122	-0.260675	-2.1044			P0DPB6	P0DPB6			964
-1.95159	-1.85335	-1.8019	-2.05831	-1.87239	-1.50217	-1.5661	-1.42139	-1.44158	-1.36765	4	4	4	6.2	6.2	6.2	77.053	0	6.5426	56398000	4	4.34116	0.00010356	0.447729	7.95232			P10074	P10074	Zinc finger and BTB domain-containing protein 48	ZBTB48	965
0.53142	0.555784	0.68512	0.565991	0.441496	-0.00747054	0.200829	-0.101861	0.122806	0.100992	6	6	6	33.7	33.7	33.7	19.393	0	18.147	474280000	9	4.15467	0.000294278	-0.492903	-7.48849			P10109	P10109	Adrenodoxin, mitochondrial	FDX1	966
1.55646	1.316	1.42597	1.46086	1.3847	1.53946	1.55754	1.551	1.54783	1.63451	18	18	18	45.2	45.2	45.2	60.67	0	95.773	602090000	35	1.86529	0.0258223	0.137271	3.14813			P10155	P10155	60 kDa SS-A/Ro ribonucleoprotein	TROVE2	967
-2.84622	-2.61101	-2.8885	-2.82645	-2.90031	-1.95837	-1.59925	-1.92191	-1.74771	-1.86693	4	3	3	15	8.5	8.5	40.648	0	10.956	78426000	4	5.62851	0	0.995663	11.8547			P10321	P10321	HLA class I histocompatibility antigen, Cw-7 alpha chain	HLA-C	968
4.65704	4.07048	5.06203	4.74561	4.93785	5.25932	5.23256	5.05219	5.03757	4.80485	15	5	5	45.7	15.5	15.5	21.865	0	10.986	26125000000	15	1.10424	0.112319	0.382698	2.01504			P10412	P10412	Histone H1.4	HIST1H1E	970
-0.120728	-0.292345	-0.136216	-0.00999847	-0.0140196	0.367337	-0.161592	0.381189	0.225356	0.181666	4	4	3	25.9	25.9	23	26.266	0	23.108	333060000	7	1.65328	0.0390694	0.313453	2.82799			P10415	P10415	Apoptosis regulator Bcl-2	BCL2	971
3.73989	3.63138	3.71541	3.74592	3.58594	3.56758	3.56434	3.74209	3.59483	3.60981	23	23	23	46.7	46.7	46.7	68.996	0	163.45	3891300000	72	0.756961	0.226432	-0.0679804	-1.48827			P10515	P10515	Dihydrolipoyllysine-residue acetyltransferase component of pyruvate dehydrogenase complex, mitochondrial	DLAT	972
2.79325	2.60108	2.79355	2.74991	2.70403	2.68629	2.48181	2.73874	2.56669	2.58141	7	7	7	83.8	83.8	83.8	11.737	0	39.757	4181500000	24	1.11062	0.110839	-0.11738	-2.02452			P10599	P10599	Thioredoxin	TXN	973
2.088	2.36557	2.30408	2.30684	2.44065	2.32086	2.23487	2.66883	2.58291	2.47244	11	11	10	80.6	80.6	66.7	13.696	0	75.602	2017900000	23	0.801511	0.207026	0.154949	1.55762			P10606	P10606	Cytochrome c oxidase subunit 5B, mitochondrial	COX5B	974
0.209638	0.207326	0.0039399	0.232651	0.0465176	0.0523054	0.253087	0.210798	0.0761054	0.171748	6	6	6	14.2	14.2	14.2	54.465	0	29.996	152270000	10	0.0758731	0.890163	0.0127941	0.208956			P10619	P10619	Lysosomal protective protein;Lysosomal protective protein 32 kDa chain;Lysosomal protective protein 20 kDa chain	CTSA	975
3.14952	3.12184	3.17701	3.266	3.19048	3.38741	3.57084	3.3997	3.38027	3.33484	19	19	16	54.6	54.6	48.6	42.981	0	185.93	3211100000	49	2.94513	0.00317561	0.233641	4.94027			P10644	P10644	cAMP-dependent protein kinase type I-alpha regulatory subunit;cAMP-dependent protein kinase type I-alpha regulatory subunit, N-terminally processed	PRKAR1A	976
-0.624809	-0.642346	-0.470968	-0.387177	-0.286141	-0.672851	-0.442674	-0.501051	-0.128162	-0.398231	6	6	6	29.8	29.8	29.8	28.627	0	27.914	81853000	6	0.191239	0.729927	0.0536945	0.480384			P10746	P10746	Uroporphyrinogen-III synthase	UROS	977
3.37349	3.41471	3.41495	3.37997	3.46951	3.45048	3.4394	3.47902	3.46646	3.46909	13	13	13	69.5	69.5	69.5	31.462	0	89.81	2794900000	33	1.58604	0.044498	0.0503651	2.72767			P10768	P10768	S-formylglutathione hydrolase	ESD	978
7.97424	7.85492	7.85402	7.96365	7.84229	7.95672	7.88123	8.07882	7.95416	7.94248	43	43	43	78.5	78.5	78.5	61.054	0	323.31	85876000000	404	0.761099	0.22476	0.0648565	1.49474			P10809	P10809	60 kDa heat shock protein, mitochondrial	HSPD1	979
6.60005	6.69797	6.58339	6.5449	6.64249	6.41224	6.39298	6.35555	6.25457	6.25538	37	35	35	53.2	52.1	52.1	72.332	0	323.31	20593000000	150	3.75362	0.000793456	-0.279618	-6.56143			P11021	P11021	78 kDa glucose-regulated protein	HSPA5	980
0.52611	0.765816	0.751514	0.533184	0.686496	-0.0408918	0.0297912	-0.204304	0.0981348	-0.0211157	4	4	4	19.6	19.6	19.6	31.703	0	17.871	510970000	6	4.87447	7.14286e-05	-0.680301	-9.40894			P11049	P11049	Leukocyte antigen CD37	CD37	981
-0.11578	0.0437854	-0.0610454	0.0333842	0.0301864	-0.398229	-0.200283	-0.382658	-0.297645	-0.354066	2	2	2	0.8	0.8	0.8	223.9	0.0035581	2.6204	103870000	2	3.73691	0.000816162	-0.312682	-6.52474			P11055;P12883	P11055;P12883	Myosin-3;Myosin-7	MYH3;MYH7	982
NaN	NaN	NaN	NaN	NaN	NaN	NaN	NaN	NaN	NaN	1	1	1	2.6	2.6	2.6	48.344	0.0022775	2.9272	1070600	1	NaN	1	0	NaN			P11117	P11117	Lysosomal acid phosphatase	ACP2	983
8.14699	8.14576	8.15656	8.06795	8.07381	8.01199	8.13304	7.93533	7.92139	7.92812	44	43	30	77.1	77.1	59.6	70.897	0	323.31	105180000000	342	1.74061	0.0330049	-0.13224	-2.9591			P11142	P11142	Heat shock cognate 71 kDa protein	HSPA8	984
1.08049	0.933594	0.650641	0.599389	1.02849	1.02796	0.879189	0.890506	0.672751	0.4949	5	5	5	8.3	8.3	8.3	54.083	0	22.246	409380000	9	0.191755	0.729211	-0.0654593	-0.481509			P11166	P11166	Solute carrier family 2, facilitated glucose transporter member 1	SLC2A1	985
2.54088	2.75367	2.5227	2.41869	2.7848	2.69474	2.77319	2.80552	2.84882	2.74604	27	27	27	43.9	43.9	43.9	97.016	0	129.09	1165000000	45	1.26201	0.0827575	0.169515	2.24844			P11171;Q9H4G0;Q9Y2J2	P11171	Protein 4.1	EPB41	986
2.3188	2.34765	2.23768	2.31161	2.34329	2.27205	2.1162	2.1966	2.2289	2.20317	15	15	15	36	36	36	52.221	0	53.997	866410000	23	2.00246	0.0196335	-0.10842	-3.35921			P11172	P11172	Uridine 5-monophosphate synthase;Orotate phosphoribosyltransferase;Orotidine 5-phosphate decarboxylase	UMPS	987
2.34097	2.41394	2.46348	2.45957	2.37119	2.43139	2.46025	2.54	2.48409	2.52881	13	13	12	47.9	47.9	45.4	39.233	0	59.714	966180000	39	1.43471	0.0591518	0.0790796	2.5033			P11177	P11177	Pyruvate dehydrogenase E1 component subunit beta, mitochondrial	PDHB	988
0.369747	-0.267933	0.323254	0.209063	-0.033361	0.286808	0.435388	0.355008	0.281202	0.356891	9	9	9	31.3	31.3	31.3	53.486	0	44.738	147810000	21	0.970702	0.147248	0.222905	1.81555			P11182	P11182	Lipoamide acyltransferase component of branched-chain alpha-keto acid dehydrogenase complex, mitochondrial	DBT	989
3.52719	3.63806	3.55407	3.56577	3.82121	3.674	3.6137	3.74368	3.70809	3.76434	41	41	41	55.2	55.2	55.2	96.695	0	179.56	3191000000	77	0.660226	0.274658	0.0794996	1.33485			P11216;P11217;P06737	P11216	Glycogen phosphorylase, brain form	PYGB	990
1.33737	1.43866	1.11149	0.928236	1.20692	1.24745	1.20022	1.3013	1.22435	1.11847	8	8	6	32.5	32.5	23.8	23.567	0	25.16	448400000	13	0.0523873	0.925303	0.0138209	0.147529			P11233	P11233	Ras-related protein Ral-A	RALA	991
-2.70098	-2.68396	-2.80039	-2.74476	-2.7674	-2.88498	-2.57931	-2.88404	-2.73292	-2.75368	4	2	2	19.4	10.7	10.7	23.408	0.00078771	3.6932	30569000	2	0.179289	0.745209	-0.0274886	-0.454169			P11234	P11234	Ras-related protein Ral-B	RALB	992
0.234172	0.276992	0.294421	0.134798	0.413827	0.528172	0.479349	0.454328	0.485164	0.492757	17	14	14	13.5	12	12	142.82	0	49.707	248770000	16	2.7796	0.00454102	0.217112	4.64235			P11274	P11274	Breakpoint cluster region protein	BCR	993
1.8799	1.63995	1.62981	1.85243	1.45339	1.9741	2.04324	2.29354	2.06183	2.00325	6	6	6	18	18	18	44.882	0	71.389	1286500000	14	2.3749	0.00967696	0.384095	3.95306			P11279	P11279	Lysosome-associated membrane glycoprotein 1	LAMP1	994
4.44213	4.28429	4.48257	4.46547	4.46836	4.23013	4.3455	4.37578	4.28147	4.39349	20	20	20	55.1	55.1	55.1	46.588	0	135.06	6883000000	66	1.20676	0.0918907	-0.103289	-2.16687			P11310	P11310	Medium-chain specific acyl-CoA dehydrogenase, mitochondrial	ACADM	995
5.69039	5.5718	5.69247	5.57941	5.60153	5.57306	5.62218	5.68888	5.48201	5.48745	41	41	41	52.8	52.8	52.8	90.725	0	204.68	11576000000	129	0.565689	0.33418	-0.0564036	-1.18015			P11387;Q969P6	P11387	DNA topoisomerase 1	TOP1	996
5.12991	5.16879	5.05994	4.91023	5.25485	4.67404	4.65762	4.8368	4.98709	4.74389	62	62	48	44.7	44.7	36.4	174.38	0	323.31	6257300000	139	2.32575	0.0106139	-0.324858	-3.87268			P11388	P11388	DNA topoisomerase 2-alpha	TOP2A	997
2.89656	2.80884	2.76918	2.7238	2.83012	2.83596	2.72989	2.83837	2.85711	2.8357	26	26	26	59.4	59.4	59.4	59.256	0	164.69	1842800000	50	0.142708	0.797653	0.0137083	0.37147			P11413	P11413	Glucose-6-phosphate 1-dehydrogenase	G6PD	998
0.376579	0.00564613	0.559722	0.485878	0.286436	-0.0602607	0.418923	-0.0671799	-0.00311815	-0.158515	4	4	4	29.9	29.9	29.9	17.776	0	6.7439	151500000	6	1.27429	0.0804814	-0.316882	-2.26656			P11441	P11441	Ubiquitin-like protein 4A	UBL4A	999
5.15507	5.08357	4.96297	5.02086	5.05366	5.22314	5.16709	5.2502	5.22807	5.18159	53	53	53	65.1	65.1	65.1	101.56	0	312.39	7754900000	149	2.61641	0.00639344	0.154791	4.35811			P11586	P11586	C-1-tetrahydrofolate synthase, cytoplasmic;Methylenetetrahydrofolate dehydrogenase;Methenyltetrahydrofolate cyclohydrolase;Formyltetrahydrofolate synthetase;C-1-tetrahydrofolate synthase, cytoplasmic, N-terminally processed	MTHFD1	1001
0.167763	-0.0417531	0.230569	0.269469	0.00350642	0.083728	0.116475	0.223262	0.409827	0.333339	12	12	12	5.5	5.5	5.5	274.37	0	59.112	143690000	13	0.592938	0.31539	0.107415	1.22531			P11717	P11717	Cation-independent mannose-6-phosphate receptor	IGF2R	1002
3.24816	3.31519	3.22455	3.14505	3.23277	3.22714	3.4013	3.2935	3.32392	3.19117	14	14	14	37.7	37.7	37.7	39.724	0	112.09	2118100000	29	0.56784	0.333065	0.0542634	1.18374			P11766	P11766	Alcohol dehydrogenase class-3	ADH5	1003
2.40681	2.51671	2.5264	2.47548	2.51814	2.44933	2.42991	2.37043	2.50781	2.34858	15	14	14	53.8	51.2	51.2	33.729	0	44.692	904120000	24	1.00423	0.13727	-0.0674994	-1.86589			P11802	P11802	Cyclin-dependent kinase 4	CDK4	1004
2.86025	2.94547	2.987	2.89205	2.92571	2.22067	2.44891	2.34537	2.41898	2.20043	10	10	10	28.3	28.3	28.3	33.077	0	88.784	1183700000	26	5.32911	0	-0.595223	-10.8237			P11836	P11836	B-lymphocyte antigen CD20	MS4A1	1005
1.69185	1.5311	1.52307	1.72616	1.67636	1.62351	1.45409	1.5735	1.35481	1.53008	16	8	7	59.4	28.6	24.5	34.769	0	55.125	673870000	12	1.04436	0.126161	-0.12251	-1.9259			P11908	P11908	Ribose-phosphate pyrophosphokinase 2	PRPS2	1006
0.0603339	0.305563	-0.00223613	0.235611	0.104176	-0.384344	-0.485495	-0.201682	-0.11972	-0.472911	5	5	5	41.6	41.6	41.6	25.038	0	46.348	626720000	10	3.03001	0.00267176	-0.47352	-5.09707			P11912	P11912	B-cell antigen receptor complex-associated protein alpha chain	CD79A	1007
5.43671	5.28357	5.48315	5.44082	5.32296	5.01051	5.21431	5.08623	5.11578	5.05581	29	29	20	52.2	52.2	33.3	70.67	0	286.73	12564000000	102	3.38697	0.00147059	-0.296916	-5.7891			P11940;Q9H361;Q4VXU2;Q96DU9	P11940;Q9H361	Polyadenylate-binding protein 1;Polyadenylate-binding protein 3	PABPC1;PABPC3	1008
5.83925	5.69277	5.89367	5.91176	5.66665	5.69627	5.72532	5.89963	5.75695	5.68605	19	19	19	85.8	85.8	85.8	28.768	0	199.34	17808000000	116	0.323011	0.550661	-0.047976	-0.748961			P12004	P12004	Proliferating cell nuclear antigen	PCNA	1009
2.93933	3.00221	2.82631	2.8046	2.87122	2.91522	2.96383	2.81314	2.89663	2.87285	22	22	17	48.3	48.3	38.7	57.41	0	71.646	1392500000	45	0.0282359	0.959008	0.00359964	0.0814917			P12081	P12081	Histidine--tRNA ligase, cytoplasmic	HARS	1010
1.01008	0.933849	0.93859	0.928909	0.971359	1.1367	1.13829	1.24056	1.10684	1.0566	16	5	5	52.7	17.1	17.1	33.064	0	19.459	583350000	10	3.14346	0.0022865	0.179239	5.31112			P12235	P12235	ADP/ATP translocase 1	SLC25A4	1011
4.77837	4.61052	4.71211	4.62709	4.59721	4.74378	4.63702	4.84994	4.81179	4.61312	18	18	2	57	57	9.4	32.866	0	107.79	12781000000	55	0.539412	0.353857	0.0660702	1.13612			P12236	P12236	ADP/ATP translocase 3;ADP/ATP translocase 3, N-terminally processed	SLC25A6	1012
4.84199	4.85998	4.94507	4.89874	4.89043	4.61495	4.64797	4.6815	4.75199	4.59333	25	25	23	57.4	57.4	54.5	55.804	0	284.77	7285300000	90	3.92446	0.000566125	-0.229294	-6.94514			P12268	P12268	Inosine-5-monophosphate dehydrogenase 2	IMPDH2	1013
4.81571	4.79487	4.86142	4.88635	4.87477	4.60324	4.73971	4.5531	4.62807	4.60483	88	88	88	42.4	42.4	42.4	267.29	0	323.31	4678600000	166	3.58225	0.00106168	-0.220836	-6.19213			P12270	P12270	Nucleoprotein TPR	TPR	1014
-4.19982	-4.73245	-4.91245	-1.67329	-4.49793	NaN	-5.12624	-5.3217	-6.12567	-5.17249	1	1	1	5.5	5.5	5.5	16.572	0.004451	2.4631	10901000	1	1.08922	0.115767	-1.43334	-2.03401			P12273	P12273	Prolactin-inducible protein	PIP	1015
1.1494	1.30169	1.13397	1.22817	1.40352	1.32502	1.16952	1.53369	1.35609	1.43882	11	11	11	35.1	35.1	35.1	50.47	0	65.887	387270000	17	0.790794	0.211363	0.121278	1.541			P12694	P12694	2-oxoisovalerate dehydrogenase subunit alpha, mitochondrial	BCKDHA	1016
-7.22343	-7.56163	-7.9076	-7.40672	-8.0593	-8.10077	NaN	-6.80644	-8.12035	-6.77741	1	1	1	3.2	3.2	3.2	76.975	0.0080808	2.2963	762340	1	0.188819	0.733083	0.180491	0.47771			P12757	P12757	Ski-like protein	SKIL	1017
1.30577	1.29677	1.5244	1.59746	1.48532	1.3064	1.6499	1.41451	1.44039	1.51693	15	15	15	38.9	38.9	38.9	54.548	0	96.928	487780000	26	0.106479	0.849109	0.0236815	0.285428			P12955	P12955	Xaa-Pro dipeptidase	PEPD	1018
6.08672	5.96427	5.97723	5.87984	5.9915	6.00138	5.96093	5.99404	5.88105	5.85338	48	48	47	68.3	68.3	67	69.842	0	323.31	14010000000	146	0.423456	0.448198	-0.0417565	-0.934942			P12956	P12956	X-ray repair cross-complementing protein 6	XRCC6	1019
5.92522	5.86587	5.89625	5.79013	5.71045	5.8631	5.93939	5.73153	5.86696	5.73495	45	45	45	68	68	68	82.704	0	323.31	14954000000	168	0.0664433	0.90303	-0.0103979	-0.184599			P13010	P13010	X-ray repair cross-complementing protein 5	XRCC5	1020
-3.15659	-3.02322	-3.26115	-3.27911	-3.19952	-2.91132	-2.97803	-3.07573	-3.17299	-3.28538	3	3	3	10.2	10.2	10.2	34.645	0	8.1853	27059000	3	0.592185	0.31574	0.0992278	1.22407			P13051	P13051	Uracil-DNA glycosylase	UNG	1021
4.03263	4.11689	4.09272	3.99369	4.08714	3.89443	4.07743	4.06535	4.09593	3.87287	9	9	9	47.3	47.3	47.3	19.576	0	37.154	4983400000	35	0.571249	0.330646	-0.0634138	-1.18941			P13073	P13073	Cytochrome c oxidase subunit 4 isoform 1, mitochondrial	COX4I1	1022
1.90487	1.22006	2.21417	2.17083	1.47187	1.24874	1.95765	1.22027	1.16131	1.19006	5	5	5	31.2	31.2	31.2	27.963	0	38.963	955390000	17	0.949483	0.15365	-0.440752	-1.78358			P13284	P13284	Gamma-interferon-inducible lysosomal thiol reductase	IFI30	1023
-0.063488	-0.56459	-0.347358	0.0399381	-0.68112	-0.313597	-0.38246	0.0843341	-0.117162	-0.144039	6	6	6	15.4	15.4	15.4	44.96	0	20.367	426550000	10	0.416447	0.455089	0.148739	0.922365			P13473	P13473	Lysosome-associated membrane glycoprotein 2	LAMP2	1024
2.83105	2.7392	2.85309	2.93663	2.69355	2.89829	3.00688	2.88222	2.92882	2.83774	21	21	21	67.9	67.9	67.9	49.973	0	211.68	1993200000	53	1.05949	0.122449	0.100088	1.94847			P13489	P13489	Ribonuclease inhibitor	RNH1	1025
-1.5439	-1.80495	-1.36048	-1.9406	-1.73672	-2.03706	-2.1309	-2.06957	-1.90772	-2.0836	2	2	2	12.8	12.8	12.8	21.012	0.0022809	2.9478	119630000	2	2.0248	0.0187911	-0.368443	-3.39392			P13498	P13498	Cytochrome b-245 light chain	CYBA	1026
-1.49936	-2.18508	-2.55988	-2.01648	-2.56343	-2.64037	-2.63388	-2.56356	-2.23612	-2.52179	2	2	2	9.5	9.5	9.5	30.654	0	7.2336	33306000	3	0.880774	0.175535	-0.354299	-1.67938			P13598	P13598	Intercellular adhesion molecule 2	ICAM2	1027
0.173617	0.147952	0.122406	0.26011	0.126943	0.326179	0.550277	0.334871	0.229687	0.279048	8	8	8	9.2	9.2	9.2	114.9	0	18.342	160750000	9	1.73127	0.0334261	0.177807	2.94503			P13612	P13612	Integrin alpha-4	ITGA4	1028
-0.932922	-0.759371	-0.91361	-0.963452	-0.731453	-1.09999	-1.04508	-1.1577	-1.11025	-0.988142	21	8	8	26.7	11.4	11.4	111.75	0	34.365	86439000	11	2.36392	0.00985426	-0.220071	-3.93504			P13637;Q13733	P13637	Sodium/potassium-transporting ATPase subunit alpha-3	ATP1A3	1029
7.50593	7.5376	7.28839	7.24825	7.38991	7.41243	7.19624	7.40256	7.44176	7.24263	62	62	61	73.9	73.9	72.7	95.337	0	323.31	73094000000	348	0.309683	0.568383	-0.0548945	-0.723238			P13639	P13639	Elongation factor 2	EEF2	1030
5.41119	5.41389	5.43077	5.38924	5.4117	5.20115	5.43664	5.16473	5.12656	5.13118	43	43	42	61.9	61.9	59.5	72.932	0	323.31	10219000000	154	2.04805	0.017923	-0.199306	-3.43017			P13667	P13667	Protein disulfide-isomerase A4	PDIA4	1031
1.77658	1.53763	1.23415	1.54288	1.23129	1.68594	1.42065	1.0472	1.1986	1.12575	11	11	11	23.4	23.4	23.4	61.049	0	30.902	281740000	14	0.509441	0.376681	-0.168878	-1.08525			P13674	P13674	Prolyl 4-hydroxylase subunit alpha-1	P4HA1	1032
3.65884	3.95827	3.74457	3.73162	3.8379	3.4837	3.38177	3.66486	3.69501	3.48212	10	10	10	57	57	57	19.595	0	82.232	3408200000	41	1.83607	0.0274297	-0.244748	-3.10361			P13693;Q56UQ5;Q9HAU6	P13693	Translationally-controlled tumor protein	TPT1	1033
-5.06466	-4.76403	-5.07523	-4.88115	-4.95831	-4.87743	-4.5009	-4.61407	-4.60245	-4.71297	1	1	1	5.8	5.8	5.8	36.294	0	9.1347	28134000	1	1.98119	0.0204413	0.287115	3.32624			P13716	P13716	Delta-aminolevulinic acid dehydratase	ALAD	1034
7.42211	7.28251	7.27666	7.26336	7.15792	7.18605	7.25261	7.18491	7.28213	7.13324	46	46	38	80.5	80.5	68.4	70.288	0	323.31	60021000000	328	0.740253	0.233294	-0.0727241	-1.46207			P13796	P13796	Plastin-2	LCP1	1035
2.08602	2.13328	2.19379	2.21476	2.25786	2.00961	2.18493	2.07975	2.12389	2.14946	19	19	19	37.3	37.3	37.3	81.224	0	181.57	945360000	42	0.813678	0.202219	-0.0676137	-1.57644			P13798	P13798	Acylamino-acid-releasing enzyme	APEH	1037
3.67228	3.67863	3.89098	3.83848	3.80678	3.74557	3.92702	3.88101	3.80706	3.82373	17	17	17	63.4	63.4	63.4	35.079	0	175.11	5257900000	49	0.521702	0.367488	0.0594503	1.10615			P13804	P13804	Electron transfer flavoprotein subunit alpha, mitochondrial	ETFA	1038
-0.430835	-0.382207	-0.414595	-0.563711	-0.36946	-0.0628784	-0.169599	-0.00153163	-0.106074	-0.0185601	10	10	10	19.8	19.8	19.8	83.785	0	42.155	179680000	13	4.28352	0.000169697	0.360433	7.80662			P13807;P54840	P13807	Glycogen [starch] synthase, muscle	GYS1	1039
1.83658	1.8474	1.74782	1.9037	1.91645	1.76925	1.86721	1.98606	1.91411	1.91892	17	17	17	48.3	48.3	48.3	45.518	0	105.49	807460000	29	0.388425	0.482183	0.0407228	0.871524			P13861;P31323	P13861	cAMP-dependent protein kinase type II-alpha regulatory subunit	PRKAR2A	1040
2.02672	2.08694	2.05171	1.99858	1.93939	1.99284	2.06555	2.02658	1.94286	1.96485	16	16	16	63.1	63.1	63.1	28.38	0	151.86	864250000	24	0.280977	0.603305	-0.0221328	-0.666854			P13984	P13984	General transcription factor IIF subunit 2	GTF2F2	1041
-2.15011	-2.03072	-2.09831	-2.17194	-2.01366	-1.68721	-1.46642	-2.03054	-1.7126	-1.8825	1	1	1	9.4	9.4	9.4	14.177	0	6.9718	51764000	1	2.00169	0.0196934	0.337094	3.35801			P13987	P13987	CD59 glycoprotein	CD59	1042
-5.24587	-5.89661	-5.38881	-5.52215	-5.61008	-5.23778	-5.5071	-5.48772	-5.42884	-5.15112	1	1	1	3.8	3.8	3.8	44.802	0.00077745	3.4338	4491800	1	0.638704	0.287842	0.170191	1.3001			P13994	P13994	Coiled-coil domain-containing protein 130	CCDC130	1043
2.34022	2.1713	2.14686	2.13711	2.00303	1.75598	1.69693	1.72474	1.68492	1.57886	13	13	13	49.1	49.1	49.1	37.895	0	85.197	911480000	29	4.22134	0.000204545	-0.471417	-7.65179			P13995	P13995	Bifunctional methylenetetrahydrofolate dehydrogenase/cyclohydrolase, mitochondrial;NAD-dependent methylenetetrahydrofolate dehydrogenase;Methenyltetrahydrofolate cyclohydrolase	MTHFD2	1044
3.2339	3.02756	3.19805	3.23505	3.03277	3.29876	3.05309	3.27139	3.16841	2.98485	4	4	4	41.7	41.7	41.7	12.476	0	24.959	6800000000	36	0.0449481	0.933851	0.00983391	0.127516			P14174	P14174	Macrophage migration inhibitory factor	MIF	1045
3.61337	3.62765	3.66252	3.59789	3.55656	3.41409	3.58441	3.53202	3.39409	3.35287	23	23	23	53.6	53.6	53.6	59.425	0	179.06	2355200000	67	1.96879	0.0208156	-0.156102	-3.30707			P14314	P14314	Glucosidase 2 subunit beta	PRKCSH	1046
-1.56686	-1.60659	-1.57151	-1.54083	-1.36603	-1.1855	-1.06198	-1.36442	-1.2696	-1.07498	2	2	2	5.2	5.2	5.2	39.354	0.0093219	2.228	15599000	2	2.83448	0.00411927	0.339069	4.74002			P14316	P14316	Interferon regulatory factor 2	IRF2	1047
5.19065	5.16595	5.33489	5.1982	5.35993	4.89612	4.8991	4.75454	4.63967	4.64674	24	24	24	52.1	52.1	52.1	54.013	0	180.75	5874800000	84	3.91034	0.000597701	-0.482694	-6.9128			P14317	P14317	Hematopoietic lineage cell-specific protein	HCLS1	1048
3.14649	3.11636	3.06746	2.73141	3.05228	2.79206	2.78859	2.54058	2.79132	2.62368	10	10	10	25.8	25.8	25.8	48.275	0	39.681	2509300000	32	2.05979	0.0174591	-0.315557	-3.44851			P14324	P14324	Farnesyl pyrophosphate synthase	FDPS	1049
-1.64833	-1.4717	-1.6236	-1.486	-1.32718	-0.72214	-0.939847	-0.680665	-0.81419	-0.863241	4	4	4	9.6	9.6	9.6	58.489	0	9.5505	32097000	4	4.89674	7.23982e-05	0.707343	9.47432			P14373	P14373	Zinc finger protein RFP	TRIM27	1050
-0.917936	-0.858373	-0.552341	-0.405823	-0.606495	-0.694059	-0.318993	-0.334924	-0.497988	-0.500564	1	1	1	15.7	15.7	15.7	9.3959	0	10.598	375450000	6	0.886589	0.173657	0.198888	1.68825			P14406	P14406	Cytochrome c oxidase subunit 7A2, mitochondrial	COX7A2	1051
2.4391	2.47784	2.4938	2.48094	2.54451	2.43399	2.54653	2.49216	2.38857	2.54964	13	13	12	44.3	44.3	40.6	36.573	0	76.373	1766800000	27	0.0500502	0.927029	-0.00505881	-0.141272			P14550	P14550	Alcohol dehydrogenase [NADP(+)]	AKR1A1	1052
4.03127	3.92359	4.24017	4.3103	4.15528	3.90432	3.97058	4.00625	3.86867	3.8451	22	22	22	63.1	63.1	63.1	44.681	0	143.15	5496700000	72	1.63284	0.0408935	-0.213139	-2.79745			P14598;A6NI72;A8MVU1	P14598;A6NI72;A8MVU1	Neutrophil cytosol factor 1;Putative neutrophil cytosol factor 1B;Putative neutrophil cytosol factor 1C	NCF1;NCF1B;NCF1C	1053
7.19622	7.08589	7.02514	7.05455	6.9551	7.2239	7.21823	7.06226	7.14305	7.0286	43	43	43	75.9	75.9	75.9	57.936	0	323.31	61944000000	301	0.626659	0.294911	0.0718264	1.28054			P14618;P30613	P14618	Pyruvate kinase PKM	PKM	1054
-1.7825	-1.97357	-1.72314	-1.45495	-1.63627	-1.81351	-2.08447	-1.60932	-1.75834	-1.59896	3	3	3	30.3	30.3	30.3	11.139	0	15.017	49122000	4	0.190791	0.730192	-0.0588378	-0.479408			P14621	P14621	Acylphosphatase-2	ACYP2	1055
4.22044	4.21361	4.12141	4.11446	4.17582	4.49076	4.65139	4.48774	4.39731	4.50918	43	42	42	53.7	52.2	52.2	92.468	0	268.88	4999700000	94	4.05749	0.000397959	0.338128	7.2553			P14625;Q58FF3	P14625	Endoplasmin	HSP90B1	1056
1.14007	1.40256	1.22438	0.978472	1.40173	1.01774	0.906341	1.22072	1.32671	1.05256	8	8	7	21.5	21.5	19.6	48.337	0	53.116	436520000	11	0.536124	0.355967	-0.124627	-1.13057			P14635	P14635	G2/mitotic-specific cyclin-B1	CCNB1	1057
-1.66221	-1.67595	-1.62382	-1.81028	-1.60439	-1.69388	-1.52835	-1.671	-1.77137	-1.5158	6	4	4	34.1	22.6	22.6	22.764	0	10.188	54427000	4	0.267992	0.622183	0.0392472	0.640881			P14649	P14649	Myosin light chain 6B	MYL6B	1058
3.26467	3.69098	2.90188	3.0675	3.46862	3.68072	3.08742	3.65846	3.59562	3.51446	6	6	6	21.7	21.7	21.7	24.614	0	41.534	2754900000	21	0.63132	0.291731	0.228603	1.28812			P63162;P14678	P63162;P14678	Small nuclear ribonucleoprotein-associated protein N;Small nuclear ribonucleoprotein-associated proteins B and B	SNRPN;SNRPB	1059
2.17268	2.20865	2.17898	2.1037	2.20858	2.05861	1.87346	2.00553	2.04915	1.94034	23	23	23	25.1	25.1	25.1	117.97	0	58.564	517090000	31	2.83782	0.00406897	-0.1891	-4.74599			P14735	P14735	Insulin-degrading enzyme	IDE	1060
-0.118273	-0.249458	0.246902	0.19993	-0.0627734	-0.370925	-0.238431	0.332738	-0.251468	-0.262855	6	6	6	75.6	75.6	75.6	10.192	0	15.938	374090000	7	0.476182	0.402908	-0.161454	-1.02793			P14854	P14854	Cytochrome c oxidase subunit 6B1	COX6B1	1061
0.265707	0.375956	0.290744	0.268705	0.378247	0.267571	0.126466	0.213634	0.152857	0.317909	7	7	4	17.4	17.4	12.5	76.471	0	51.187	308580000	17	1.29737	0.0775314	-0.100184	-2.3006			P14859;Q9UKI9	P14859	POU domain, class 2, transcription factor 1	POU2F1	1062
5.25495	5.26689	5.23349	5.24696	5.28166	5.28225	5.19156	5.27972	5.22135	5.19613	26	26	26	64.5	64.5	64.5	64.132	0	266.78	13751000000	129	0.491592	0.390129	-0.022591	-1.05461			P14866;Q8WVV9	P14866	Heterogeneous nuclear ribonucleoprotein L	HNRNPL	1063
4.93132	5.04125	4.80021	4.81038	4.99976	4.97927	5.07336	4.84527	4.91361	4.93913	31	31	31	64.9	64.9	64.9	57.136	0	234.96	6202500000	91	0.221032	0.685782	0.0335446	0.544214			P14868	P14868	Aspartate--tRNA ligase, cytoplasmic	DARS	1064
0.0145397	0.102677	0.188725	0.0860191	0.135016	-0.502331	-0.61072	-0.513896	-0.459317	-0.331228	5	5	5	14.7	14.7	14.7	50.407	0	10.95	77322000	5	5.37147	0	-0.588894	-10.9645			P14921	P14921	Protein C-ets-1	ETS1	1065
2.58413	2.52576	2.7174	2.76718	2.38859	2.47331	2.69983	2.58444	2.46527	2.33714	10	10	10	69.4	69.4	69.4	13.53	0	46.449	1227800000	18	0.418581	0.453333	-0.0846138	-0.926201			P14927	P14927	Cytochrome b-c1 complex subunit 7	UQCRB	1066
3.85679	3.93274	3.90244	3.97788	4.08804	4.00008	4.14014	4.04642	4.05529	4.13069	18	18	18	72.2	72.2	72.2	35.853	0	91.005	4426200000	44	1.49017	0.0530685	0.122947	2.58534			P15121;C9JRZ8	P15121	Aldose reductase	AKR1B1	1068
1.07483	1.27201	1.19091	1.0142	1.1203	1.61582	1.16515	1.14845	1.21352	1.15859	9	5	5	60.9	37	37	21.429	0	15.975	292350000	8	0.611603	0.304263	0.125855	1.25596			P15153	P15153	Ras-related C3 botulinum toxin substrate 2	RAC2	1069
4.49092	4.35432	4.4556	4.46646	4.39445	4.22503	4.28617	4.18816	4.29805	4.18841	24	24	11	53.9	53.9	26.5	55.755	0	155.24	3353000000	69	3.32786	0.00155521	-0.195183	-5.67065			P15170	P15170	Eukaryotic peptide chain release factor GTP-binding subunit ERF3A	GSPT1	1070
6.77319	6.78152	6.63134	6.69307	6.75607	6.74609	6.86165	6.64926	6.71973	6.70248	47	35	33	64	48.8	47.4	69.412	0	270.04	39775000000	154	0.0702102	0.897897	0.00880661	0.194377			P15311;P35240	P15311	Ezrin	EZR	1072
-1.25014	-1.15506	-1.2963	-1.32897	-1.19754	-1.15487	-1.17452	-1.26273	-1.30735	-1.13914	3	3	1	4.2	4.2	1.4	54.537	0.00077851	3.4621	85408000	3	0.366226	0.504795	0.0378799	0.830574			P15336;Q02930	P15336	Cyclic AMP-dependent transcription factor ATF-2	ATF2	1073
2.83169	2.79896	3.19482	3.13306	2.86424	2.72228	3.15629	2.76166	2.86179	2.68381	12	12	12	77.4	77.4	77.4	26.182	0	114.15	1455800000	39	0.502816	0.381943	-0.127388	-1.07391			P15374	P15374	Ubiquitin carboxyl-terminal hydrolase isozyme L3	UCHL3	1074
-1.0133	-1.48129	-0.912558	-1.15181	-0.743523	-1.43162	-1.39295	-1.6445	-1.66763	-1.8198	5	5	5	12.4	12.4	12.4	61.128	0	13.377	66799000	6	2.15367	0.0146953	-0.530804	-3.59631			P15391	P15391	B-lymphocyte antigen CD19	CD19	1075
2.00121	1.81174	1.98307	1.94928	1.81722	1.88861	1.76919	1.79453	1.8597	1.75771	25	25	24	35.9	35.9	34.7	98.313	0	102.1	813420000	35	1.12158	0.108327	-0.0985542	-2.04078			P15498	P15498	Proto-oncogene vav	VAV1	1077
5.62971	5.58349	5.64022	5.56807	5.51889	5.34431	5.52099	5.42663	5.2848	5.25221	12	12	6	86.2	86.2	55.3	17.149	0	91.934	16310000000	71	2.49381	0.00771564	-0.222287	-4.1503			P15531	P15531	Nucleoside diphosphate kinase A	NME1	1078
-0.632745	-0.495871	-0.446402	-0.413797	-0.522105	-0.0357023	0.174239	-0.0984985	-0.0924706	-0.0322315	6	6	6	11.2	11.2	11.2	62.081	0	21.635	124550000	9	4.27102	0.000168675	0.485252	7.7753			P15586	P15586	N-acetylglucosamine-6-sulfatase	GNS	1079
5.74376	5.49193	5.6419	5.62529	5.49682	5.41483	5.46007	5.4874	5.53542	5.39313	17	17	17	54.9	54.9	54.9	31.324	0	130.13	17523000000	77	1.5172	0.0502662	-0.141771	-2.62539			P15880	P15880	40S ribosomal protein S2	RPS2	1080
-1.06934	-0.94865	-1.08114	-1.20239	-1.21584	-1.23318	-1.32175	-1.54069	-1.0892	-1.49238	2	2	2	2.4	2.4	2.4	71.307	0.0075354	2.3173	49578000	2	1.36802	0.0673913	-0.231965	-2.40482			P15884;Q99081	P15884;Q99081	Transcription factor 4;Transcription factor 12	TCF4;TCF12	1081
0.638373	0.761497	1.00157	0.849965	0.904387	0.344568	0.442814	0.696773	0.826329	0.578103	7	7	7	22.9	22.9	22.9	46.604	0	22.633	168810000	9	1.35648	0.0690826	-0.253441	-2.3878			P15907	P15907	Beta-galactoside alpha-2,6-sialyltransferase 1	ST6GAL1	1082
0.183398	0.289006	0.321914	0.230675	0.343546	-0.067896	0.126577	-0.0304125	0.171557	-0.00162615	6	6	6	10.9	10.9	10.9	67.6	0	25.815	179940000	9	2.55479	0.00702153	-0.234068	-4.25307			P15923	P15923	Transcription factor E2-alpha	TCF3	1083
-4.48277	-5.5731	-6.09748	-2.72844	-5.48992	-6.11771	-6.1885	-5.76884	-5.69218	-5.75758	1	1	1	0.5	0.5	0.5	331.77	0	5.0189	2419600	1	0.895681	0.170714	-1.03062	-1.70209			P15924	P15924	Desmoplakin	DSP	1084
2.13079	2.12396	2.07899	2.08071	2.09139	2.34596	2.25257	2.44398	2.34302	2.19856	11	11	11	77	77	77	29.247	0	70.044	1504900000	36	2.94112	0.00319708	0.215647	4.93293			P15927	P15927	Replication protein A 32 kDa subunit	RPA2	1085
0.559503	1.03817	1.34802	1.47613	0.952835	1.11291	1.0011	1.07144	1.15438	1.07634	2	2	2	28.6	28.6	28.6	7.2454	0	4.8533	374480000	6	0.0174675	0.973668	0.00830444	0.0509976			P15954	P15954	Cytochrome c oxidase subunit 7C, mitochondrial	COX7C	1086
-3.73971	-3.50737	-4.00853	-3.89603	-3.86048	-3.39552	-3.64042	-3.59563	-3.48315	-3.42685	2	2	2	17.7	17.7	17.7	25.918	0	8.122	45240000	2	1.77577	0.0311768	0.294108	3.01216			P16083	P16083	Ribosyldihydronicotinamide dehydrogenase [quinone]	NQO2	1087
7.33481	7.12434	7.46322	7.32368	7.3095	7.6737	7.35558	7.64393	7.21813	7.342	8	8	3	44.1	44.1	11.9	15.144	0	78.665	55906000000	66	0.632783	0.291099	0.135558	1.29049			P16104;Q96QV6;REV__Q8NB25	P16104;Q96QV6	Histone H2AX;Histone H2A type 1-A	H2AFX;HIST1H2AA	1088
-1.34202	-1.31887	-0.864281	-0.936244	-0.977995	-1.06879	-0.939154	-0.829042	-0.937558	-0.795299	6	6	6	19.5	19.5	19.5	40.321	0	19.499	181030000	8	0.801249	0.207013	0.173915	1.55721			P16150	P16150	Leukosialin	SPN	1089
2.05105	2.23106	2.02477	2.04217	2.04172	2.36513	2.22263	2.37655	2.38582	2.32375	15	15	13	67.9	67.9	57	30.375	0	80.073	850090000	30	3.11797	0.00234054	0.256624	5.26256			P16152	P16152	Carbonyl reductase [NADPH] 1	CBR1	1090
-1.08999	-1.24496	-1.0577	-0.917075	-0.979716	-0.845498	-0.923399	-0.724536	-0.747171	-0.740796	4	4	4	10.4	10.4	10.4	44.297	0	8.9527	45369000	4	2.3268	0.0105921	0.261608	3.87439			P16219	P16219	Short-chain specific acyl-CoA dehydrogenase, mitochondrial	ACADS	1091
0.59868	0.631838	0.639613	0.550665	0.516377	0.48011	0.677901	0.552171	0.411089	0.534596	4	4	2	17.3	17.3	12.6	36.688	0	11.974	265020000	7	0.531421	0.359903	-0.056261	-1.12262			P16220	P16220	Cyclic AMP-responsive element-binding protein 1	CREB1	1092
-1.59528	-1.55243	-1.61652	-1.75575	-1.45909	-1.27007	-1.30065	-1.46649	-1.32135	-1.21934	3	3	3	6.2	6.2	6.2	76.074	0	8.7853	24329000	3	2.64364	0.00589364	0.280235	4.40492			P16278	P16278	Beta-galactosidase	GLB1	1093
-2.0415	-1.98456	-2.09508	-2.02998	-1.99418	-2.0396	-1.97995	-2.28574	-2.1082	-2.1381	10	4	4	24.2	10.9	10.9	59.024	0	17.862	25301000	5	0.744187	0.231498	-0.0812578	-1.46825			P16298	P16298	Serine/threonine-protein phosphatase 2B catalytic subunit beta isoform	PPP3CB	1094
0.390701	0.358564	0.407529	0.467098	0.363958	0.147359	0.38428	0.329622	0.196653	0.135823	12	12	12	45.6	45.6	45.6	42.864	0	62.013	218050000	15	1.73769	0.0331835	-0.158823	-2.9547			P16333;O43639	P16333	Cytoplasmic protein NCK1	NCK1	1095
-2.17047	-2.41401	-2.20942	-2.28244	-2.30522	-2.0629	-2.40058	-2.19459	-2.03147	-2.10342	4	4	4	6.8	6.8	6.8	89.384	0	20.684	20645000	6	0.762344	0.224437	0.117718	1.49669			P16383	P16383	GC-rich sequence DNA-binding factor 2	GCFC2	1096
6.84729	6.23211	6.96367	6.75195	6.9169	6.95724	6.9653	7.08295	6.83061	6.64419	16	14	12	46	38.9	35	22.58	0	124.14	61090000000	58	0.466471	0.411493	0.153675	1.01101			P16401	P16401	Histone H1.5	HIST1H1B	1097
7.2652	6.80407	7.43547	7.17161	7.48298	7.66602	7.52849	7.62046	7.53477	7.37759	17	17	9	48.9	48.9	23.1	22.35	0	47.077	62391000000	66	1.36587	0.0677494	0.3136	2.40165			P16402;REV__P16402;P22492	P16402	Histone H1.3	HIST1H1D	1098
4.59732	4.0218	4.80634	4.42039	4.67693	4.9136	4.97528	4.99644	4.72395	4.36282	14	5	5	49.8	22.1	22.1	21.364	0	11.087	17265000000	10	0.835282	0.192837	0.289862	1.60973			P16403	P16403	Histone H1.2	HIST1H1C	1099
2.80782	2.8505	2.6986	2.66785	2.77877	2.82804	2.69693	2.68169	2.68001	2.64393	25	25	25	45.3	45.3	45.3	76.689	0	121.31	1203000000	42	0.562484	0.336367	-0.0545901	-1.17481			P16435	P16435	NADPH--cytochrome P450 reductase	POR	1100
2.83363	2.72964	3.00524	3.00562	2.90799	2.65594	2.67166	2.8558	2.81636	2.75177	10	10	10	53.6	53.6	53.6	21.646	0	96.219	1564800000	21	1.2462	0.0855633	-0.146118	-2.22511			P16455	P16455	Methylated-DNA--protein-cysteine methyltransferase	MGMT	1101
3.20573	3.35313	3.10645	3.06148	3.19648	3.20191	3.17004	3.21139	3.1286	3.10189	31	31	19	40	40	25.1	114.76	0	155.85	1792500000	58	0.156346	0.778018	-0.0218898	-0.402755			P16615	P16615	Sarcoplasmic/endoplasmic reticulum calcium ATPase 2	ATP2A2	1102
5.43954	5.53896	5.35235	5.22787	5.48696	5.5834	5.58205	5.45891	5.46547	5.40068	67	67	66	63.1	63.1	62.5	147.87	0	323.31	10201000000	186	0.672241	0.268276	0.0889682	1.35415			P16885	P16885	1-phosphatidylinositol 4,5-bisphosphate phosphodiesterase gamma-2	PLCG2	1104
-0.126696	-0.480003	-0.414735	-0.360319	-0.338448	-0.107684	-0.499489	-0.203831	-0.115907	-0.100716	5	5	5	15	15	15	46.374	0	23.294	83038000	7	0.723854	0.241649	0.138515	1.43624			P16930	P16930	Fumarylacetoacetase	FAH	1105
6.41932	6.26872	6.82829	6.67336	6.41958	6.15882	6.69153	6.31453	6.45709	6.29326	11	11	6	45	45	32.9	17.302	0	40.213	16182000000	45	0.475469	0.403325	-0.138809	-1.02669			P16949;Q9H169;REV__P36956;Q9NZ72;H7BZ55	P16949	Stathmin	STMN1	1106
-1.37135	-1.10992	-1.21188	-1.53432	-1.48492	-2.06471	-1.99678	-2.01207	-1.63341	-1.95987	9	6	5	37.6	29.8	21.2	40.089	0	49.007	55710000	8	3.14538	0.00228966	-0.590887	-5.31478			P16989	P16989	Y-box-binding protein 3	YBX3	1107
-4.58949	-5.26239	-4.76126	-4.55315	-4.84304	-4.80294	-4.87549	-4.66185	-4.95633	-4.44219	2	2	2	8	8	8	25.915	0	5.1824	8574200	2	0.132246	0.813937	0.0541042	0.347078			P17026	P17026	Zinc finger protein 22	ZNF22	1108
-4.15498	-4.0363	-3.98396	-4.22876	-3.97217	-4.17327	-3.90661	-4.31853	-4.49571	-4.18601	3	3	3	12.2	12.2	12.2	42.155	0	8.1543	14204000	3	0.633539	0.290841	-0.140791	-1.29172			P17028;Q9C0F3	P17028	Zinc finger protein 24	ZNF24	1109
-1.97851	-2.19768	-1.72937	-1.78014	-2.1207	-2.10351	-1.74651	-2.24953	-1.54616	-2.00442	3	3	3	8	8	8	63.629	0	4.7829	43693000	3	0.0725148	0.895518	0.031258	0.200327			P17029	P17029	Zinc finger protein with KRAB and SCAN domains 1	ZKSCAN1	1110
2.62027	2.88009	2.60167	2.41307	2.5634	2.6977	2.59997	2.32219	2.56858	2.44918	9	1	1	14.3	1.7	1.7	71.027	0	7.3785	3874600000	12	0.396324	0.4744	-0.0881752	-0.885948			P17066;P48741	P17066;P48741	Heat shock 70 kDa protein 6;Putative heat shock 70 kDa protein 7	HSPA6;HSPA7	1111
4.41863	4.4375	4.50103	4.33876	4.41482	4.54921	4.53834	4.51505	4.49441	4.32957	5	5	5	38.3	38.3	38.3	11.676	0	24.202	7904300000	18	0.652824	0.278929	0.063167	1.32293			P17096	P17096	High mobility group protein HMG-I/HMG-Y	HMGA1	1112
-2.37528	-2.06827	-2.2079	-2.08902	-2.25641	-2.12803	-2.16467	-2.01196	-1.83548	-1.8364	2	2	2	9.9	9.9	9.9	21.541	0.00020276	4.5328	80963000	3	1.27958	0.0798615	0.204067	2.27437			P17152	P17152	Transmembrane protein 11, mitochondrial	TMEM11	1113
2.00531	1.94547	2.05281	2.04227	2.07551	2.00125	1.99022	1.97727	1.98119	2.06416	18	18	18	53.5	53.5	53.5	46.247	0	90.58	733700000	28	0.336024	0.536068	-0.0214568	-0.773817			P17174	P17174	Aspartate aminotransferase, cytoplasmic	GOT1	1114
0.855991	1.15442	0.895191	0.848744	1.10897	0.7316	0.738076	0.89878	0.85098	0.948254	12	12	12	22	22	22	76.749	0	48.621	266880000	16	0.93933	0.156891	-0.139127	-1.76825			P17252;P05771;P05129	P17252	Protein kinase C alpha type	PRKCA	1115
3.64437	3.77135	3.67717	3.60096	3.74055	3.71441	3.56688	3.83826	3.61142	3.43465	32	32	32	43.8	43.8	43.8	89.405	0	110.56	2752100000	56	0.306751	0.572277	-0.0537529	-0.717542			P17480	P17480	Nucleolar transcription factor 1	UBTF	1116
-0.128789	-0.152303	0.163292	0.077815	-0.0826301	-0.232182	0.140434	0.0496897	0.0243521	-0.130832	5	5	5	38.7	38.7	38.7	16.402	0	16.777	130590000	10	0.0195537	0.970672	-0.00518487	-0.0569595			P17568	P17568	NADH dehydrogenase [ubiquinone] 1 beta subcomplex subunit 7	NDUFB7	1117
2.56289	2.56091	2.54435	2.42101	2.54083	2.66998	2.74469	2.62846	2.58318	2.60401	14	14	5	41.6	41.6	14.2	40.589	0	42.248	1209600000	22	1.81722	0.0286203	0.120064	3.07496			P17612	P17612	cAMP-dependent protein kinase catalytic subunit alpha	PRKACA	1118
0.170863	0.209722	-0.0124477	0.0632201	0.145743	0.404375	0.350265	0.350388	0.419175	0.331627	9	9	9	22.4	22.4	22.4	48.473	0	19.879	173020000	11	3.43309	0.00125753	0.255746	5.88265			P17706	P17706	Tyrosine-protein phosphatase non-receptor type 2	PTPN2	1120
3.58397	3.66889	3.61004	3.55791	3.72941	3.70861	3.63797	3.68494	3.75785	3.61677	30	30	28	66.7	66.7	62.3	66.69	0	140.64	3417300000	61	0.62893	0.293343	0.051183	1.28423			P17812	P17812	CTP synthase 1	CTPS1	1121
4.67516	4.72197	4.72695	4.71729	4.65065	4.4055	4.47282	4.51737	4.51432	4.4114	37	29	29	58	44.1	44.1	69.147	0	182.69	7589900000	98	4.44768	9.58904e-05	-0.23412	-8.22735			P17844	P17844	Probable ATP-dependent RNA helicase DDX5	DDX5	1122
3.06439	3.03149	2.87952	2.88345	3.04234	3.27712	3.15935	3.1959	3.20723	3.26414	31	26	25	49.6	42.9	41.8	85.018	0	192.84	2322200000	59	3.08749	0.00242536	0.240513	5.20485			P17858	P17858	ATP-dependent 6-phosphofructokinase, liver type	PFKL	1123
2.72021	2.69241	2.82828	2.90434	2.57407	2.6783	2.81465	2.76655	2.6617	2.69014	8	8	8	45.6	45.6	45.6	20.838	0	32.398	1062100000	16	0.128031	0.818893	-0.0215939	-0.33715			P17900	P17900	Ganglioside GM2 activator;Ganglioside GM2 activator isoform short	GM2A	1124
3.75419	3.71111	3.78461	3.68326	3.71671	3.63608	3.5587	3.61861	3.65369	3.52375	23	23	23	67	67	67	49.203	0	150.66	1833300000	62	2.61455	0.00643354	-0.131806	-4.35494			P17980	P17980	26S protease regulatory subunit 6A	PSMC3	1125
5.86392	5.89325	5.55181	5.61324	5.75317	5.79637	5.79423	5.64777	5.72688	5.67246	35	35	35	78.4	78.4	78.4	60.343	0	323.31	17166000000	169	0.0356679	0.948772	-0.00753956	-0.102147			P17987	P17987	T-complex protein 1 subunit alpha	TCP1	1126
1.94889	2.08305	1.78679	1.82942	1.99758	2.10041	2.10878	2.08601	2.02315	1.96008	19	19	19	49.4	49.4	49.4	49.966	0	83.766	614010000	26	1.13972	0.104413	0.126541	2.06767			P18031	P18031	Tyrosine-protein phosphatase non-receptor type 1	PTPN1	1127
-4.71747	-4.29268	-5.49482	-5.11366	-5.77206	-5.61736	-4.60324	-5.04301	-5.13128	-4.96786	1	1	1	4	4	4	34.814	0.00060265	4.1983	3707500	1	0.00607263	0.990745	0.00558596	0.0179549			P18065	P18065	Insulin-like growth factor-binding protein 2	IGFBP2	1128
-0.205996	-0.236985	-0.374983	-0.292685	-0.269294	-0.340995	-0.34887	-0.358522	-0.244119	-0.165268	11	11	11	18.4	18.4	18.4	86.908	0	41.233	82237000	12	0.124306	0.824375	-0.0155662	-0.328325			P18074	P18074	TFIIH basal transcription factor complex helicase XPD subunit	ERCC2	1129
4.02045	4.01241	4.0728	3.8174	3.99427	3.97005	3.90481	3.78362	3.72944	3.74555	9	9	9	48.2	48.2	48.2	12.538	0	30.401	6944700000	25	1.39319	0.0642493	-0.156774	-2.44198			P18077	P18077	60S ribosomal protein L35a	RPL35A	1131
0.805885	0.517014	0.890378	0.893396	0.248017	0.911916	0.823799	0.923401	0.829231	0.621802	10	6	6	64.4	35.6	35.6	20.511	0	17.851	279240000	11	0.518454	0.370097	0.151092	1.10062			P18085	P18085	ADP-ribosylation factor 4	ARF4	1132
4.9177	4.60578	4.95117	4.75287	4.42999	4.90143	4.59605	4.887	4.89091	4.6397	16	16	16	56.9	56.9	56.9	29.225	0	65.443	7792100000	52	0.170123	0.758276	0.0515178	0.433805			P18124	P18124	60S ribosomal protein L7	RPL7	1133
3.602	3.56736	3.53907	3.56618	3.67071	3.34603	3.38857	3.44308	3.65993	3.52729	50	50	50	49.6	49.6	49.6	123.8	0	242.71	1973200000	78	1.04701	0.125593	-0.116082	-1.92986			P18206	P18206	Vinculin	VCL	1134
-1.95635	-1.72419	-1.88522	-2.01936	-1.76884	-1.98076	-1.7453	-1.87528	-1.78465	-1.6596	3	3	2	3.7	3.7	2.7	90.718	0	5.3639	30689000	4	0.343781	0.5271	0.0616743	0.788515			P18433	P18433	Receptor-type tyrosine-protein phosphatase alpha	PTPRA	1135
-2.92333	-3.50626	-3.20534	-2.9088	-3.06536	-2.6961	-4.44636	-2.57526	-2.86535	-2.50307	1	1	1	5.9	5.9	5.9	33.898	0.0098594	2.2165	7474200	1	0.102644	0.853587	0.104591	0.276051			P18440	P18440	Arylamine N-acetyltransferase 1	NAT1	1136
-2.09805	-2.00661	-2.18618	-2.36243	-2.33206	-2.27654	-2.13027	-2.3472	-2.20825	-2.49677	1	1	1	1.1	1.1	1.1	85.935	0.0091491	2.2391	61482000	2	0.47573	0.403176	-0.0947398	-1.02715			P18564	P18564	Integrin beta-6	ITGB6	1137
2.709	2.40333	2.72688	2.70078	2.47567	2.33869	2.64099	2.3453	2.36295	2.35696	32	32	32	19.2	19.2	19.2	263.83	0	243.93	859440000	48	1.20994	0.0914796	-0.194155	-2.17157			P18583	P18583	Protein SON	SON	1138
0.596453	0.51365	0.838567	0.682347	0.584774	0.532947	0.593314	0.658846	0.559339	0.489831	10	10	10	39.7	39.7	39.7	43.239	0	126.21	234600000	13	0.589007	0.318097	-0.0763027	-1.21883			P18615	P18615	Negative elongation factor E	NELFE	1139
4.32246	4.18775	4.40687	4.36587	4.32669	4.23878	4.06109	4.28934	4.22475	4.10365	10	10	10	54.3	54.3	54.3	21.397	0	84.823	8178800000	53	1.39009	0.064612	-0.13841	-2.43739			P18621	P18621	60S ribosomal protein L17	RPL17	1140
6.11971	6.03092	6.0081	6.13623	6.11452	6.11846	6.10465	5.96355	5.87365	5.92118	18	18	18	76.8	76.8	76.8	28.804	0	193.75	13490000000	89	0.789218	0.211978	-0.0856016	-1.53855			P18669;P15259;Q8N0Y7	P18669	Phosphoglycerate mutase 1	PGAM1	1141
3.98417	3.68356	4.05194	4.19097	3.89648	3.76808	3.76341	3.73204	3.83442	3.68809	17	17	17	68.9	68.9	68.9	44.969	0	139.1	2671500000	59	1.31359	0.0752534	-0.204216	-2.32453			P18754	P18754	Regulator of chromosome condensation	RCC1	1142
-5.0424	-4.03638	-6.08077	-5.53348	-4.35283	-4.13	-6.36525	-4.34091	-4.86482	-4.48344	3	1	1	15.5	9.6	9.6	29.232	0	7.3146	6328100	1	0.118436	0.832838	0.172289	0.314327			P18846	P18846	Cyclic AMP-dependent transcription factor ATF-1	ATF1	1143
3.23491	3.06941	3.21526	3.29176	3.1593	2.94196	3.1044	3.14797	3.08446	2.93176	38	38	38	51.3	51.3	51.3	101.73	0	190.25	1390300000	59	1.51136	0.0508117	-0.152018	-2.61674			P18858	P18858	DNA ligase 1	LIG1	1144
1.62114	1.26966	1.70584	1.76589	1.38149	1.38066	0.940263	1.18025	1.09631	0.985432	4	4	4	28.7	28.7	28.7	12.587	0	119.4	179190000	7	2.09112	0.0164666	-0.432222	-3.49762			P18859	P18859	ATP synthase-coupling factor 6, mitochondrial	ATP5J	1145
1.07869	1.04931	1.08534	1.0999	1.19774	1.19067	1.25769	1.19492	1.2426	1.2372	10	10	10	19.1	19.1	19.1	69.476	0	41.653	276410000	12	2.56948	0.00691232	0.122419	4.27801			P18887	P18887	DNA repair protein XRCC1	XRCC1	1146
2.00751	2.12362	1.99635	1.79915	2.21345	2.0289	2.0751	1.85688	1.91782	1.86413	23	23	23	26	26	26	148.53	0	101.18	581900000	27	0.438909	0.432939	-0.0794485	-0.962486			P19174	P19174	1-phosphatidylinositol 4,5-bisphosphate phosphodiesterase gamma-1	PLCG1	1147
7.45141	7.33657	7.45813	7.25814	7.24834	7.25169	7.33908	7.18064	7.16953	6.97746	41	41	41	45.8	45.8	45.8	76.613	0	323.31	62727000000	192	1.24621	0.0856022	-0.166837	-2.22512			P19338;REV__P19338	P19338	Nucleolin	NCL	1148
3.25069	2.99923	2.90915	2.90914	2.93054	3.27144	3.22491	3.29567	3.08088	3.16215	32	29	29	38.4	35.6	35.6	102.48	0	118.12	2092300000	51	1.59431	0.043825	0.207257	2.73998			P19367;Q2TB90	P19367	Hexokinase-1	HK1	1149
0.973676	0.887326	0.988555	1.04007	0.972064	0.700068	0.843536	0.805321	0.771779	0.849294	11	11	11	59.6	59.6	59.6	31.441	0	67.705	340660000	20	2.89585	0.00350119	-0.17834	-4.85052			P19387	P19387	DNA-directed RNA polymerase II subunit RPB3	POLR2C	1150
1.16437	1.26276	1.0825	1.12771	1.17317	1.1083	1.18816	1.04908	1.17817	1.10132	9	9	9	53.3	53.3	53.3	24.551	0	19.159	789750000	15	0.425869	0.445771	-0.0370964	-0.93926			P19388	P19388	DNA-directed RNA polymerases I, II, and III subunit RPABC1	POLR2E	1151
1.08676	1.38314	1.33313	1.2097	1.29832	1.24479	1.63539	1.37777	1.55736	1.36296	3	3	3	10.5	10.5	10.5	24.341	0	4.7722	680090000	7	1.07724	0.118519	0.173446	1.9749			P19397	P19397	Leukocyte surface antigen CD53	CD53	1152
1.68936	1.76536	1.79174	1.83324	1.78623	1.56848	1.67248	1.65413	1.52109	1.72035	11	11	11	49.8	49.8	49.8	27.391	0	29.876	657710000	19	2.01253	0.0192561	-0.14588	-3.37484			P19404	P19404	NADH dehydrogenase [ubiquinone] flavoprotein 2, mitochondrial	NDUFV2	1153
-0.434092	-0.410843	-0.636135	-0.582164	-0.425962	-0.404416	-0.593127	-0.372182	-0.486026	-0.489532	11	11	11	16.9	16.9	16.9	89.277	0	31.784	148300000	14	0.189869	0.731753	0.0287824	0.477397			P19447	P19447	TFIIH basal transcription factor complex helicase XPB subunit	ERCC3	1154
-3.41645	-3.65909	-3.31475	-3.29438	-3.18691	-3.45229	-3.68203	-3.74376	-3.80427	-3.53977	1	1	1	4.8	4.8	4.8	52.864	0	6.5271	15426000	1	1.5133	0.050722	-0.270106	-2.61961			P19484	P19484	Transcription factor EB	TFEB	1156
3.2832	3.22609	3.29144	3.33591	3.15575	3.17733	3.17071	3.21529	3.15143	3.1283	14	14	14	67.2	67.2	67.2	33.824	0	99.712	2540600000	48	1.5157	0.0504673	-0.0898676	-2.62317			P19623	P19623	Spermidine synthase	SRM	1158
1.53916	1.24823	1.70177	1.60984	1.43494	1.56798	1.88784	1.49395	1.59578	1.55738	11	11	11	44.6	44.6	44.6	41.213	0	74.607	337180000	17	0.514368	0.373064	0.113798	1.09366			P19784	P19784	Casein kinase II subunit alpha	CSNK2A2	1159
2.37075	2.47879	2.4831	2.39157	2.45127	2.42619	2.45521	2.30529	2.32608	2.33214	25	25	25	30.6	30.6	30.6	105.35	0	73.238	737910000	32	0.928779	0.160068	-0.0661155	-1.7523			P19838	P19838	Nuclear factor NF-kappa-B p105 subunit;Nuclear factor NF-kappa-B p50 subunit	NFKB1	1160
1.47723	1.41885	1.62495	1.69152	1.59114	1.24199	1.54784	1.33449	1.35112	1.36953	21	21	14	20.7	20.7	14.3	134.68	0	86.268	481340000	29	1.58557	0.0445313	-0.191746	-2.72696			P20020;P23634	P20020	Plasma membrane calcium-transporting ATPase 1	ATP2B1	1162
3.47351	3.46738	3.47084	3.3457	3.42986	3.38515	3.574	3.19757	3.23761	3.24838	27	27	27	68.2	68.2	68.2	38.388	0	227.64	2289200000	73	0.757049	0.226511	-0.108914	-1.48841			P20042	P20042	Eukaryotic translation initiation factor 2 subunit 2	EIF2S2	1163
2.72554	2.74268	2.6306	2.56935	2.67801	2.73619	3.00118	2.599	2.76606	2.65461	14	14	14	30.7	30.7	30.7	52.739	0	59.711	1798000000	39	0.506999	0.378369	0.0821707	1.08108			P20073	P20073	Annexin A7	ANXA7	1164
-1.52008	-1.69149	-1.39569	-1.62546	-1.61049	-1.46036	-1.62154	-1.53733	-1.90204	-1.44311	3	3	3	12.4	12.4	12.4	37.698	0	9.8474	22336000	4	0.0911022	0.870191	-0.0242364	-0.24748			P20226;Q6SJ96	P20226;Q6SJ96	TATA-box-binding protein;TATA box-binding protein-like protein 2	TBP;TBPL2	1165
0.021991	0.174141	-0.108775	0.0754245	-0.0238243	-0.414509	-0.274652	-0.24324	-0.183274	-0.447993	6	6	6	21.8	21.8	21.8	48.55	0	14.289	85811000	9	2.92117	0.00336538	-0.340525	-4.89653			P20248;P78396	P20248	Cyclin-A2	CCNA2	1166
1.68675	1.61857	1.94676	2.00846	1.8428	1.08943	1.41527	1.40566	1.34366	1.21922	17	17	17	28.9	28.9	28.9	95.347	0	136.8	659210000	30	3.20653	0.00204598	-0.526019	-5.43243			P20273	P20273	B-cell receptor CD22	CD22	1167
4.16476	3.79319	4.03973	3.98961	3.94882	3.59842	3.43273	3.63848	3.65626	3.47983	12	12	10	65.5	65.5	62.1	22.168	0	106.91	2711000000	50	3.32774	0.0015528	-0.426079	-5.6704			P20290	P20290	Transcription factor BTF3	BTF3	1168
-3.46241	-3.45424	-3.60186	-3.4749	-3.42075	-3.69038	-3.70032	-3.87703	-3.19173	-3.57831	3	1	1	19.5	7.3	7.3	24.984	0.0013503	3.289	13694000	1	0.490025	0.391262	-0.124722	-1.05191			P20336	P20336	Ras-related protein Rab-3A	RAB3A	1170
-0.713102	-0.751256	-0.444311	-0.693658	-0.720321	-0.445267	-0.449942	-0.504596	-0.535061	-0.559956	6	5	4	35.3	28.9	22	24.389	0	9.8434	76589000	5	1.59868	0.043628	0.165565	2.74649			P20338	P20338	Ras-related protein Rab-4A	RAB4A	1171
-0.270881	-0.392305	-0.253555	-0.479732	-0.6574	-0.400467	-0.651152	-0.0759296	-0.0578907	-0.324027	10	7	7	60	45.1	45.1	23.658	0	65.888	134010000	13	0.360318	0.510719	0.108882	0.819569			P20339	P20339	Ras-related protein Rab-5A	RAB5A	1172
2.17531	2.27847	1.87776	1.79984	1.84452	2.29305	2.28732	2.13774	2.4745	2.17848	10	10	10	63	63	63	23.593	0	64.208	940070000	25	1.41044	0.0623515	0.279037	2.46744			P20340;Q9NRW1;Q14964	P20340;Q9NRW1	Ras-related protein Rab-6A;Ras-related protein Rab-6B	RAB6A;RAB6B	1173
-0.994628	-1.00689	-1.16016	-1.05693	-1.00322	-0.855141	-1.05513	-0.900009	-0.892457	-0.773647	8	8	8	9.1	9.1	9.1	127.41	0	49.001	48670000	9	1.56533	0.0461376	0.149091	2.69685			P20585	P20585	DNA mismatch repair protein Msh3	MSH3	1174
3.35953	3.35962	3.23397	3.23777	3.36206	3.42206	3.42005	3.33375	3.48417	3.3872	14	14	14	61.8	61.8	61.8	26.489	0	97.833	3786600000	40	1.44814	0.0573612	0.0988551	2.52314			P20618	P20618	Proteasome subunit beta type-1	PSMB1	1177
1.03598	1.02291	1.03197	1.02882	0.975158	1.11399	1.29293	1.14627	1.13096	0.940981	4	4	4	18.4	18.4	18.4	30.993	0	51.388	291560000	7	0.999011	0.138383	0.10606	1.85806			P20645	P20645	Cation-dependent mannose-6-phosphate receptor	M6PR	1178
-3.78535	-3.75109	-3.84062	-3.68127	-3.61974	-4.08894	-4.03834	-3.98984	-3.85682	-3.92532	6	2	2	6	1.8	1.8	114.12	0.0028345	2.8126	13702000	2	2.5996	0.00660765	-0.244236	-4.32935			P20648	P20648	Potassium-transporting ATPase alpha chain 1	ATP4A	1179
2.89408	2.17431	3.23055	3.18775	2.51516	2.24266	2.71695	2.49136	2.5598	2.3774	6	6	6	52.7	52.7	52.7	16.762	0	42.262	1531000000	17	0.753863	0.227394	-0.322737	-1.48342			P20674	P20674	Cytochrome c oxidase subunit 5A, mitochondrial	COX5A	1180
5.51871	5.51972	5.58332	5.55059	5.53843	5.53139	5.72812	5.56832	5.578	5.58119	50	50	47	73.2	73.2	68.9	66.408	0	323.31	17668000000	162	0.789808	0.211705	0.0552517	1.53947			P20700	P20700	Lamin-B1	LMNB1	1181
1.23593	1.25783	1.22218	1.19352	1.35471	0.654536	0.767966	0.699397	0.716763	0.725337	10	10	10	10.6	10.6	10.6	128.77	0	66.694	213320000	13	6.69586	0	-0.540036	-16.3057			P20701	P20701	Integrin alpha-L	ITGAL	1182
2.10422	2.12607	2.18828	2.05494	2.21321	2.30743	2.40559	2.0918	2.21426	2.20497	19	19	19	41	41	41	76.572	0	92.723	777000000	28	0.953899	0.152427	0.107465	1.79024			P20810	P20810	Calpastatin	CAST	1183
0.156844	0.000364213	0.230658	0.238633	0.0614808	-0.146599	-0.24864	-0.116601	-0.0854202	-0.0769066	10	8	8	29.4	26.5	26.5	55.405	0	65.15	128750000	9	2.89595	0.00350059	-0.272429	-4.8507			P20839	P20839	Inosine-5-monophosphate dehydrogenase 1	IMPDH1	1184
-0.61762	-0.654753	-0.567576	-0.539895	-0.661883	-0.92465	-0.412093	-0.590255	-0.720606	-0.766577	2	2	2	0.3	0.3	0.3	772.91	0.0055473	2.4241	176980000	2	0.367104	0.504038	-0.0744905	-0.832205			P20929	P20929	Nebulin	NEB	1185
-2.84234	-3.28954	-2.94335	-2.71972	-3.02518	-2.71083	-2.43989	-2.68599	-3.76443	-3.4118	2	2	2	11	11	11	37.208	0	9.166	21535000	2	0.0510651	0.926534	-0.038563	-0.143992			P20933	P20933	N(4)-(beta-N-acetylglucosaminyl)-L-asparaginase;Glycosylasparaginase alpha chain;Glycosylasparaginase beta chain	AGA	1186
-0.669681	-0.553359	-0.674738	-0.751565	-0.59689	-0.40466	-0.443819	-0.382756	-0.372956	-0.429918	7	7	7	8.2	8.2	8.2	116.4	0	18.383	61083000	9	3.76439	0.000801653	0.242425	6.58515			P20936	P20936	Ras GTPase-activating protein 1	RASA1	1187
2.16979	2.13781	2.30514	2.21631	2.37897	2.28293	2.23197	2.38844	2.25499	2.4124	17	17	17	24.3	24.3	24.3	92.619	0	73.346	691030000	30	0.616454	0.301225	0.0725375	1.2639			P21127;Q9UQ88	P21127;Q9UQ88	Cyclin-dependent kinase 11B;Cyclin-dependent kinase 11A	CDK11B;CDK11A	1188
1.30105	1.2493	1.50362	1.58937	1.36985	1.42103	1.69272	1.54231	1.59168	1.51727	14	14	14	39.1	39.1	39.1	56.5	0	91.813	1018600000	21	1.05569	0.123244	0.150363	1.94281			P21281;P15313	P21281	V-type proton ATPase subunit B, brain isoform	ATP6V1B2	1189
2.8304	2.77561	2.78563	2.78917	2.65734	2.45835	2.48339	2.51298	2.52789	2.40265	19	19	19	53.1	53.1	53.1	43.941	0	61.091	1368900000	32	4.33802	0.000102894	-0.290578	-7.94434			P21283	P21283	V-type proton ATPase subunit C 1	ATP6V1C1	1190
2.69055	2.67845	2.57274	2.48015	2.60997	2.30758	2.37545	2.17501	2.25741	2.13851	7	7	7	46.6	46.6	46.6	20.567	0	46.591	1465000000	21	3.56979	0.00105576	-0.355578	-6.16585			P21291	P21291	Cysteine and glycine-rich protein 1	CSRP1	1191
-1.93632	-2.01666	-2.22934	-2.15069	-2.13753	-1.87428	-2.0079	-1.51166	-1.48463	-1.88764	8	8	8	5.7	5.7	5.7	280.74	0	57.236	71782000	9	1.68065	0.0373191	0.340884	2.86897			P21333;O75369;Q14315	P21333	Filamin-A	FLNA	1192
1.03736	1.00688	0.917045	0.942007	1.12734	0.657182	0.529115	0.530957	0.713868	0.818536	17	17	17	29.2	29.2	29.2	98.398	0	103.29	283450000	23	3.15778	0.00223398	-0.356195	-5.33851			P21399	P21399	Cytoplasmic aconitate hydratase	ACO1	1193
-2.34728	-2.74291	-2.78484	-2.59877	-3.002	-2.53742	-2.94591	-2.5491	-2.50479	-2.44841	2	2	2	1.5	1.5	1.5	207.3	0	6.841	9683700	2	0.297454	0.58384	0.0980323	0.699387			Q8IZX4;P21675	Q8IZX4;P21675	Transcription initiation factor TFIID subunit 1-like;Transcription initiation factor TFIID subunit 1	TAF1L;TAF1	1194
5.90835	5.73687	5.87243	5.91634	5.84032	5.8808	5.7805	6.11802	5.76512	6.01274	20	20	20	85.5	85.5	85.5	30.772	0	323.31	16886000000	83	0.324035	0.550329	0.0565728	0.750926			P21796	P21796	Voltage-dependent anion-selective channel protein 1	VDAC1	1195
-1.08478	-0.932063	-0.821635	-0.820348	-0.788121	-0.852741	-0.418886	-0.533867	-0.730113	-0.717321	8	8	8	22.8	22.8	22.8	40.22	0	42.736	240530000	12	1.45096	0.0571598	0.238804	2.52731			P21854	P21854	B-cell differentiation antigen CD72	CD72	1196
2.86762	2.82277	2.69741	2.69115	2.78623	2.94349	2.93239	2.80899	2.81011	2.89442	11	11	11	47.9	47.9	47.9	31.629	0	76.874	1204600000	25	1.30943	0.0757489	0.104849	2.31839			P21912	P21912	Succinate dehydrogenase [ubiquinone] iron-sulfur subunit, mitochondrial	SDHB	1197
3.28835	3.40567	3.58536	3.40633	3.55915	3.43869	3.6869	3.52198	3.50317	3.64236	5	5	5	21.5	21.5	21.5	25.416	0	39.561	2686700000	16	0.784749	0.214045	0.109649	1.53161			P21926	P21926	CD9 antigen	CD9	1198
1.28787	1.21791	1.27201	1.40817	1.38693	1.35536	1.45827	1.43468	1.25249	1.40728	10	10	10	38	38	38	43.122	0	54.841	719950000	18	0.643284	0.284926	0.0670389	1.30752			P21953	P21953	2-oxoisovalerate dehydrogenase subunit beta, mitochondrial	BCKDHB	1199
0.132695	0.307605	-0.0350209	0.198884	0.204637	0.51659	-0.0216391	0.552502	0.467714	0.381338	12	12	12	62.4	62.4	62.4	30.037	0	62.798	270820000	21	0.982797	0.143183	0.217541	1.83373			P21964	P21964	Catechol O-methyltransferase	COMT	1200
2.04772	2.04661	2.01858	2.03955	2.15575	1.89696	1.82108	1.97528	2.04228	2.03556	18	18	18	32.7	32.7	32.7	83.134	0	119.95	506700000	29	1.23283	0.0875578	-0.107409	-2.20538			P22033	P22033	Methylmalonyl-CoA mutase, mitochondrial	MUT	1201
2.55183	2.6453	2.53118	2.45081	2.65734	2.66957	2.62918	2.5904	2.72847	2.66798	20	20	20	31.5	31.5	31.5	89.42	0	140.11	765170000	28	1.10163	0.112858	0.0898303	2.01117			P22059;Q969R2	P22059	Oxysterol-binding protein 1	OSBP	1202
3.49088	3.63408	3.43613	3.4572	3.48357	3.63854	3.50421	3.5692	3.62569	3.45213	14	14	14	68.3	68.3	68.3	24.636	0	81.888	1991100000	40	0.551853	0.344286	0.0575831	1.15703			P22061	P22061	Protein-L-isoaspartate(D-aspartate) O-methyltransferase	PCMT1	1203
3.9718	3.70453	3.92792	3.97381	3.83464	3.88869	3.66873	4.13205	3.88197	3.8634	16	16	14	51.7	51.7	44.5	33.784	0	80.405	3180900000	31	0.0169198	0.973846	0.00442948	0.0494283			P22087	P22087	rRNA 2-O-methyltransferase fibrillarin	FBL	1204
0.748537	0.823782	0.59526	0.502922	0.737027	0.756137	0.562984	0.717585	0.808336	0.590359	18	8	4	57.4	32.3	20.2	29.455	0	30.971	417140000	14	0.0257064	0.962446	0.00557444	0.07439			P22090	P22090	40S ribosomal protein S4, Y isoform 1	RPS4Y1	1205
4.96323	4.89547	4.86442	4.93961	4.93059	4.67591	4.58109	4.71158	4.83744	4.70296	44	44	44	61.4	61.4	61.4	107.77	0	313.89	7126800000	121	2.9025	0.00347909	-0.216869	-4.86259			P22102	P22102	Trifunctional purine biosynthetic protein adenosine-3;Phosphoribosylamine--glycine ligase;Phosphoribosylformylglycinamidine cyclo-ligase;Phosphoribosylglycinamide formyltransferase	GART	1206
5.00223	4.88915	4.45946	4.6827	4.72669	4.73799	4.56135	4.65379	4.83198	4.71261	25	25	25	72	72	72	47.079	0	244.82	8194100000	89	0.204442	0.710499	-0.0525002	-0.508932			P22234	P22234	Multifunctional protein ADE2;Phosphoribosylaminoimidazole-succinocarboxamide synthase;Phosphoribosylaminoimidazole carboxylase	PAICS	1207
2.67101	2.50281	2.7875	2.85895	2.44453	2.34044	2.63861	2.60852	2.56696	2.40965	9	9	9	16.5	16.5	16.5	58.993	0	41.21	1163700000	29	0.712748	0.247354	-0.140125	-1.41868			P22307	P22307	Non-specific lipid-transfer protein	SCP2	1208
5.88462	5.76991	5.81306	5.7734	5.83632	5.85751	5.86096	5.83353	5.80944	5.85722	55	55	55	70.3	70.3	70.3	117.85	0	323.31	17501000000	192	0.580399	0.323917	0.0282726	1.20459			P22314	P22314	Ubiquitin-like modifier-activating enzyme 1	UBA1	1209
5.19974	5.24363	5.22035	5.19154	5.15404	5.104	5.23682	5.08743	5.10247	5.01115	12	6	6	75.7	44.7	44.7	17.298	0	33.401	9201400000	37	1.34929	0.0699442	-0.0934833	-2.3772			P22392;O60361	P22392;O60361	Nucleoside diphosphate kinase B;Putative nucleoside diphosphate kinase	NME2;NME2P1	1210
-4.53049	-4.75325	-4.37738	-4.56779	-4.3683	-4.31497	-4.34867	-4.08853	-4.33718	-4.32435	3	1	1	11.9	6.1	6.1	33.538	0	29.826	7601200	1	1.60241	0.0434102	0.2367	2.75205			P22415	P22415	Upstream stimulatory factor 1	USF1	1211
-1.01686	-1.26408	-0.835088	-0.702813	-0.858736	-0.920246	-0.801371	-0.74279	-0.783828	-0.766464	8	8	8	18.5	18.5	18.5	53.836	0	26.07	92871000	9	0.646922	0.282833	0.132575	1.3134			P22570	P22570	NADPH:adrenodoxin oxidoreductase, mitochondrial	FDXR	1212
-1.6616	-1.90108	-1.86816	-1.6549	-2.06024	-1.44632	-2.25816	-1.47031	-1.5357	-1.60087	3	1	1	14.8	6.8	6.8	40.434	0.00078802	3.7165	75770000	3	0.450418	0.424257	0.166923	0.98284			P22612	P22612	cAMP-dependent protein kinase catalytic subunit gamma	PRKACG	1213
6.80865	6.79535	6.96104	6.93961	6.74098	6.713	7.10814	6.78204	6.8303	6.66627	26	26	25	72.2	72.2	72.2	37.429	0	323.31	50744000000	200	0.124905	0.823817	-0.029178	-0.32975			P22626	P22626	Heterogeneous nuclear ribonucleoproteins A2/B1	HNRNPA2B1	1214
-1.79627	-2.00589	-1.7559	-1.98559	-1.84809	-1.64911	-1.76466	-1.4834	-1.67858	-1.723	4	4	4	4.4	4.4	4.4	104.76	0	10.053	20186000	4	1.85933	0.0260538	0.218596	3.13905			P22670	P22670	MHC class II regulatory factor RFX1	RFX1	1215
1.40385	1.33885	1.10183	1.18177	1.28011	1.48621	1.11616	1.35323	1.34569	1.36103	16	16	14	29.1	29.1	26	99.632	0	60.65	341360000	24	0.394108	0.476555	0.0711809	0.881909			P22681	P22681	E3 ubiquitin-protein ligase CBL	CBL	1216
0.678321	0.0119208	0.364787	0.416427	0.102517	0.245617	0.254029	0.279007	0.410127	0.29865	13	4	4	45	17.7	17.7	40.622	0	25.588	227140000	8	0.0501237	0.92741	-0.0173085	-0.141469			P22694	P22694	cAMP-dependent protein kinase catalytic subunit beta	PRKACB	1217
3.6014	3.63047	3.59452	3.64516	3.51862	3.66105	3.80013	3.62592	3.6635	3.55952	20	20	20	61.8	61.8	61.8	48.442	0	155.02	3980800000	55	0.714955	0.246121	0.0639892	1.42217			P22695	P22695	Cytochrome b-c1 complex subunit 2, mitochondrial	UQCRC2	1218
0.55479	0.332577	0.482311	0.431015	0.527247	-0.381362	-0.433383	-0.434749	-0.318608	-0.300676	6	6	6	11.4	11.4	11.4	54.973	0	17.19	124770000	9	6.91221	0	-0.839343	-17.3808			P22732	P22732	Solute carrier family 2, facilitated glucose transporter member 5	SLC2A5	1219
-3.5765	-3.83197	-4.10923	-3.96054	-3.917	-3.90789	-4.26563	-3.81813	-3.47283	-3.62862	2	2	2	12.3	12.3	12.3	26.212	0	18.903	28080000	2	0.144406	0.795875	0.0604303	0.375396			P22794	P22794	Protein EVI2A	EVI2A	1220
0.291506	0.299618	0.00411397	0.12419	0.429093	0.456031	0.536849	0.284536	0.26667	0.354558	8	8	8	26	26	26	47.862	0	32.497	125490000	8	0.867688	0.180366	0.150024	1.65941			P22830	P22830	Ferrochelatase, mitochondrial	FECH	1221
-5.11581	-5.13181	-4.71349	-5.12102	-5.13112	-5.03297	-4.92288	-5.23439	-5.47935	-5.22375	1	1	1	7	7	7	31.368	0	16.499	5857600	2	0.505805	0.3795	-0.136023	-1.07903			P23025	P23025	DNA repair protein complementing XP-A cells	XPA	1223
3.7463	3.73621	3.71645	3.70521	3.83851	3.5954	3.64779	3.49458	3.39166	3.63648	19	19	17	67.8	67.8	60.1	33.969	0	132.89	2556100000	57	2.16641	0.0144498	-0.195354	-3.61652			P23193	P23193	Transcription elongation factor A protein 1	TCEA1	1224
5.71057	5.66796	5.7933	5.77595	5.71344	5.66076	5.84241	5.71407	5.67279	5.63203	36	36	35	50.8	50.8	49.6	76.149	0	243.67	21203000000	161	0.267297	0.623131	-0.0278291	-0.639482			P23246	P23246	Splicing factor, proline- and glutamine-rich	SFPQ	1225
1.15487	0.940822	0.962079	1.03637	0.975047	1.03046	0.82101	1.10356	1.0683	1.07857	15	15	15	64.7	64.7	64.7	51.169	0	152.22	565840000	31	0.0355898	0.948786	0.00654125	0.101932			P23258;Q9NRH3	P23258;Q9NRH3	Tubulin gamma-1 chain;Tubulin gamma-2 chain	TUBG1;TUBG2	1226
4.43044	4.52253	4.25988	4.25598	4.32935	4.40879	4.54148	4.36672	4.18622	4.22128	14	14	14	54.6	54.6	54.6	23.742	0	74.312	6321800000	40	0.0639818	0.907179	-0.014737	-0.178175			P23284	P23284	Peptidyl-prolyl cis-trans isomerase B	PPIB	1227
3.29695	3.33765	3.00172	3.09315	3.32884	3.43971	3.33683	3.48374	3.32392	3.43306	24	24	24	60.8	60.8	60.8	65.443	0	253.44	2339200000	70	1.45676	0.056472	0.191791	2.53589			P23368;Q16798	P23368	NAD-dependent malic enzyme, mitochondrial	ME2	1228
3.10137	2.86063	3.13999	3.20012	3.31062	3.02859	3.36642	3.10921	2.97318	3.45343	24	24	24	69.6	69.6	69.6	53.165	0	173.69	1611200000	57	0.213188	0.696608	0.0636179	0.527609			P23381	P23381	Tryptophan--tRNA ligase, cytoplasmic;T1-TrpRS;T2-TrpRS	WARS	1229
5.83301	5.91965	5.66967	5.54143	5.66522	5.77032	5.88796	5.65075	5.73012	5.5872	23	23	23	80.2	80.2	80.2	26.688	0	150.92	12335000000	77	0.00208949	0.996839	-0.000524807	-0.00620599			P23396	P23396	40S ribosomal protein S3	RPS3	1230
-0.514871	-0.145787	-0.529987	-0.496062	-0.377283	-0.650965	-0.806132	-0.322918	-0.485467	-0.480943	2	2	2	17.3	17.3	17.3	18.884	0	16.35	225240000	12	0.605592	0.307953	-0.136487	-1.24611			P23434	P23434	Glycine cleavage system H protein, mitochondrial	GCSH	1231
-0.801468	-0.686131	-0.779494	-0.890053	-0.583799	-0.659039	-0.670172	-0.749051	-0.7145	-0.67922	5	5	4	10.5	10.5	9	59.139	0	10.637	79304000	5	0.448721	0.425121	0.0537925	0.979847			P23443	P23443	Ribosomal protein S6 kinase beta-1	RPS6KB1	1232
-0.0607287	0.169183	0.0727118	0.120771	0.297134	-0.0937613	0.105519	0.011047	0.174603	0.174278	6	6	6	5.4	5.4	5.4	133.28	0	10.283	103040000	7	0.239295	0.660033	-0.0454772	-0.582343			P23458;P29597	P23458	Tyrosine-protein kinase JAK1	JAK1	1233
-4.40614	-4.52202	-4.49636	-4.34708	-4.22277	-4.50743	-4.40092	-4.33088	-4.37124	-4.39726	2	1	1	3.1	2	2	80.641	0.0017261	3.1773	2610400	1	0.0148488	0.977021	-0.00267229	-0.0434764			P23469	P23469	Receptor-type tyrosine-protein phosphatase epsilon	PTPRE	1234
-1.33003	-1.37684	-1.23232	-1.24434	-1.37045	-1.2895	-1.12952	-1.35713	-1.24696	-1.33507	2	2	2	11.5	11.5	11.5	36.876	0	39.598	86936000	9	0.335589	0.536593	0.0391583	0.77299			P23511	P23511	Nuclear transcription factor Y subunit alpha	NFYA	1236
5.62824	5.6626	5.71384	5.64189	5.62325	5.41967	5.64792	5.43813	5.55856	5.42243	27	27	27	58.3	58.3	58.3	47.716	0	118.68	10207000000	93	1.91967	0.0229709	-0.156623	-3.23139			P23526	P23526	Adenosylhomocysteinase	AHCY	1237
7.02888	6.92193	7.01038	7.04576	6.85407	7.01479	6.97036	7.00896	6.95269	6.93426	19	19	14	80.7	80.7	57.8	18.502	0	168.49	44228000000	105	0.0352767	0.949356	0.00400915	0.101068			P23528	P23528	Cofilin-1	CFL1	1238
3.94155	4.08116	4.05089	3.87886	3.9717	3.52377	3.59679	3.43958	3.59763	3.46669	24	24	24	42.6	42.6	42.6	69.15	0	204.51	3413100000	57	4.86594	7.11111e-05	-0.459942	-9.38402			P23588	P23588	Eukaryotic translation initiation factor 4B	EIF4B	1239
NaN	NaN	NaN	NaN	NaN	NaN	NaN	NaN	NaN	NaN	1	1	1	6.5	6.5	6.5	39.103	0	5.0971	983690	1	NaN	1	0	NaN			P23610	P23610	Factor VIII intron 22 protein	F8A1	1240
2.06759	1.98489	2.03996	2.18454	2.279	2.06796	2.23844	2.13588	2.01823	2.23973	22	22	22	42.3	42.3	42.3	82.629	0	188.25	558230000	29	0.162259	0.769641	0.0288522	0.416148			P23743	P23743	Diacylglycerol kinase alpha	DGKA	1241
-6.81804	-6.1583	-5.75606	-4.9373	-6.35766	-6.57268	-6.04818	-6.1565	-7.10438	-6.16808	2	1	1	19.5	13.6	13.6	12.902	0.00060289	4.2051	1567200	1	0.510031	0.376401	-0.40449	-1.08626			P23763	P23763	Vesicle-associated membrane protein 1	VAMP1	1242
1.7703	1.76464	1.6463	1.76247	1.90542	2.08667	2.13385	2.07	2.08696	2.12564	19	19	19	38.1	38.1	38.1	73.776	0	70.246	553760000	33	4.2466	0.000175953	0.330797	7.7144			P23786	P23786	Carnitine O-palmitoyltransferase 2, mitochondrial	CPT2	1243
2.8347	2.91798	2.9051	2.90514	2.93493	2.86526	2.83137	2.85301	2.90428	2.7454	15	15	15	56.6	56.6	56.6	23.819	0	40.347	2088200000	29	1.02467	0.131545	-0.0597037	-1.89648			P23919	P23919	Thymidylate kinase	DTYMK	1244
4.66092	4.84221	4.5445	4.57492	4.79538	4.21036	3.97012	4.18342	4.40259	4.25085	35	35	35	62.8	62.8	62.8	90.069	0	290.38	5393500000	95	3.12083	0.00232293	-0.480116	-5.268			P23921	P23921	Ribonucleoside-diphosphate reductase large subunit	RRM1	1245
-3.2856	-3.3567	-3.50573	-3.51395	-3.42461	-3.27618	-3.27208	-3.54402	-3.25357	-3.24065	2	2	2	2.3	2.3	2.3	73.475	0.001537	3.2033	18300000	2	0.695713	0.255665	0.100018	1.39163			P24386	P24386	Rab proteins geranylgeranyltransferase component A 1	CHM	1246
0.079275	-0.181247	-0.161101	-0.366188	-0.509	-0.0213302	-0.116587	-0.323432	0.0662226	-0.531152	1	1	1	3.8	3.8	3.8	24.422	0.0088009	2.2638	216200000	1	0.107632	0.847818	0.0423964	0.288237			P33947;P24390	P33947;P24390	ER lumen protein-retaining receptor 2;ER lumen protein-retaining receptor 1	KDELR2;KDELR1	1247
4.13864	4.15132	4.35487	4.29115	4.11529	3.7467	3.99878	3.89262	3.86234	3.83449	13	9	9	73.3	64.9	64.9	24.763	0	83.761	8647600000	44	3.22791	0.00194737	-0.343271	-5.47393			P24534	P24534	Elongation factor 1-beta	EEF1B2	1248
2.7768	2.82654	2.7487	2.71974	2.84376	2.79876	3.01107	2.90019	2.8205	2.87276	9	9	9	34.8	34.8	34.8	28.908	0	79.237	2001600000	24	1.24335	0.0859303	0.097546	2.2209			P24539	P24539	ATP synthase F(0) complex subunit B1, mitochondrial	ATP5F1	1249
1.98291	1.85144	2.13681	2.1941	2.01046	1.93643	2.05323	2.04434	2.02718	1.92645	7	7	7	59.5	59.5	59.5	18.042	0	106.66	1674500000	22	0.232524	0.668919	-0.0376203	-0.56829			P24666	P24666	Low molecular weight phosphotyrosine protein phosphatase	ACP1	1250
4.91744	4.70043	4.9176	5.09193	4.78683	4.67988	4.65483	4.90917	4.78436	4.81171	24	24	24	68.4	68.4	68.4	45.199	0	286.9	6961500000	82	0.712054	0.247635	-0.114855	-1.41758			P24752	P24752	Acetyl-CoA acetyltransferase, mitochondrial	ACAT1	1251
2.93117	2.92247	2.91207	2.81192	2.9213	2.8284	2.8676	2.77993	2.87812	2.74965	50	50	50	35.1	35.1	35.1	217.17	0	231.8	1160700000	66	1.34977	0.0699268	-0.0790467	-2.3779			P24928	P24928	DNA-directed RNA polymerase II subunit RPB1	POLR2A	1252
1.88768	1.89896	1.88184	1.86808	1.91403	1.59057	1.52433	1.57601	1.68343	1.64536	12	10	10	48	41.6	41.6	33.929	0	37.436	380490000	17	5.05516	0	-0.286178	-9.95069			P24941	P24941	Cyclin-dependent kinase 2	CDK2	1253
1.3627	1.42389	1.24925	1.41128	1.51833	1.37228	1.34839	1.19858	1.23851	1.21637	17	17	17	32.5	32.5	32.5	79.573	0	83.76	304100000	30	1.15485	0.101399	-0.118265	-2.09008			P25098;P35626	P25098	Beta-adrenergic receptor kinase 1	ADRBK1	1254
5.66192	5.57791	5.69725	5.62537	5.7023	5.74516	5.8546	5.73259	5.71027	5.53844	52	52	52	68.3	68.3	68.3	90.98	0	323.31	12750000000	160	0.53533	0.356439	0.0632599	1.12923			P25205	P25205	DNA replication licensing factor MCM3	MCM3	1255
-0.444427	-0.294368	-0.371275	-0.363353	-0.507189	-0.0726597	-0.470246	-0.499519	-0.872288	-0.335156	2	2	2	10.1	10.1	10.1	22.831	0	4.6448	87768000	3	0.154898	0.779831	-0.0538513	-0.399459			P25208	P25208	Nuclear transcription factor Y subunit beta	NFYB	1256
-6.14641	-5.96333	-5.23396	-5.40212	-5.20878	-5.84291	-6.48538	-5.46311	-4.97907	-5.09892	1	1	1	5.4	5.4	5.4	33.178	0	5.8791	2676000	1	0.0173975	0.973645	0.0170425	0.0507973			P25325	P25325	3-mercaptopyruvate sulfurtransferase	MPST	1257
3.96874	3.97643	4.02331	4.06504	4.00374	3.8109	3.86231	3.87524	3.85915	3.76921	10	10	10	77.3	77.3	77.3	14.515	0	142.14	7873800000	41	3.73836	0.000819473	-0.17209	-6.52792			P25398	P25398	40S ribosomal protein S12	RPS12	1258
-0.143141	-0.172793	-0.0261056	-0.120153	-0.0689421	-0.133834	-0.0407789	-0.193632	-0.152456	-0.15722	10	8	8	20.2	18.1	18.1	88.06	0	41.794	174570000	9	0.350046	0.521148	-0.0293571	-0.800324			P25440	P25440	Bromodomain-containing protein 2	BRD2	1259
1.75404	1.85896	1.911	1.82355	1.85934	1.75762	1.8264	1.80076	1.71224	1.71592	10	10	7	30.9	30.9	24.9	44.712	0	45.287	785390000	17	1.28965	0.0785191	-0.0787909	-2.28921			P25490;Q96MM3	P25490	Transcriptional repressor protein YY1	YY1	1260
2.23569	2.29381	2.27783	2.22147	2.14658	2.23868	2.27826	2.0987	2.08912	2.07364	13	13	13	39.1	39.1	39.1	38.044	0	38.285	756640000	18	0.825099	0.197245	-0.0793954	-1.59406			P25685;Q9UDY4	P25685	DnaJ homolog subfamily B member 1	DNAJB1	1261
-0.612341	-0.614793	-0.638361	-0.622686	-0.497706	-0.500869	-0.496034	-0.620188	-0.563401	-0.695994	6	5	5	21.3	18.2	18.2	35.58	0	28.69	88417000	6	0.191675	0.72921	0.0218804	0.481335			P25686	P25686	DnaJ homolog subfamily B member 2	DNAJB2	1262
5.40207	5.31611	5.23154	5.38005	5.32985	5.23004	5.30263	5.47007	5.34105	5.36604	33	33	33	65.6	65.6	65.6	59.75	0	323.31	18205000000	139	0.0737796	0.893734	0.0100392	0.203583			P25705	P25705	ATP synthase subunit alpha, mitochondrial	ATP5A1	1263
1.00138	1.05971	1.2082	1.28774	1.13286	1.50335	1.62567	1.68593	1.45205	1.54856	9	9	9	36.9	36.9	36.9	37.495	0	25.468	610380000	15	3.69587	0.000906561	0.425135	6.43527			P25774	P25774	Cathepsin S	CTSS	1264
4.12948	4.17585	4.18297	4.10303	4.05371	4.13248	4.188	4.00718	4.12659	3.96954	18	18	18	82.1	82.1	82.1	29.555	0	99.275	6219000000	52	0.419824	0.451956	-0.0442491	-0.928431			P25786	P25786	Proteasome subunit alpha type-1	PSMA1	1265
3.29375	3.02339	3.10202	3.21683	2.99626	3.01204	3.04022	3.11422	3.25499	3.09721	10	10	10	59	59	59	25.898	0	128.04	2319900000	29	0.121454	0.828526	-0.0227135	-0.32154			P25787	P25787	Proteasome subunit alpha type-2	PSMA2	1266
3.66785	3.56198	3.62044	3.57282	3.50702	3.47723	3.63306	3.44216	3.52307	3.42208	14	14	14	52.5	52.5	52.5	28.433	0	108.48	3376800000	40	1.00335	0.137506	-0.0865034	-1.86456			P25788	P25788	Proteasome subunit alpha type-3	PSMA3	1267
4.8357	4.95511	4.79217	4.64695	4.74593	4.75434	4.7992	4.73252	4.77539	4.59388	13	13	13	68.6	68.6	68.6	29.483	0	123.49	7632100000	43	0.476879	0.402488	-0.0641046	-1.02914			P25789	P25789	Proteasome subunit alpha type-4	PSMA4	1268
-0.966286	-0.846012	-1.01192	-1.13475	-0.989579	-1.16584	-1.14371	-1.55171	-1.44473	-1.44375	5	5	5	29.6	29.6	29.6	30.619	0	13.721	91918000	7	2.29472	0.0111134	-0.360237	-3.8223			P25942	P25942	Tumor necrosis factor receptor superfamily member 5	CD40	1269
6.0142	5.9984	5.85914	5.92868	5.92647	6.07047	6.04254	6.03829	6.03441	5.87259	53	53	40	74.7	74.7	56.8	67.819	0	314.07	24178000000	166	0.746002	0.230686	0.0662807	1.4711			P26038	P26038	Moesin	MSN	1270
3.9727	3.97594	3.87326	3.81894	3.92102	3.76592	3.77691	3.88063	3.83044	3.70327	23	23	23	58	58	58	54.416	0	188.14	3310200000	61	1.66501	0.0383329	-0.12094	-2.84554			P26196	P26196	Probable ATP-dependent RNA helicase DDX6	DDX6	1271
4.29634	4.31138	4.33297	4.24272	4.38177	4.09686	4.01114	4.11717	4.11271	4.06762	67	67	67	50.4	50.4	50.4	183.16	0	323.31	3968500000	133	4.2558	0.000177515	-0.231936	-7.73728			P26358	P26358	DNA (cytosine-5)-methyltransferase 1	DNMT1	1272
4.50024	4.39551	4.53952	4.45342	4.46629	4.63094	4.45175	4.59892	4.57179	4.5208	15	15	15	54.5	54.5	54.5	53.5	0	150.66	4820400000	71	1.17264	0.0980733	0.0838433	2.11643			P26368	P26368	Splicing factor U2AF 65 kDa subunit	U2AF2	1273
3.83309	3.62316	4.04255	3.82265	3.94361	3.90973	3.7625	3.83261	3.91568	3.70367	12	12	12	38.9	38.9	38.9	24.261	0	53.961	7443600000	39	0.131916	0.81408	-0.0281727	-0.346304			P26373	P26373	60S ribosomal protein L13	RPL13	1274
0.826962	0.863931	0.96523	0.935996	0.914343	0.910523	1.16956	1.0621	0.927802	0.937903	8	8	8	24.9	24.9	24.9	46.65	0	35.823	280310000	11	0.96065	0.150385	0.100285	1.80041			P26440	P26440	Isovaleryl-CoA dehydrogenase, mitochondrial	IVD	1275
6.31604	6.24382	6.32413	6.28918	6.26912	6.38314	6.58351	6.43308	6.45886	6.32708	13	11	10	50.2	42.6	38.8	24.033	0	60.524	17010000000	42	1.94486	0.021801	0.148679	3.27014			P26583	P26583	High mobility group protein B2	HMGB2	1276
4.64885	4.4836	4.53339	4.57598	4.51641	4.75667	4.27057	4.80697	4.67422	4.71753	19	19	15	56.5	56.5	51.6	57.221	0	299.69	9784700000	113	0.422109	0.449474	0.0935463	0.93253			P26599	P26599	Polypyrimidine tract-binding protein 1	PTBP1	1277
2.91079	3.01079	2.79375	2.71487	2.82253	3.0995	2.9937	2.98672	2.99668	2.9517	24	24	24	42.9	42.9	42.9	83.434	0	110.99	1150900000	46	1.59538	0.0438135	0.155118	2.74157			P26639;A2RTX5	P26639	Threonine--tRNA ligase, cytoplasmic	TARS	1278
3.48018	3.44833	3.40447	3.33357	3.34887	3.32756	3.44935	3.33671	3.42021	3.27969	38	38	38	39.2	39.2	39.2	140.47	0	209.31	2212100000	78	0.437503	0.434233	-0.0403778	-0.959991			P26640	P26640	Valine--tRNA ligase	VARS	1279
5.5524	5.57057	5.50137	5.36963	5.53043	5.40468	5.34794	5.39139	5.41001	5.31079	28	28	28	69.8	69.8	69.8	50.118	0	183.35	14658000000	106	1.93852	0.0219959	-0.131916	-3.26038			P26641	P26641	Elongation factor 1-gamma	EEF1G	1280
-0.376766	-0.587028	-0.0718302	-0.307614	-0.53665	-1.28186	-0.879129	-1.32741	-1.47128	-1.27894	4	4	4	22.7	22.7	22.7	29.137	0	14.253	103480000	4	3.71682	0.00088978	-0.871746	-6.48083			P26842	P26842	CD27 antigen	CD27	1281
-0.771669	-0.799377	-1.10776	-0.827148	-1.12735	-1.25608	-1.09407	-1.18012	-1.28178	-1.27132	4	4	4	48.6	48.6	48.6	15.649	0	21.328	132110000	7	2.00773	0.0194583	-0.290011	-3.36738			P26885	P26885	Peptidyl-prolyl cis-trans isomerase FKBP2	FKBP2	1282
0.183331	0.10967	-0.00756105	-0.0749002	-0.000782389	0.336323	0.245224	0.366725	0.392591	0.224963	7	7	7	37.8	37.8	37.8	31.73	0	21.922	164550000	12	2.85208	0.00386111	0.271214	4.77156			P27105	P27105	Erythrocyte band 7 integral membrane protein	STOM	1283
3.88644	3.93877	3.81184	3.75718	3.86616	3.77362	3.93952	3.70824	3.799	3.65782	16	12	12	62.9	51.8	51.8	27.764	0	281.77	6232600000	57	0.661712	0.274233	-0.0764399	-1.33724			P27348	P27348	14-3-3 protein theta	YWHAQ	1284
-0.582781	-0.639695	-0.476933	-0.503077	-0.508586	-0.620419	-0.518322	-0.6083	-0.637066	-0.59891	7	4	4	21.1	11.6	11.6	43.135	0	8.1311	115330000	6	0.7599	0.225067	-0.0543892	-1.49287			P27361	P27361	Mitogen-activated protein kinase 3	MAPK3	1285
-1.64629	-1.67514	-1.75908	-1.96899	-1.78969	-1.7716	-1.82975	-1.92517	-1.69362	-1.71983	6	5	5	9.4	7.8	7.8	84.428	0	22.074	35735000	6	0.107041	0.848173	-0.020154	-0.286798			P27448	P27448	MAP/microtubule affinity-regulating kinase 3	MARK3	1286
-1.76053	-1.33544	-1.98382	-2.0559	-1.80385	-1.23067	-1.78594	-1.50285	-1.721	-1.66443	2	2	2	16.1	16.1	16.1	15.736	0	8.3996	84179000	4	0.633496	0.290787	0.206932	1.29165			P27449	P27449	V-type proton ATPase 16 kDa proteolipid subunit	ATP6V0C	1287
NaN	NaN	-8.74423	NaN	NaN	NaN	NaN	NaN	NaN	NaN	2	1	1	14.1	8.7	8.7	16.891	0.0031967	2.686	569140	1	0	0.999988	NaN	0			P27482	P27482	Calmodulin-like protein 3	CALML3	1288
-3.65042	-3.31116	-3.66012	-3.94591	-3.49461	-3.44604	-3.36655	-3.93313	-3.00265	-3.56726	2	2	2	6.3	6.3	6.3	86.636	0	6.1932	26111000	2	0.357337	0.513514	0.149317	0.813999			P27540	P27540	Aryl hydrocarbon receptor nuclear translocator	ARNT	1290
4.51039	4.41876	4.61515	4.51361	4.48275	4.40505	4.62705	4.38116	4.5234	4.26028	13	13	13	47.2	47.2	47.2	24.604	0	86.217	7526000000	59	0.447041	0.426579	-0.0687453	-0.976881			P27635;Q96L21	P27635	60S ribosomal protein L10	RPL10	1291
3.86262	3.89655	3.69733	3.72213	3.87603	4.1114	4.07824	4.02683	4.04625	4.03269	27	27	27	57.5	57.5	57.5	68.137	0	254.99	3864400000	71	3.2649	0.00172197	0.248147	5.54623			P27694	P27694	Replication protein A 70 kDa DNA-binding subunit;Replication protein A 70 kDa DNA-binding subunit, N-terminally processed	RPA1	1292
3.50357	3.49219	3.46222	3.49723	3.505	3.66603	3.5354	3.68314	3.71327	3.63475	13	13	13	53.5	53.5	53.5	35.554	0	160.86	3736600000	44	2.9229	0.00336943	0.154478	4.89968			P27695	P27695	DNA-(apurinic or apyrimidinic site) lyase;DNA-(apurinic or apyrimidinic site) lyase, mitochondrial	APEX1	1293
2.3634	2.46505	2.30691	2.35816	2.59945	2.56524	2.49688	2.56974	2.42962	2.44371	13	13	13	51.9	51.9	51.9	30.518	0	93.122	1687100000	27	0.688974	0.259351	0.0824411	1.3809			P27707	P27707	Deoxycytidine kinase	DCK	1294
4.50252	4.54594	4.49371	4.47107	4.5553	4.30065	4.19961	4.36139	4.34744	4.25773	78	78	78	51.5	51.5	51.5	242.98	0	323.31	4946500000	142	3.73904	0.000821138	-0.220343	-6.5294			P27708;P31327	P27708	CAD protein;Glutamine-dependent carbamoyl-phosphate synthase;Aspartate carbamoyltransferase;Dihydroorotase	CAD	1295
6.50692	6.47391	6.42809	6.43796	6.36263	6.25314	6.36726	6.34965	6.16986	6.18629	23	23	23	68.3	68.3	68.3	48.141	0	161.23	26954000000	139	2.24036	0.0122541	-0.176662	-3.7346			P27797	P27797	Calreticulin	CALR	1296
4.86043	4.8988	4.8983	4.79748	4.87042	4.87729	4.84081	4.75882	4.75628	4.81207	50	50	49	53.5	53.5	51.6	121	0	224.08	4412200000	93	1.01105	0.135352	-0.0560351	-1.87611			P27816	P27816	Microtubule-associated protein 4	MAP4	1297
5.06937	5.04439	4.89947	4.82852	4.97522	4.9589	4.85889	4.95551	4.7595	4.79496	32	32	32	47.8	47.8	47.8	67.567	0	141	8637400000	88	0.839544	0.191225	-0.0978415	-1.61628			P27824	P27824	Calnexin	CANX	1298
0.287745	0.406978	0.34296	0.255693	0.300978	0.154137	0.42697	0.212475	0.314337	0.223628	9	8	7	12.6	10.6	9.7	83.597	0	13.988	73749000	10	0.441662	0.430815	-0.0525614	-0.967368			P27986;Q92569	P27986	Phosphatidylinositol 3-kinase regulatory subunit alpha	PIK3R1	1299
2.7152	2.86377	2.67681	2.8689	2.88935	3.24464	3.46498	3.28187	3.41326	3.21136	9	9	9	44.2	44.2	44.2	30.354	0	61.862	1976600000	30	4.30393	0.000175	0.520417	7.85795			P28062	P28062	Proteasome subunit beta type-8	PSMB8	1300
0.37652	0.422134	0.376507	0.383462	0.530147	1.09515	1.2563	1.10029	1.04759	0.962519	4	4	4	26	26	26	23.264	0	18.602	457670000	11	5.67327	0	0.674614	12.0162			P28065	P28065	Proteasome subunit beta type-9	PSMB9	1301
4.39565	4.28728	4.46012	4.40241	4.28624	4.29599	4.3897	4.35378	4.40781	4.31393	12	12	12	61	61	61	26.411	0	126.31	5000800000	56	0.13283	0.813396	-0.0140999	-0.348448			P28066	P28066	Proteasome subunit alpha type-5	PSMA5	1302
2.22638	2.38847	2.17226	2.07084	2.21807	2.34574	2.28732	2.31875	2.28036	2.14625	8	8	8	48.5	48.5	48.5	29.204	0	124.2	1828300000	28	0.447563	0.426124	0.0604801	0.977803			P28070	P28070	Proteasome subunit beta type-4	PSMB4	1303
2.91191	2.85527	2.95611	2.85021	2.64203	2.26647	2.37305	2.27514	2.47011	2.25593	7	7	7	43.1	43.1	43.1	25.357	0	43.825	1321900000	25	4.19518	0.000201117	-0.514966	-7.58737			P28072	P28072	Proteasome subunit beta type-6	PSMB6	1304
2.66668	2.70936	2.29109	2.16415	2.37358	2.10881	2.23725	1.95568	2.29101	1.96875	12	12	12	56.3	56.3	56.3	28.48	0	122.08	1418800000	32	1.50084	0.0518653	-0.32867	-2.60115			P28074	P28074	Proteasome subunit beta type-5	PSMB5	1305
-0.30957	-0.249804	-0.371817	-0.495329	-0.436066	-0.523225	-0.59458	-0.437224	-0.493203	-0.614873	9	9	9	18.2	18.2	18.2	75.475	0	34.186	207180000	10	1.72501	0.0339101	-0.160104	-2.9356			P28288	P28288	ATP-binding cassette sub-family D member 3	ABCD3	1306
-5.89168	-6.07669	-5.82814	-5.97373	-6.21107	-5.96554	-6.04172	-6.31986	-5.92493	-5.85312	1	1	1	1	1	1	138.38	0.0062673	2.3763	2693600	1	0.0860744	0.877206	-0.0247759	-0.234868			P28290	P28290	Sperm-specific antigen 2	SSFA2	1307
3.67065	3.64584	3.73757	3.83515	3.83558	3.68972	3.67333	3.77203	3.709	3.79128	34	34	34	65.2	65.2	65.2	79.467	0	265.73	2614200000	91	0.149893	0.787575	-0.017887	-0.388022			P28331	P28331	NADH-ubiquinone oxidoreductase 75 kDa subunit, mitochondrial	NDUFS1	1308
1.57393	1.58335	1.44674	1.52978	1.56715	1.51618	1.45354	1.38136	1.51397	1.56413	30	30	30	34.4	34.4	34.4	123.63	0	150.7	594780000	39	0.670322	0.269078	-0.0543544	-1.35107			P28340	P28340	DNA polymerase delta catalytic subunit	POLD1	1309
2.60543	2.64638	2.61956	2.55954	2.63156	2.64661	2.66035	2.68512	2.66982	2.55507	16	16	13	56.7	56.7	46.7	41.389	0	92.65	1461900000	38	0.535697	0.356306	0.0308943	1.12985			P28482	P28482	Mitogen-activated protein kinase 1	MAPK1	1310
-0.514543	-0.386263	-0.431776	-0.54555	-0.402835	-0.41166	-0.807044	-0.44376	-0.269261	-0.297004	6	6	6	37.8	37.8	37.8	24.01	0	28.332	138140000	9	0.0360752	0.948667	0.0104476	0.103271			P28676	P28676	Grancalcin	GCA	1311
-2.79616	-2.79933	-2.70511	-2.97264	-2.84286	-2.91544	-2.70583	-2.90739	-2.9709	-3.1049	1	1	1	2.1	2.1	2.1	56.921	0.002835	2.8166	6906300	2	0.612111	0.304059	-0.0976723	-1.25679			P28702	P28702	Retinoic acid receptor RXR-beta	RXRB	1312
-2.82644	-2.97088	-2.7161	-2.68245	-3.11729	-3.21093	-2.74444	-3.16956	-3.11933	-3.23983	6	6	6	8.7	8.7	8.7	133.11	0	37.953	27029000	6	1.04536	0.125995	-0.234185	-1.9274			P28715	P28715	DNA repair protein complementing XP-G cells	ERCC5	1313
-3.40874	-3.34688	-3.47649	-3.64163	-3.30585	-3.70998	-3.62302	-3.33713	-3.48695	-3.56722	3	3	3	5.1	5.1	5.1	120.85	0	17.763	36632000	3	0.613032	0.303393	-0.108945	-1.2583			P28749	P28749	Retinoblastoma-like protein 1	RBL1	1314
-2.87156	-3.00015	-3.42013	-3.04013	-2.85663	-3.25663	-3.46153	-3.52477	-3.72731	-3.32871	3	3	3	11	11	11	34.328	0	9.472	12613000	3	1.9163	0.0230256	-0.42207	-3.22622			P28907	P28907	ADP-ribosyl cyclase/cyclic ADP-ribose hydrolase 1	CD38	1316
-0.769774	-0.917406	-0.742691	-0.850264	-0.993557	-1.01972	-0.544115	-0.983849	-1.03771	-0.949773	7	7	7	24.6	24.6	24.6	49.452	0	30.628	132890000	11	0.203863	0.711502	-0.0522946	-0.507688			P29083	P29083	General transcription factor IIE subunit 1	GTF2E1	1317
0.707185	0.646896	0.587219	0.501424	0.521277	0.670453	0.565154	0.579413	0.62782	0.554968	8	8	8	28.2	28.2	28.2	33.043	0	17.959	181590000	9	0.0545516	0.921666	0.00676159	0.153299			P29084	P29084	Transcription initiation factor IIE subunit beta	GTF2E2	1318
4.13055	4.22159	4.06516	4.00076	4.25144	4.16658	4.14262	4.14901	4.17887	4.15967	51	51	50	50.2	50.2	50.1	138.35	0	323.31	3508900000	94	0.217995	0.690779	0.0254504	0.537802			P29144	P29144	Tripeptidyl-peptidase 2	TPP2	1319
1.66432	1.29571	1.7801	1.82163	1.42441	1.73386	2.07586	1.78319	1.62598	1.79871	11	11	11	51.3	51.3	51.3	30.188	0	76.569	500610000	21	0.848947	0.187555	0.206289	1.63072			P29218	P29218	Inositol monophosphatase 1	IMPA1	1320
-1.89525	-1.84579	-2.18004	-2.15867	-1.7232	-1.08959	-1.09621	-1.61149	-1.93171	-1.98656	3	3	3	4.5	4.5	4.5	67.56	0.00059666	3.9674	29526000	3	1.05892	0.122457	0.417476	1.94762			P29350	P29350	Tyrosine-protein phosphatase non-receptor type 6	PTPN6	1321
-0.571295	-0.499985	-0.471598	-0.528826	-0.3796	-0.400029	-0.198211	-0.473883	-0.445493	-0.411184	4	4	4	8.1	8.1	8.1	62.821	0	9.6579	133530000	5	0.954301	0.15238	0.104501	1.79084			P29353;P98077	P29353	SHC-transforming protein 1	SHC1	1322
-0.227496	-0.301412	-0.24203	-0.270987	-0.228913	-0.157995	-0.251072	-0.172354	-0.135688	-0.167688	10	10	10	47.3	47.3	47.3	32.868	0	65.444	208910000	18	1.89639	0.0241684	0.0772085	3.19569			P29372	P29372	DNA-3-methyladenine glycosylase	MPG	1323
-1.53877	-1.4993	-1.55953	-1.41183	-1.3851	-1.28249	-1.41119	-1.31064	-1.37079	-1.45271	5	5	4	5.5	5.5	4.9	142.75	0	19.105	63367000	5	1.38684	0.0651643	0.113343	2.4326			P29374	P29374	AT-rich interactive domain-containing protein 4A	ARID4A	1324
-3.37159	-3.70895	-3.79154	-3.56366	-3.47846	-3.51289	-3.69205	-3.39865	-3.55371	-3.5977	4	3	3	2.9	2.1	2.1	192.09	0	11.125	11980000	4	0.135078	0.809972	0.0318439	0.353716			P29375	P29375	Lysine-specific demethylase 5A	KDM5A	1325
6.25646	6.21057	6.16473	6.06289	6.23784	6.21134	6.20543	6.06279	6.1599	6.15031	39	39	39	75	75	75	67.877	0	323.31	18178000000	158	0.274593	0.6129	-0.0285443	-0.654124			P29401	P29401	Transketolase	TKT	1326
4.72005	4.8368	4.8112	4.77036	4.73423	4.43775	4.58778	4.55402	4.58536	4.47691	20	20	16	74.4	74.4	71.9	31.121	0	264.6	10465000000	85	3.75482	0.000796715	-0.246161	-6.56407			P29692	P29692	Elongation factor 1-delta	EEF1D	1328
3.17141	3.10934	3.2531	3.2219	3.11334	3.38193	3.59653	3.39381	3.21129	3.31107	13	13	13	56.3	56.3	56.3	28.993	0	135.14	2060400000	36	1.73437	0.0332999	0.205109	2.94968			P30040	P30040	Endoplasmic reticulum resident protein 29	ERP29	1330
3.15799	3.00427	3.174	3.16522	3.04079	3.20195	3.01698	3.23708	3.24584	3.23241	14	14	14	63.4	63.4	63.4	25.035	0	124.86	1952100000	42	0.701987	0.252757	0.0783959	1.40161			P30041	P30041	Peroxiredoxin-6	PRDX6	1331
0.378996	-0.185659	0.218107	0.523028	-0.195118	-0.182861	0.0193422	0.131589	0.0326131	0.195114	5	5	5	38.3	38.3	38.3	22.119	0	26.165	241620000	12	0.287806	0.595534	-0.108711	-0.680395			P30043	P30043	Flavin reductase (NADPH)	BLVRB	1332
3.70563	3.81902	3.97541	3.91775	3.95686	3.64755	3.84949	3.88955	3.77361	3.84936	10	10	10	56.1	56.1	56.1	22.086	0	75.417	4407200000	33	0.521341	0.367785	-0.0730217	-1.10553			P30044	P30044	Peroxiredoxin-5, mitochondrial	PRDX5	1333
1.94461	1.80509	2.33423	2.30741	2.32016	2.15029	1.75643	2.5418	2.3078	2.43251	11	11	11	95.8	95.8	95.8	12.712	0	44.083	1047300000	18	0.219424	0.688377	0.0954615	0.540822			P30046;A6NHG4	P30046;A6NHG4	D-dopachrome decarboxylase;D-dopachrome decarboxylase-like protein	DDT;DDTL	1334
-0.932118	-1.83978	-1.21487	-0.754195	-1.73103	-1.95508	-1.27082	-1.60477	-1.31975	-1.57683	4	4	4	70.2	70.2	70.2	9.6981	0	27.928	77614000	8	0.470533	0.408	-0.251053	-1.0181			P30047	P30047	GTP cyclohydrolase 1 feedback regulatory protein	GCHFR	1335
3.24169	3.22624	3.2898	3.27106	3.27788	3.21444	3.37212	3.31422	3.1796	3.19997	10	10	10	54.7	54.7	54.7	27.692	0	70.832	2733700000	26	0.0477706	0.929797	-0.00526648	-0.135142			P30048	P30048	Thioredoxin-dependent peroxide reductase, mitochondrial	PRDX3	1336
1.14099	0.957072	1.38738	1.39794	1.05921	0.701951	1.20578	0.876318	0.95465	0.830821	3	3	3	37.5	37.5	37.5	17.49	0	18.255	603750000	9	1.26793	0.0817064	-0.274617	-2.25718			P30049	P30049	ATP synthase subunit delta, mitochondrial	ATP5D	1337
5.2378	5.265	5.11044	5.0158	5.13242	5.10646	5.20271	4.89342	4.94959	4.87773	11	11	11	67.9	67.9	67.9	17.818	0	114.69	11483000000	46	1.00975	0.135778	-0.146308	-1.87416			P30050	P30050	60S ribosomal protein L12	RPL12	1338
2.91043	2.9344	3.05062	3.03658	2.99826	3.27491	3.49172	3.54513	3.43591	3.39771	14	14	14	59	59	59	31.387	0	100.4	3571600000	41	4.46252	9.65517e-05	0.443019	8.26628			P30084	P30084	Enoyl-CoA hydratase, mitochondrial	ECHS1	1339
2.70771	2.21787	2.70728	2.85475	2.51897	2.51959	2.67153	2.54289	2.43959	2.58257	14	14	14	67.9	67.9	67.9	22.222	0	59.26	2330800000	30	0.169036	0.75932	-0.0500824	-0.431374			P30085	P30085	UMP-CMP kinase	CMPK1	1340
3.72661	3.7505	3.98382	3.92562	3.78401	3.8214	4.00118	3.90369	3.8628	3.83361	11	11	11	79.7	79.7	79.7	21.057	0	97.827	6276100000	47	0.368801	0.502157	0.0504229	0.835355			P30086	P30086	Phosphatidylethanolamine-binding protein 1;Hippocampal cholinergic neurostimulating peptide	PEBP1	1341
6.03397	6.06787	6.00147	6.02934	5.89117	5.76177	6.03148	5.84793	5.71377	5.65736	34	33	33	67.9	65	65	56.782	0	302.12	24855000000	159	1.64318	0.040065	-0.202302	-2.81289			P30101	P30101	Protein disulfide-isomerase A3	PDIA3	1342
4.69927	4.68119	4.67282	4.71695	4.61121	4.54768	4.64603	4.57267	4.61468	4.5639	27	27	22	57.4	57.4	44.3	65.308	0	166.77	5883400000	86	2.04671	0.0179594	-0.0872953	-3.42807			P30153	P30153	Serine/threonine-protein phosphatase 2A 65 kDa regulatory subunit A alpha isoform	PPP2R1A	1343
2.06942	1.90779	1.85198	1.90113	1.96934	1.36083	1.15324	1.32741	1.55492	1.43735	18	13	12	47.4	34.6	29.3	66.213	0	60.676	449340000	21	4.1773	0.000220994	-0.57318	-7.54361			P30154	P30154	Serine/threonine-protein phosphatase 2A 65 kDa regulatory subunit A beta isoform	PPP2R1B	1344
0.756835	0.78781	0.585219	0.520101	0.740929	0.583203	0.404541	0.605317	0.667456	0.585084	13	13	13	25.6	25.6	25.6	91.866	0	46.024	247100000	14	0.821369	0.198658	-0.109058	-1.58831			P30260	P30260	Cell division cycle protein 27 homolog	CDC27	1345
-1.30322	-1.55843	-1.25372	-1.28073	-1.30166	-1.71346	-1.8506	-1.65034	-1.58648	-1.59997	6	6	6	14.6	14.6	14.6	71.597	0	22.144	41563000	6	2.77869	0.00453599	-0.340619	-4.64075			P30291	P30291	Wee1-like protein kinase	WEE1	1346
-3.08171	-3.36924	-2.92813	-2.90352	-3.26073	-3.52575	-3.96498	-3.54319	-3.04619	-3.35372	2	2	2	4	4	4	53.364	0.00078725	3.6772	21825000	3	1.20355	0.0922986	-0.378101	-2.16213			P30307	P30307	M-phase inducer phosphatase 3	CDC25C	1347
2.27587	2.45011	2.38491	2.35371	2.30545	2.25353	2.2776	2.52061	2.43863	2.22391	11	10	9	64.3	60.9	57.5	22.04	0	69.948	1441600000	28	0.0609656	0.911499	-0.0111527	-0.170265			P30405	P30405	Peptidyl-prolyl cis-trans isomerase F, mitochondrial	PPIF	1348
-2.80144	-3.38925	-2.78676	-2.97929	-2.68813	-2.5369	-2.7892	-2.67722	-2.91641	-2.62236	4	4	4	4.2	4.2	4.2	165.67	0	17.876	40572000	4	0.807245	0.204755	0.220554	1.56649			P30414	P30414	NK-tumor recognition protein;Putative peptidyl-prolyl cis-trans isomerase	NKTR	1349
2.90446	2.78	2.90682	2.73629	2.82232	2.94555	2.82187	2.82794	2.95161	2.77303	16	16	16	42.9	42.9	42.9	56.806	0	128.33	1003700000	33	0.293283	0.588893	0.0340248	0.691196			P30419;O60551	P30419	Glycylpeptide N-tetradecanoyltransferase 1	NMT1	1350
0.63793	0.846807	0.692528	0.609889	0.583027	0.56915	0.461372	0.518239	0.688422	0.474994	12	12	10	47.8	47.8	42.4	36.032	0	53.692	282990000	18	1.16993	0.0986213	-0.131601	-2.1124			P30519	P30519	Heme oxygenase 2	HMOX2	1351
2.4704	2.51849	2.47401	2.52297	2.43414	2.21186	2.13111	2.26477	2.40397	2.28589	18	18	18	49.8	49.8	49.8	50.097	0	110.49	989850000	37	2.80618	0.0042953	-0.224484	-4.68951			P30520;Q8N142	P30520	Adenylosuccinate synthetase isozyme 2	ADSS	1352
-1.17384	-0.847846	-1.09212	-1.02198	-1.06627	-1.54814	-1.41728	-1.43334	-1.43941	-1.50663	3	3	3	9.8	9.8	9.8	41.465	0	7.6213	31065000	4	4.0295	0.00038806	-0.428551	-7.18919			P30533	P30533	Alpha-2-macroglobulin receptor-associated protein	LRPAP1	1353
2.14532	2.06471	2.03187	2.01154	1.86174	1.93498	2.09015	1.91348	1.90412	1.81699	16	16	16	40.5	40.5	40.5	54.889	0	105.97	867800000	29	0.713669	0.24675	-0.0910911	-1.42013			P30566	P30566	Adenylosuccinate lyase	ADSL	1354
-0.560861	-0.634409	-0.550243	-0.65238	-0.395208	-0.505051	-0.490445	-0.715863	-0.715548	-0.500423	12	12	12	9.9	9.9	9.9	162.24	0	35.892	84821000	14	0.147959	0.79058	-0.0268461	-0.383582			P30622	P30622	CAP-Gly domain-containing linker protein 1	CLIP1	1355
2.15576	2.17593	2.36546	2.29971	2.11804	2.15675	2.44891	1.95076	2.0666	2.09445	11	11	11	58.1	58.1	58.1	21.676	0	60.866	1153000000	28	0.366602	0.504351	-0.0794838	-0.831273			P30626	P30626	Sorcin	SRI	1356
2.16433	2.11232	2.15872	2.20854	2.2832	2.59186	2.60314	2.58033	2.53521	2.64175	18	17	17	47.8	45.1	45.1	42.741	0	73.379	1058700000	36	5.68637	0	0.405035	12.0638			P30740	P30740	Leukocyte elastase inhibitor	SERPINB1	1357
-0.409564	-0.186598	-0.433708	-0.457197	-0.338172	-1.12802	-1.31535	-0.855349	-0.699247	-0.978503	5	5	5	9.7	9.7	9.7	67.638	0	17.297	86513000	8	3.17506	0.00217159	-0.630244	-5.37169			P30825;P52569	P30825	High affinity cationic amino acid transporter 1	SLC7A1	1358
2.13629	2.15121	2.10088	2.10891	2.05675	2.03396	1.95817	2.0939	1.9825	1.94586	26	26	26	27.8	27.8	27.8	133.9	0	172.84	706200000	43	2.02504	0.0188046	-0.107931	-3.39429			P30876	P30876	DNA-directed RNA polymerase II subunit RPB2	POLR2B	1359
3.8667	3.86833	3.87357	3.87685	3.94188	3.99018	4.20203	4.06414	4.20117	4.14041	25	25	25	57.8	57.8	57.8	72.691	0	175.94	3764600000	65	3.18392	0.00214427	0.234119	5.38875			P31040	P31040	Succinate dehydrogenase [ubiquinone] flavoprotein subunit, mitochondrial	SDHA	1360
5.59439	5.59288	5.71577	5.6143	5.51061	5.01154	5.45194	5.04678	5.19466	5.08072	28	28	26	60.3	60.3	57.3	51.026	0	128.49	19449000000	90	3.08216	0.00242951	-0.448464	-5.1948			P31146	P31146	Coronin-1A	CORO1A	1361
1.06367	0.954167	0.942956	0.950998	1.18373	1.54326	1.32631	1.4096	1.30407	1.72257	24	13	12	65.1	40.7	34.5	50.582	0	55.897	364080000	19	2.91031	0.00341487	0.442058	4.87676			P31150	P31150	Rab GDP dissociation inhibitor alpha	GDI1	1362
3.92991	4.01482	3.83649	3.76806	3.91198	3.76461	3.81579	3.73218	3.78386	3.78053	19	19	19	48.4	48.4	48.4	43.66	0	91.681	3119500000	39	1.52957	0.0488039	-0.116859	-2.64374			P31153;Q00266	P31153	S-adenosylmethionine synthase isoform type-2	MAT2A	1363
-1.70328	-1.43342	-1.65635	-1.59528	-1.48982	-1.82771	-1.70094	-1.86463	-1.62834	-1.89552	6	3	2	19.2	13.1	9.2	43.072	0	11.443	24293000	3	1.70064	0.0357813	-0.207798	-2.89897			P31321	P31321	cAMP-dependent protein kinase type I-beta regulatory subunit	PRKAR1B	1364
3.00211	3.20006	2.95332	2.81243	3.23215	2.78929	2.58848	2.82678	2.94041	2.86458	20	20	18	58.9	58.9	52.7	44.877	0	121.1	1429900000	55	1.38209	0.0657848	-0.238105	-2.42558			P31350	P31350	Ribonucleoside-diphosphate reductase subunit M2	RRM2	1365
0.0687586	-0.125092	0.0158679	-0.0278379	0.0410824	0.00845923	-0.100286	0.0612589	0.0775065	0.101549	9	6	6	32.1	25.6	25.6	42.963	0	53.166	210450000	12	0.303857	0.575672	0.0351415	0.711905			P31483	P31483	Nucleolysin TIA-1 isoform p40	TIA1	1366
-4.67311	-4.56747	-4.5206	-4.51231	-4.45381	-4.80924	-4.19988	-4.87978	-4.64647	-4.67223	1	1	1	1.5	1.5	1.5	69.829	0.0044527	2.4638	7155000	1	0.336285	0.53578	-0.0960595	-0.774313			P31641	P31641	Sodium- and chloride-dependent taurine transporter	SLC6A6	1367
4.03235	4.07374	4.05971	4.01983	4.08255	3.95992	3.97418	3.92582	4.00003	3.95389	20	20	20	59.2	59.2	59.2	44.868	0	174.88	3350000000	66	3.1458	0.00229282	-0.090867	-5.3156			P31689	P31689	DnaJ homolog subfamily A member 1	DNAJA1	1369
-1.41972	-1.97639	-1.89453	-1.46088	-1.78191	-1.5822	-2.30385	-1.27958	-1.37658	-1.22213	3	2	2	9.6	5.2	5.2	55.686	0	14.954	31711000	2	0.285439	0.598494	0.153822	0.67571			P31749;Q9Y243	P31749	RAC-alpha serine/threonine-protein kinase	AKT1	1370
0.160962	0.0585023	0.150232	0.111467	-0.00917861	0.131115	0.312428	0.0880624	0.0386906	0.0924002	9	9	8	24.3	24.3	20	55.768	0	29.645	188510000	12	0.283089	0.600589	0.0381422	0.67105			P31751	P31751	RAC-beta serine/threonine-protein kinase	AKT2	1371
3.59444	3.56112	3.58858	3.62885	3.45469	3.48459	3.51014	3.58764	3.55121	3.39963	21	21	20	62.7	62.7	61.2	52.645	0	243.6	3255800000	54	0.668374	0.270401	-0.0588935	-1.34795			P31930	P31930	Cytochrome b-c1 complex subunit 1, mitochondrial	UQCRC1	1372
1.44748	1.36269	1.46405	1.54137	1.5121	1.44656	1.50609	1.64162	1.46358	1.77632	7	7	7	35.1	35.1	35.1	35.329	0	82.743	367010000	14	0.734883	0.235785	0.101297	1.45362			P31937	P31937	3-hydroxyisobutyrate dehydrogenase, mitochondrial	HIBADH	1373
5.28994	5.1893	5.33774	5.39172	5.27979	5.11234	5.26953	5.08765	5.16858	5.15688	41	41	41	84.6	84.6	84.6	64.615	0	323.31	13893000000	139	1.78165	0.0307778	-0.1387	-3.02106			P31939	P31939	Bifunctional purine biosynthesis protein PURH;Phosphoribosylaminoimidazolecarboxamide formyltransferase;IMP cyclohydrolase	ATIC	1374
2.76366	2.70498	2.75745	2.7331	2.63929	2.67669	2.7945	2.67352	2.64985	2.55552	11	10	10	46.8	44.5	44.5	36.926	0	141.22	2588400000	49	0.53042	0.36083	-0.0496821	-1.12093			P31942	P31942	Heterogeneous nuclear ribonucleoprotein H3	HNRNPH3	1375
5.11651	5.15904	5.20054	5.27834	5.18577	5.11404	5.17733	5.11614	5.12976	5.10559	21	21	13	61.5	61.5	39.9	49.229	0	323.31	18532000000	148	1.09929	0.113482	-0.0594661	-2.00769			P31943	P31943	Heterogeneous nuclear ribonucleoprotein H;Heterogeneous nuclear ribonucleoprotein H, N-terminally processed	HNRNPH1	1376
3.89694	3.97282	3.96816	3.86863	3.90313	3.89854	4.16765	3.84815	3.8541	3.82923	14	8	8	64.6	47.2	47.2	28.082	0	247.2	10442000000	43	0.0123234	0.980891	-0.00240121	-0.0361827			P31946	P31946	14-3-3 protein beta/alpha;14-3-3 protein beta/alpha, N-terminally processed	YWHAB	1378
2.8882	2.92099	2.84154	2.77287	2.7517	2.73403	3.02019	2.77159	2.84516	2.72863	4	1	1	13.3	3.2	3.2	27.774	0.0040847	2.4792	2794400000	5	0.0879515	0.875199	-0.0151396	-0.239589			P31947	P31947	14-3-3 protein sigma	SFN	1379
6.20026	6.27262	6.19421	6.13247	6.17065	6.10083	6.20863	6.038	6.06234	5.982	39	39	39	64.5	64.5	64.5	62.639	0	316.27	17391000000	151	1.50893	0.0509984	-0.115682	-2.61313			P31948	P31948	Stress-induced-phosphoprotein 1	STIP1	1380
0.01598	-0.133164	0.0377324	0.0458038	-0.0412757	0.276552	0.128266	0.312586	0.26348	0.435219	4	4	4	42.9	42.9	42.9	11.74	0	28.114	360450000	9	2.9899	0.00290363	0.298205	5.02262			P31949	P31949	Protein S100-A11;Protein S100-A11, N-terminally processed	S100A11	1381
0.456913	0.15246	0.713588	0.592028	0.315083	0.344916	0.823754	0.346253	0.252896	0.352092	5	5	5	24.2	24.2	24.2	34.043	0	53.962	235510000	12	0.0552778	0.920528	-0.0220322	-0.15523			P31994;P31995;P12318	P31994	Low affinity immunoglobulin gamma Fc region receptor II-b	FCGR2B	1382
0.193583	0.40265	-0.0245423	-0.161626	0.302307	0.495708	0.268885	0.31042	0.410398	0.35139	7	7	7	9.1	9.1	9.1	112.85	0	60.458	132400000	9	1.10797	0.111481	0.224886	2.02059			P32019	P32019	Type II inositol 1,4,5-trisphosphate 5-phosphatase	INPP5B	1383
4.65752	4.58586	4.83659	4.79348	4.65846	4.35453	4.57321	4.5095	4.64093	4.54485	16	15	15	66.2	60.6	60.6	21.892	0	125.63	11223000000	53	1.58209	0.0448579	-0.181776	-2.72179			P32119	P32119	Peroxiredoxin-2	PRDX2	1384
-1.89567	-1.65789	-2.10429	-1.99327	-1.62624	-1.55149	-1.6368	-1.50751	-1.5109	-1.59115	5	5	5	18.8	18.8	18.8	46.105	0	18.936	30909000	5	1.81176	0.0289211	0.295901	3.06667			P32121	P32121	Beta-arrestin-2	ARRB2	1385
-1.17151	-1.06656	-1.19315	-1.24406	-1.03888	-0.835524	-0.997856	-0.685822	-0.926131	-0.917965	5	5	4	10.6	10.6	8.2	61.244	0	12.713	61968000	6	2.46015	0.00812144	0.270172	4.09404			P32189;Q14409	P32189;Q14409	Glycerol kinase;Putative glycerol kinase 3	GK;GK3P	1386
-3.04442	-3.00708	-2.96304	-2.98942	-3.1807	-3.86754	-3.7162	-3.61893	-3.58337	-3.81542	2	2	2	4.7	4.7	4.7	41.224	0.0031889	2.6559	65778000	2	5.14755	0	-0.68336	-10.2379			P32249	P32249	G-protein coupled receptor 183	GPR183	1387
-1.22808	-1.32336	-1.1604	-1.05843	-1.33946	-1.02692	-1.1172	-1.07821	-1.07777	-1.07652	3	3	3	19.1	19.1	19.1	20.016	0	14.934	41781000	3	1.57067	0.0456256	0.146621	2.7048			P32321	P32321	Deoxycytidylate deaminase	DCTD	1388
-1.78818	-1.93754	-1.86257	-1.78634	-1.48299	-2.47968	-2.55309	-2.46645	-2.39812	-1.79162	4	3	3	16.9	12.9	12.9	33.36	0	27.039	45482000	4	2.13396	0.0153313	-0.566268	-3.56511			P32322	P32322	Pyrroline-5-carboxylate reductase 1, mitochondrial	PYCR1	1389
1.63391	1.47599	1.87033	1.88822	1.66413	1.68308	2.01861	1.77786	1.77857	1.89317	16	16	16	39.7	39.7	39.7	67.497	0	75.719	724480000	25	0.627051	0.294656	0.123743	1.28117			P32519	P32519	ETS-related transcription factor Elf-1	ELF1	1391
-2.00308	-2.16772	-2.37698	-2.264	-2.35304	-2.14443	-2.62936	-2.06924	-2.15924	-2.14064	6	6	5	16.1	16.1	13.9	62.031	0	11.644	35928000	5	0.0122045	0.981028	0.00438094	0.0358384			P32780	P32780	General transcription factor IIH subunit 1	GTF2H1	1392
-3.41004	-3.87031	-3.402	-3.3271	-3.4857	-3.72108	-3.01299	-3.77895	-3.53484	-3.62555	1	1	1	4.9	4.9	4.9	33.341	0	13.342	3677500	2	0.0775018	0.888572	-0.0356542	-0.213123			P32856	P32856	Syntaxin-2	STX2	1393
-2.9013	-2.69163	-2.79471	-2.92655	-1.9828	-2.38034	-2.24763	-2.19911	-2.42106	-1.40186	2	2	2	8.1	8.1	8.1	44.508	0	8.3368	32257000	3	1.14394	0.103543	0.529399	2.07392			P32929	P32929	Cystathionine gamma-lyase	CTH	1394
-1.4612	-1.4144	-1.39955	-1.30346	-1.36369	-1.65758	-1.35768	-1.63867	-1.3646	-1.43538	4	4	4	9.1	9.1	9.1	59.54	0	33.153	49123000	11	0.729229	0.238375	-0.102323	-1.44472			P32942	P32942	Intercellular adhesion molecule 3	ICAM3	1395
3.57223	3.68231	3.33295	3.30129	3.52201	3.57289	3.17857	3.61712	3.57693	3.47971	9	9	9	68.8	68.8	68.8	21.863	0	179.4	5862000000	44	0.00908686	0.986889	0.00288572	0.0267762			P32969	P32969	60S ribosomal protein L9	RPL9	1396
-0.197977	-0.353756	0.0551098	0.154058	-0.116266	-0.255419	-0.0238801	0.19023	0.260516	-0.000895792	4	4	4	24.9	24.9	24.9	21.118	0	13.591	335520000	7	0.451688	0.42363	0.125876	0.985078			P32970	P32970	CD70 antigen	CD70	1397
4.20735	4.20899	4.20602	4.18625	4.19323	4.11523	4.25145	4.11541	4.16569	4.1337	52	52	38	62	62	48.7	109.68	0	323.31	3872000000	107	0.895357	0.1708	-0.0440718	-1.70159			P33176	P33176	Kinesin-1 heavy chain	KIF5B	1398
0.405699	0.341802	0.55105	0.582252	0.401817	0.311273	0.658594	0.340131	0.302243	0.375981	11	5	5	30.8	12.1	12.1	60.959	0	29.366	276590000	12	0.310591	0.567538	-0.0588798	-0.724999			P33240	P33240	Cleavage stimulation factor subunit 2	CSTF2	1399
5.19713	5.0019	5.39703	5.3275	5.05771	4.7845	5.17666	4.88144	4.85051	4.76502	19	19	18	77	77	73.5	37.191	0	308.33	9135700000	71	1.68251	0.0371884	-0.304627	-2.87176			P33241	P33241	Lymphocyte-specific protein 1	LSP1	1400
4.34086	4.3229	4.45537	4.56481	4.28717	3.7053	3.7011	3.685	3.87497	3.45965	15	15	15	54	54	54	26.563	0	91.185	4952800000	50	4.54347	0.000102564	-0.709019	-8.48121			P33316	P33316	Deoxyuridine 5-triphosphate nucleotidohydrolase, mitochondrial	DUT	1401
-0.67793	-0.64409	-0.687839	-0.772466	-0.532487	-0.86136	-0.784969	-0.783278	-0.800215	-0.733884	11	11	11	9.1	9.1	9.1	171.59	0	32.699	63173000	11	1.73749	0.0331656	-0.129779	-2.95439			P33527	P33527	Multidrug resistance-associated protein 1	ABCC1	1402
-0.588184	-0.27432	-0.587846	-0.308555	-0.390145	-1.61335	-1.43181	-1.21992	-1.27916	-1.40274	2	1	1	20.3	11.4	11.4	9.8602	0.0082554	2.2851	78763000	2	5.07687	0	-0.959586	-10.0175			P33552	P33552	Cyclin-dependent kinases regulatory subunit 2	CKS2	1403
-1.72426	-1.51337	-1.66341	-1.64786	-1.7748	-1.77072	-1.80025	-1.86845	-1.62538	-1.65145	2	2	2	2.9	2.9	2.9	72.968	0.0028366	2.8253	32400000	2	0.598654	0.312727	-0.0785069	-1.23472			P33908	P33908	Mannosyl-oligosaccharide 1,2-alpha-mannosidase IA	MAN1A1	1404
-1.26038	-1.07175	-1.11243	-1.18819	-1.09474	-1.77803	-1.46509	-1.66235	-1.57192	-1.56982	5	5	5	8.2	8.2	8.2	97.071	0	13.846	62004000	5	4.10729	0.000357895	-0.463944	-7.37408			P33981	P33981	Dual specificity protein kinase TTK	TTK	1405
5.15228	5.11907	5.13618	5.19077	5.09043	5.18491	5.12921	5.20223	5.21405	5.06604	47	47	47	62.3	62.3	62.3	96.557	0	323.31	8072400000	137	0.282226	0.601536	0.0215397	0.669338			P33991;Q9UJA3	P33991	DNA replication licensing factor MCM4	MCM4	1406
4.79626	4.8413	4.73169	4.65175	4.77173	4.94328	4.83562	4.96773	4.86428	4.74513	46	46	46	71.4	71.4	71.4	82.285	0	241.51	7839400000	120	1.23141	0.0878366	0.112661	2.20327			P33992	P33992	DNA replication licensing factor MCM5	MCM5	1407
4.88255	4.91078	4.75967	4.78575	4.93702	5.06309	4.84765	5.04667	5.0383	4.96814	36	36	36	61.9	61.9	61.9	81.307	0	208.88	7615700000	96	1.49944	0.0520336	0.137617	2.59907			P33993	P33993	DNA replication licensing factor MCM7	MCM7	1408
1.01274	1.14863	1.0087	1.04264	1.24208	1.03511	1.11013	1.08134	1.17494	1.1212	12	11	11	36.2	33.3	33.3	53.082	0	75.341	474730000	20	0.0987356	0.859161	0.0135862	0.266433			P34896	P34896	Serine hydroxymethyltransferase, cytosolic	SHMT1	1409
5.1082	4.90965	4.90868	5.06445	4.95461	5.01724	4.91978	4.90855	4.86168	4.94883	31	31	30	68.8	68.8	68.8	55.992	0	226.07	9913200000	92	0.574084	0.328524	-0.0579011	-1.19412			P34897	P34897	Serine hydroxymethyltransferase, mitochondrial	SHMT2	1410
-0.955624	-0.952686	-0.65086	-0.555454	-0.869131	-0.234524	0.0383696	-0.225451	-0.139597	-0.147746	4	4	4	16.5	16.5	16.5	48.666	0	20.621	65503000	5	3.88643	0.000662132	0.654961	6.85833			P34910	P34910	Protein EVI2B	EVI2B	1411
6.06543	6.13326	6.03513	5.97236	6.03913	6.00799	6.04339	5.99064	6.0015	5.93854	65	65	62	82.5	82.5	78	94.33	0	323.31	20923000000	238	0.891448	0.172078	-0.0526505	-1.69564			P34932	P34932	Heat shock 70 kDa protein 4	HSPA4	1412
0.668425	0.371046	0.547161	0.725919	0.477477	0.563495	0.382189	0.609116	0.593192	0.628661	12	12	12	45.6	45.6	45.6	46.655	0	76.375	161120000	15	0.0116707	0.982055	-0.00267485	-0.0342913			P34949	P34949	Mannose-6-phosphate isomerase	MPI	1413
0.513178	0.392957	0.541799	0.476418	0.61026	0.524971	0.657323	0.317748	0.436599	0.509559	6	6	6	76.4	76.4	76.4	15.046	0	74.289	176440000	11	0.0988063	0.859168	-0.0176822	-0.266608			P35080	P35080	Profilin-2	PFN2	1414
-1.95797	-2.04792	-1.96639	-2.08752	-1.948	-2.85377	-2.8566	-3.02333	-2.81893	-2.91367	4	4	4	24.1	24.1	24.1	32.973	0	17.225	30386000	4	7.32465	0	-0.891698	-19.6206			P35219	P35219	Carbonic anhydrase-related protein	CA8	1415
-2.01853	-1.86384	-2.17255	-2.00185	-2.00165	-2.03936	-1.80501	-2.02795	-1.81609	-1.86029	3	3	3	11	11	11	36.949	0	10.702	110310000	3	0.723068	0.241956	0.101944	1.43499			P35226;P35227	P35226	Polycomb complex protein BMI-1	BMI1	1416
4.00137	3.87953	3.87676	3.91451	3.74539	3.67015	3.76984	3.88048	3.70555	3.66777	19	19	19	84.9	84.9	84.9	29.804	0	205.96	6270700000	61	1.44735	0.0573856	-0.144757	-2.52198			P35232	P35232	Prohibitin	PHB	1417
-1.75586	-1.56631	-1.61802	-1.54643	-1.42606	-1.92563	-1.6487	-1.75648	-1.60385	-1.65458	7	7	7	26.9	26.9	26.9	40.529	0	101.32	74387000	8	0.907361	0.166697	-0.13531	-1.71983			P35236	P35236	Tyrosine-protein phosphatase non-receptor type 7	PTPN7	1418
2.67935	2.63259	2.57865	2.49023	2.72954	2.68583	2.95321	2.47399	2.52713	2.71127	35	20	19	54	35	33.8	68.563	0	83.504	1582100000	30	0.207321	0.706424	0.0482106	0.515099			P35241	P35241	Radixin	RDX	1419
1.69031	1.36657	1.54345	1.67106	1.36999	1.61438	1.38383	1.83246	1.74691	1.70008	8	8	8	67.8	67.8	67.8	13.569	0	73.51	744070000	23	0.593795	0.315156	0.127256	1.22672			P35244	P35244	Replication protein A 14 kDa subunit	RPA3	1420
2.57772	2.57573	2.58768	2.53917	2.59945	2.51088	2.61916	2.51657	2.53066	2.43177	16	16	16	53.4	53.4	53.4	39.681	0	75.931	1180000000	32	0.906437	0.167076	-0.0541448	-1.71843			P35249	P35249	Replication factor C subunit 4	RFC4	1421
2.56373	2.56855	2.52434	2.53993	2.56119	2.62888	2.59028	2.59307	2.7376	2.5823	18	18	18	68.1	68.1	68.1	39.157	0	137.64	915540000	30	1.42326	0.0605237	0.0748787	2.48638			P35250	P35250	Replication factor C subunit 2	RFC2	1422
3.40439	3.27898	3.4566	3.40027	3.28927	3.16018	3.2858	3.22327	3.26922	3.08416	41	41	41	43.5	43.5	43.5	128.25	0	277.52	6109200000	71	1.87793	0.0252412	-0.161373	-3.16744			P35251	P35251	Replication factor C subunit 1	RFC1	1423
3.1616	3.4117	3.14256	3.03194	3.212	3.09817	3.2131	3.04719	3.2913	2.98522	4	4	4	50.8	50.8	50.8	14.787	0	80.598	4720000000	36	0.338335	0.533499	-0.064962	-0.778203			P35268	P35268	60S ribosomal protein L22	RPL22	1424
1.57753	1.47738	1.64384	1.47584	1.42428	1.4525	1.49247	1.46516	1.42055	1.4493	22	22	21	42.4	42.4	41.6	58.24	0	96.472	714450000	30	0.790147	0.211561	-0.0637784	-1.54			P35269	P35269	General transcription factor IIF subunit 1	GTF2F1	1425
-5.47364	-5.72247	-5.39303	-5.18202	-5.50619	-5.08424	-6.48283	-4.87429	-4.97542	-5.17933	1	1	1	7.3	7.3	7.3	28.048	0	12.456	3618800	1	0.173938	0.753531	0.136249	0.442307			P35270	P35270	Sepiapterin reductase	SPR	1426
-5.58108	-5.65906	-6.20828	-5.80606	-6.46463	-7.28403	-5.41237	-5.62372	-6.95625	-6.20296	1	1	1	1.8	1.8	1.8	105.87	0.0051823	2.4357	1395600	1	0.391145	0.479248	-0.352042	-0.876499			P35443	P35443	Thrombospondin-4	THBS4	1427
2.84588	2.7518	2.86387	2.82558	2.79328	2.67443	2.58394	2.60269	2.76893	2.64679	37	37	37	33.7	33.7	33.7	174.76	0	147.56	956820000	60	2.53031	0.00731849	-0.160725	-4.21167			P35573	P35573	Glycogen debranching enzyme;4-alpha-glucanotransferase;Amylo-alpha-1,6-glucosidase	AGL	1429
7.15284	7.17831	7.07506	7.00019	7.11337	7.2239	7.30415	7.20544	7.1715	7.09869	124	124	99	62.6	62.6	51.8	226.53	0	323.31	36161000000	429	1.16741	0.0991071	0.096782	2.10868			P35579;REV__Q9UKV3	P35579	Myosin-9	MYH9	1430
0.941686	0.845645	1.02408	1.00937	0.892442	0.946435	1.16117	1.03327	1.06011	0.950195	44	27	24	24.7	16.4	15	229	0	188.22	331640000	34	0.879931	0.17582	0.0875906	1.6781			P35580	P35580	Myosin-10	MYH10	1431
3.86675	3.97776	3.80866	3.78165	3.85778	3.85979	3.92615	3.83492	3.83106	3.82703	41	41	41	57.3	57.3	57.3	102.49	0	246.99	2665300000	76	0.0245335	0.963866	-0.00273108	-0.0710843			P35606	P35606	Coatomer subunit beta	COPB2	1432
0.438716	0.400555	0.412994	0.224626	0.337627	0.524509	0.640801	0.466404	0.463376	0.458747	5	5	5	10.4	10.4	10.4	64.734	0	14.767	161440000	7	1.6748	0.0377956	0.147864	2.86021			P35610	P35610	Sterol O-acyltransferase 1	SOAT1	1433
-1.03268	-1.00894	-1.04072	-1.1479	-0.976992	-0.861829	-0.954851	-1.08295	-1.04956	-0.993481	4	4	4	6.8	6.8	6.8	80.954	0	8.0862	59112000	5	0.51671	0.37147	0.0529121	1.09765			P35611	P35611	Alpha-adducin	ADD1	1434
2.18031	2.29737	2.12885	2.00886	2.12623	2.2288	2.27204	2.13732	2.41292	2.07671	7	7	7	23.6	23.6	23.6	42.2	0	42.764	1031000000	20	0.481877	0.398177	0.0772361	1.03782			P35613	P35613	Basigin	BSG	1435
4.48955	4.16638	4.6351	4.59274	4.3771	4.34781	4.71456	4.34792	4.26073	4.10723	14	12	12	29.3	27.6	27.6	53.425	0	80.358	6385300000	41	0.317627	0.557575	-0.0965269	-0.738603			P35637	P35637	RNA-binding protein FUS	FUS	1436
3.42522	3.32176	3.48141	3.46621	3.4166	3.18906	3.33921	3.17311	3.15165	3.20105	49	49	49	38.9	38.9	38.9	213.62	0	260.23	1387400000	68	2.91181	0.00341897	-0.211421	-4.87949			P35658	P35658	Nuclear pore complex protein Nup214	NUP214	1437
3.6714	3.53848	3.63209	3.56834	3.69068	3.85813	3.89093	3.88288	3.69914	3.85111	14	14	14	39.7	39.7	39.7	42.674	0	101.86	4465400000	38	2.83005	0.00417352	0.216239	4.73209			P35659	P35659	Protein DEK	DEK	1438
0.214235	0.301747	0.450958	0.485192	0.227749	0.48589	0.739879	0.697625	0.758574	0.61118	5	5	5	77.4	77.4	77.4	11.776	0	80.862	306280000	10	2.57363	0.00689614	0.322654	4.28507			P35754	P35754	Glutaredoxin-1	GLRX	1440
-2.89527	-2.62964	-2.75222	-2.67822	-2.86262	-3.34603	-3.18959	-3.24398	-2.99971	-3.33998	4	4	4	12	12	12	52.248	0	8.846	14781000	4	3.31731	0.00158769	-0.460266	-5.64968			P35790	P35790	Choline kinase alpha	CHKA	1441
0.978621	0.837869	1.04761	1.03133	0.733443	0.775639	0.991048	0.824951	0.801868	0.944501	11	11	10	34	34	31.4	42.447	0	62.429	319270000	16	0.343039	0.527972	-0.058174	-0.787113			P35813	P35813	Protein phosphatase 1A	PPM1A	1442
0.268508	0.302338	0.148973	0.237581	0.398867	0.719397	0.438499	0.706141	0.46598	0.683675	11	11	11	37.5	37.5	37.5	34.36	0	41.423	197470000	14	2.68258	0.00545608	0.331485	4.47229			P35914;Q8TB92	P35914	Hydroxymethylglutaryl-CoA lyase, mitochondrial	HMGCL	1443
4.02745	4.07178	3.85268	3.8799	3.89555	3.78913	3.8733	3.7583	3.80072	3.63467	28	28	28	68.1	68.1	68.1	48.633	0	262.89	4450300000	80	1.75273	0.0323199	-0.174248	-2.97737			P35998	P35998	26S protease regulatory subunit 7	PSMC2	1444
-1.29258	-1.45469	-2.43302	-1.87395	-1.69525	-1.47024	-1.99373	-1.45959	-1.50943	-1.43269	5	5	5	37	37	37	20.878	0	23.692	39129000	7	0.343692	0.527047	0.176762	0.788346			P36404	P36404	ADP-ribosylation factor-like protein 2	ARL2	1445
-0.652359	-0.769931	-0.54963	-0.542807	-0.703813	-0.498939	-0.730449	-0.547445	-0.598342	-0.450166	8	8	8	66.5	66.5	66.5	20.455	0	26.014	136540000	10	0.581437	0.3235	0.0786398	1.20631			P36405	P36405	ADP-ribosylation factor-like protein 3	ARL3	1446
-2.34603	-3.5375	-3.84232	-2.68358	-4.16075	-3.31442	-4.78348	-2.72814	-3.11282	-3.10217	1	1	1	1.7	1.7	1.7	64.066	0.0095029	2.2268	6623700	1	0.0684398	0.900309	-0.0941708	-0.189789			P36406	P36406	E3 ubiquitin-protein ligase TRIM23	TRIM23	1447
2.10395	2.01296	2.22474	2.21148	2.1135	2.15882	2.1234	2.21183	2.22036	2.13338	17	17	11	50	50	37.5	44.424	0	84.147	1055400000	30	0.365754	0.505298	0.0362289	0.829696			P36507;A0A1B0GUL7	P36507	Dual specificity mitogen-activated protein kinase kinase 2	MAP2K2	1448
3.78338	3.8045	3.53691	3.75063	3.93193	3.98294	4.04078	4.11964	3.9574	4.09837	10	10	10	34.6	34.6	34.6	32.996	0	41.505	2602100000	28	2.34397	0.0102738	0.27836	3.9024			P36542	P36542	ATP synthase subunit gamma, mitochondrial	ATP5C1	1449
1.02794	1.24309	1.19343	1.24613	1.10708	0.948902	1.28219	1.12518	1.16179	1.05563	7	7	7	25.7	25.7	25.7	26.145	0	30.539	377520000	11	0.298154	0.58315	-0.0487961	-0.700759			P36543;Q96A05	P36543	V-type proton ATPase subunit E 1	ATP6V1E1	1450
-2.56534	-2.64462	-2.60734	-2.55913	-2.50682	-2.6465	-2.37703	-2.62285	-2.5753	-2.61123	2	2	2	7.7	7.7	7.7	50.151	0	9.0699	44224000	2	0.0670786	0.902005	0.0100667	0.186253			P36551	P36551	Oxygen-dependent coproporphyrinogen-III oxidase, mitochondrial	CPOX	1451
6.12295	5.75551	6.21123	6.0716	6.12149	6.04511	5.86723	5.90973	6.1221	5.89053	24	24	23	49.6	49.6	48.7	47.697	0	145.37	15880000000	77	0.44008	0.431999	-0.0896178	-0.964563			P36578	P36578	60S ribosomal protein L4	RPL4	1452
0.220331	0.0436441	0.190501	0.342422	0.0891044	-0.229109	0.00182375	0.0565635	-0.0302649	-0.0256329	6	6	6	38.6	38.6	38.6	22.519	0	52.45	401110000	9	1.8449	0.0269838	-0.222524	-3.11705			P36639	P36639	7,8-dihydro-8-oxoguanine triphosphatase	NUDT1	1453
3.89182	3.93614	3.75619	3.79613	3.98474	3.91051	4.08803	4.02642	3.86711	4.00403	34	34	34	39.1	39.1	39.1	106.49	0	220.71	2406800000	69	0.971579	0.14692	0.106217	1.81687			P36776	P36776	Lon protease homolog, mitochondrial	LONP1	1454
3.39815	3.43591	2.92638	3.08378	3.07625	3.57013	3.51309	3.2818	3.28164	3.32408	28	28	28	59.8	59.8	59.8	61.448	0	161.63	2231600000	56	0.95973	0.1507	0.210052	1.79903			P36871	P36871	Phosphoglucomutase-1	PGM1	1455
-0.867864	-0.798785	-0.861741	-0.897786	-1.00249	-1.08991	-1.06541	-1.11988	-1.21815	-1.16285	16	2	2	58.5	5.9	5.9	36.983	0	6.2642	135600000	2	3.34822	0.00152291	-0.245508	-5.71127			P36873	P36873	Serine/threonine-protein phosphatase PP1-gamma catalytic subunit	PPP1CC	1456
1.1946	0.991135	1.0966	1.08154	1.13465	1.26941	1.14331	1.34006	1.29254	1.31631	16	16	16	36.1	36.1	36.1	68.66	0	56.547	459660000	22	2.15708	0.0146123	0.172619	3.6017			P36915	P36915	Guanine nucleotide-binding protein-like 1	GNL1	1457
-2.10433	-1.30165	-2.57936	-2.3503	-1.52802	-1.55865	-2.6862	-1.78309	-1.91672	-1.78944	2	2	2	23.2	23.2	23.2	14.523	0	16.161	47068000	2	0.0289552	0.957611	0.0259122	0.0835043			P36954	P36954	DNA-directed RNA polymerase II subunit RPB9	POLR2I	1458
2.74676	2.65697	2.87676	2.84493	2.83874	2.84112	3.01092	2.93268	2.89599	2.95333	17	17	17	43.5	43.5	43.5	48.755	0	84.659	1460500000	35	1.58037	0.0449499	0.133977	2.71922			P36957	P36957	Dihydrolipoyllysine-residue succinyltransferase component of 2-oxoglutarate dehydrogenase complex, mitochondrial	DLST	1459
0.616829	0.527596	0.91941	0.87791	0.881445	0.460648	0.795079	0.783665	0.867577	0.856804	6	6	6	31.5	31.5	31.5	22.174	0	13.415	222920000	10	0.0379237	0.945484	-0.0118834	-0.108356			P36969	P36969	Phospholipid hydroperoxide glutathione peroxidase, mitochondrial	GPX4	1460
3.03837	2.86317	2.96816	3.01936	2.83874	2.77858	2.63681	2.79426	2.77233	2.63973	7	7	7	41.2	41.2	41.2	14.57	0	46.266	2838300000	18	2.47432	0.00794413	-0.221218	-4.11768			P37108	P37108	Signal recognition particle 14 kDa protein	SRP14	1461
1.33304	1.39482	1.42597	1.39364	1.43481	1.05247	1.03917	1.14421	1.09335	1.09007	12	12	12	34.9	34.9	34.9	53.254	0	242	645850000	25	5.724	0	-0.312604	-12.2016			P37198	P37198	Nuclear pore glycoprotein p62	NUP62	1462
1.19127	1.31449	1.32451	1.29158	1.02849	0.381593	0.516946	0.337533	0.65455	0.292055	12	12	12	35.3	35.3	35.3	48.115	0	73.021	332450000	21	4.79311	6.69456e-05	-0.793533	-9.17337			P37268	P37268	Squalene synthase	FDFT1	1463
4.21422	4.02285	4.33313	4.35676	4.18952	3.82734	3.68151	3.95529	3.96938	4.00064	19	19	19	89.4	89.4	89.4	22.391	0	143.37	6218500000	85	2.40412	0.00920822	-0.336463	-4.00113			P37802;Q9UI15	P37802	Transgelin-2	TAGLN2	1464
5.34535	5.29673	5.27916	5.13253	5.19394	5.48314	5.73356	5.40793	5.47986	5.41304	18	18	18	46.9	46.9	46.9	37.54	0	69.509	8076400000	66	2.14751	0.0148821	0.253963	3.58654			P37837	P37837	Transaldolase	TALDO1	1465
3.14081	3.25958	3.05558	3.08435	3.20582	3.1334	3.23729	3.15399	3.13897	3.08201	15	15	15	68.2	68.2	68.2	27.843	0	56.228	2421100000	42	0.000718662	0.998711	-9.68933e-05	-0.00213786			P38117	P38117	Electron transfer flavoprotein subunit beta	ETFB	1466
4.30587	4.24657	4.44738	4.30419	4.2301	4.30058	4.40855	4.32551	4.34441	4.26891	25	25	9	56.3	56.3	16.4	42.331	0	139.57	9970700000	68	0.203747	0.711372	0.0227715	0.507439			P38159;O75526;Q8N7X1	P38159	RNA-binding motif protein, X chromosome;RNA-binding motif protein, X chromosome, N-terminally processed	RBMX	1467
-6.70403	-5.59518	-6.23612	-6.4599	-6.21655	-6.84204	-6.18844	-7.20028	-7.33902	-6.17257	1	1	1	1.3	1.3	1.3	207.72	0	22.223	2956700	2	0.86005	0.183038	-0.506116	-1.64773			P38398	P38398	Breast cancer type 1 susceptibility protein	BRCA1	1468
0.369955	0.347386	0.347933	0.384995	0.24541	0.392846	0.436515	0.427594	0.406637	0.345032	9	9	9	20.8	20.8	20.8	62.608	0	76.786	113820000	14	1.18558	0.0954176	0.062589	2.13555			P38432	P38432	Coilin	COIL	1469
-0.631914	-0.508941	-0.685535	-0.832126	-0.984603	-0.648361	-0.508875	-0.602789	-0.440119	-0.95035	3	3	3	7	7	7	45.418	0	8.2411	88401000	4	0.359485	0.51145	0.0985249	0.818013			P38571	P38571	Lysosomal acid lipase/cholesteryl ester hydrolase	LIPA	1470
2.28194	2.22089	2.41298	2.40976	2.25474	1.9087	2.10449	2.07984	2.15757	1.99753	26	26	26	52.5	52.5	52.5	68.303	0	98.14	1487000000	43	2.69497	0.00536752	-0.266437	-4.49383			P38606	P38606	V-type proton ATPase catalytic subunit A	ATP6V1A	1471
6.43445	6.23075	6.53192	6.51266	6.28582	6.0754	6.32531	6.14481	6.02113	6.03865	45	45	44	64.4	64.4	63.3	73.68	0	323.31	20032000000	191	2.02594	0.0187922	-0.278059	-3.3957			P38646	P38646	Stress-70 protein, mitochondrial	HSPA9	1472
4.73932	4.82659	4.3875	4.47773	4.70104	4.68806	4.83955	4.68379	4.70712	4.67506	30	30	25	74.2	74.2	68.1	46.871	0	184.77	7653300000	100	0.485238	0.395341	0.0922813	1.04364			P38919	P38919	Eukaryotic initiation factor 4A-III;Eukaryotic initiation factor 4A-III, N-terminally processed	EIF4A3	1473
-5.35266	-5.34262	-5.62554	-5.59693	-4.98479	-5.22655	-5.11119	-5.64283	-5.29518	-5.16415	1	1	1	1.6	1.6	1.6	109.15	0.0041037	2.5329	2721700	2	0.258849	0.634229	0.0925289	0.622406			P38935	P38935	DNA-binding protein SMUBP-2	IGHMBP2	1474
4.83422	4.74285	4.95298	4.82188	4.80907	4.48986	4.72515	4.59353	4.66436	4.46296	9	9	9	52.4	52.4	52.4	16.06	0	31.991	9254200000	41	2.43455	0.0086697	-0.245026	-4.05149			P39019	P39019	40S ribosomal protein S19	RPS19	1475
5.7984	5.75353	5.79362	5.7255	5.83428	5.77383	5.72418	5.76157	5.83737	5.5725	24	24	24	58.3	58.3	58.3	46.108	0	203.8	18730000000	93	0.448776	0.425254	-0.0471729	-0.979945			P39023;Q92901	P39023	60S ribosomal protein L3	RPL3	1476
-0.486419	-0.621277	-0.636515	-0.686492	-0.760679	-0.413428	-0.367273	-0.391447	-0.388972	-0.470795	2	2	2	17.6	17.6	17.6	19.733	0	23.015	90678000	6	2.86121	0.0037814	0.231893	4.78797			P39210	P39210	Protein Mpv17	MPV17	1477
1.72317	1.62069	1.44315	1.49371	1.40105	1.65863	1.45602	1.72271	1.53769	1.45645	11	11	11	28.9	28.9	28.9	50.8	0	80.446	925220000	23	0.143406	0.797053	0.0299469	0.373084			P39656	P39656	Dolichyl-diphosphooligosaccharide--protein glycosyltransferase 48 kDa subunit	DDOST	1478
4.49633	4.5177	4.57797	4.51202	4.46197	4.32927	4.48582	4.27601	4.21151	4.28046	13	13	11	53	53	53	28.585	0	93.364	10027000000	57	2.36378	0.00985263	-0.196584	-3.93481			P39687;O43423;O95626	P39687	Acidic leucine-rich nuclear phosphoprotein 32 family member A	ANP32A	1479
4.59225	4.37672	4.62212	4.5069	4.55952	4.47867	4.7019	4.57926	4.4298	4.36061	20	19	19	57.9	57.9	57.9	42.592	0	180.22	5606900000	69	0.108822	0.845589	-0.0214534	-0.291132			P39748	P39748	Flap endonuclease 1	FEN1	1480
2.35609	2.32351	2.42785	2.49222	2.45638	1.94709	2.062	2.00256	1.9643	1.99053	37	37	35	29.4	29.4	28.4	164.19	0	173.7	639370000	49	5.46781	0	-0.417915	-11.2909			P39880	P39880	Homeobox protein cut-like 1	CUX1	1481
-3.79091	-3.75142	-3.67663	-3.35197	-3.43033	-3.17021	-3.06273	-2.63021	-2.66558	-2.89268	1	1	1	2.4	2.4	2.4	65.633	0.0055453	2.4213	12150000	1	3.07602	0.00243455	0.71597	5.18324			P40200	P40200	T-cell surface protein tactile	CD96	1482
2.09672	2.15263	2.19539	2.21743	2.24288	1.97222	2.18184	1.88465	2.00088	2.04323	18	18	18	46.7	46.7	46.7	61.89	0	80.665	735320000	34	1.75434	0.0322781	-0.164446	-2.97979			P40222	P40222	Alpha-taxilin	TXLNA	1483
5.94388	5.79014	5.82475	5.91176	5.85517	5.76273	5.80668	5.70922	5.74412	5.70817	31	31	31	77.6	77.6	77.6	58.024	0	213.17	17577000000	132	2.12339	0.0155026	-0.118958	-3.54843			P40227;Q92526	P40227	T-complex protein 1 subunit zeta	CCT6A	1484
1.81747	1.80356	1.92477	1.67933	1.72899	1.41924	1.36734	1.44542	1.56898	1.35391	5	5	5	31	31	31	26.048	0	37.468	789660000	24	3.65129	0.000996109	-0.359848	-6.33907			P40259	P40259	B-cell antigen receptor complex-associated protein beta chain	CD79B	1485
1.04529	0.913394	1.17452	1.26026	1.27963	1.86562	2.08893	2.00934	1.69347	1.93272	7	7	7	47.3	47.3	47.3	28.936	0	73.824	756010000	17	4.40557	0.000107383	0.783396	8.11772			P40306	P40306	Proteasome subunit beta type-10	PSMB10	1486
-2.06599	-1.92886	-1.82782	-1.97498	-1.8229	-2.82063	-2.55908	-2.9568	-2.37677	-2.67214	2	2	2	18.3	18.3	18.3	24.152	0	7.4813	20907000	3	3.86061	0.000732143	-0.752974	-6.79984			P40337	P40337	Von Hippel-Lindau disease tumor suppressor	VHL	1487
-4.97724	-5.71574	-4.9451	-5.14164	-5.93613	-5.84282	-5.09068	-5.56945	-5.85499	-5.44994	1	1	1	3.3	3.3	3.3	45.881	0.0062719	2.3787	2676600	1	0.394858	0.475762	-0.218408	-0.883276			P40425	P40425	Pre-B-cell leukemia transcription factor 2	PBX2	1488
4.93883	4.62405	5.01832	4.78179	4.73927	5.13959	4.78031	5.12419	5.0661	4.68579	10	10	10	37.9	37.9	37.9	23.577	0	39.984	5522600000	38	0.563994	0.335386	0.138746	1.17733			P40429;Q6NVV1	P40429	60S ribosomal protein L13a	RPL13A	1489
-0.751666	-0.835316	-0.919277	-0.940385	-1.03098	-0.561963	-1.31435	-0.597751	-0.602702	-0.654054	4	4	4	37.6	37.6	37.6	20.417	0	23.252	104670000	9	0.455809	0.420171	0.149361	0.992329			P40616	P40616	ADP-ribosylation factor-like protein 1	ARL1	1490
0.454064	0.602651	0.399161	0.378699	0.51327	0.371477	0.28941	0.314749	0.327699	0.339119	14	14	14	23.8	23.8	23.8	84.6	0	86.738	223600000	18	1.95839	0.0212602	-0.141078	-3.291			P40692	P40692	DNA mismatch repair protein Mlh1	MLH1	1491
-1.3883	-1.43894	-1.44874	-1.35248	-1.28517	-0.65027	-0.836894	-0.680785	-0.712797	-0.782748	6	6	6	14.3	14.3	14.3	88.067	0	14.203	64286000	6	6.25745	0	0.650026	14.3169			P40763	P40763	Signal transducer and activator of transcription 3	STAT3	1492
-0.826723	-0.808873	-0.866953	-0.950944	-0.820071	-0.717522	-0.91998	-0.902868	-0.876974	-0.855599	8	8	8	9	9	9	127.52	0	18.915	51585000	8	0.00094059	0.998746	0.000124145	0.00279733			P40818	P40818	Ubiquitin carboxyl-terminal hydrolase 8	USP8	1493
-0.2725	-0.105368	0.0906591	0.0473534	-0.039779	-0.287475	-0.373391	-0.618868	-0.600944	-0.326687	8	8	8	34.4	34.4	34.4	32.806	0	44.539	158010000	10	2.44081	0.00853699	-0.385546	-4.06188			P40855	P40855	Peroxisomal biogenesis factor 19	PEX19	1494
4.90982	4.98148	4.99563	4.91687	4.92017	5.04879	5.06368	4.97131	4.98646	4.9528	16	16	16	45.8	45.8	45.8	36.426	0	62.102	11042000000	59	1.1669	0.0991103	0.0598123	2.10793			P40925	P40925	Malate dehydrogenase, cytoplasmic	MDH1	1495
6.01004	5.99315	6.15683	6.14627	6.0907	6.06414	6.20771	6.18534	6.1493	6.11376	21	21	21	68.3	68.3	68.3	35.503	0	241.27	24873000000	108	0.780699	0.215916	0.0646531	1.52531			P40926	P40926	Malate dehydrogenase, mitochondrial	MDH2	1496
1.82257	1.63814	1.62053	1.75015	1.63045	1.78153	1.5948	1.85915	1.83674	1.77952	12	12	12	44.7	44.7	44.7	38.496	0	40.667	664310000	26	0.61946	0.299423	0.077981	1.2688			P40937	P40937	Replication factor C subunit 5	RFC5	1497
1.79623	1.8333	1.73403	1.75288	1.83303	1.97287	1.557	1.86306	1.86058	1.80745	17	17	17	61.2	61.2	61.2	40.556	0	87.321	675740000	27	0.116199	0.835171	0.0222974	0.308959			P40938	P40938	Replication factor C subunit 3	RFC3	1498
4.94058	4.93879	4.99923	5.0045	5.04057	5.08097	5.09112	5.20071	5.15699	5.09806	39	39	39	68.4	68.4	68.4	82.999	0	314.16	7664300000	121	2.78399	0.0045283	0.140835	4.65013			P40939	P40939	Trifunctional enzyme subunit alpha, mitochondrial;Long-chain enoyl-CoA hydratase;Long chain 3-hydroxyacyl-CoA dehydrogenase	HADHA	1499
4.30753	4.41011	4.0691	3.96564	4.23857	4.39516	4.25847	4.32366	4.33239	4.27205	20	20	20	54.2	54.2	54.2	51.109	0	164.07	4403500000	49	0.705308	0.251196	0.118159	1.40688			P41091;Q2VIR3	P41091;Q2VIR3	Eukaryotic translation initiation factor 2 subunit 3;Putative eukaryotic translation initiation factor 2 subunit 3-like protein	EIF2S3;EIF2S3L	1500
1.01946	1.09055	0.913231	0.750603	1.06138	0.382979	0.40545	0.269126	0.091666	0.0476941	13	13	13	18.7	18.7	18.7	78.846	0	79.217	284470000	18	4.19234	0.000200557	-0.727661	-7.58041			P41182;Q8N143	P41182	B-cell lymphoma 6 protein	BCL6	1501
0.0977917	0.0653407	0.195692	0.0417275	0.0178426	-0.263809	-0.156844	-0.146872	-0.131482	-0.0867002	5	5	5	32	32	32	19.738	0	14.501	106020000	7	3.31958	0.00157407	-0.240821	-5.65419			P41208;Q12798	P41208	Centrin-2	CETN2	1502
0.721775	0.797118	0.855357	0.824161	0.90359	0.65402	0.548249	0.573931	0.619266	0.567085	13	13	13	34.8	34.8	34.8	64.706	0	83.579	248040000	16	3.6497	0.000994175	-0.22789	-6.33568			P41214	P41214	Eukaryotic translation initiation factor 2D	EIF2D	1503
1.72479	1.57783	1.53541	1.60313	1.59608	1.60737	1.52795	1.54256	1.5718	1.41501	8	8	8	55.6	55.6	55.6	17	0	25.096	606590000	11	0.857881	0.183783	-0.074508	-1.64441			P41223	P41223	Protein BUD31 homolog	BUD31	1504
2.803	2.7223	2.8751	2.81613	2.77628	2.63198	2.64157	2.62144	2.68294	2.64478	15	15	15	72.3	72.3	72.3	26.458	0	171.55	1138900000	36	3.33573	0.0015674	-0.15402	-5.68633			P41227;Q9BSU3	P41227	N-alpha-acetyltransferase 10	NAA10	1505
-3.1863	-2.95754	-3.13612	-3.2508	-3.00066	-3.2428	-3.09592	-3.34899	-3.1463	-3.16873	5	5	4	3.7	3.7	2.9	174.07	0	11.327	17355000	5	0.658378	0.275638	-0.0942634	-1.33188			Q9BY66;P41229	Q9BY66;P41229	Lysine-specific demethylase 5D;Lysine-specific demethylase 5C	KDM5D;KDM5C	1506
0.136568	0.211107	0.264622	0.264014	0.200369	0.60706	0.723284	0.639466	0.782219	0.749567	4	4	4	21.5	21.5	21.5	23.015	0	16.932	199900000	8	5.63682	0	0.484983	11.8845			P41236;Q6NXS1	P41236;Q6NXS1	Protein phosphatase inhibitor 2;Protein phosphatase inhibitor 2-like protein 3	PPP1R2;PPP1R2P3	1507
4.22471	4.18946	4.21029	4.16738	4.11961	4.08541	4.22282	4.02263	4.0073	3.85201	25	25	25	64.4	64.4	64.4	50.704	0	153.93	3110300000	65	1.29407	0.0779225	-0.144253	-2.29574			P41240;P42679	P41240	Tyrosine-protein kinase CSK	CSK	1508
5.15088	5.13478	4.84317	4.86206	4.9121	4.94004	4.77881	4.89556	4.8897	4.9973	36	36	36	58.2	58.2	58.2	83.165	0	196.28	7038000000	93	0.490877	0.390595	-0.0803184	-1.05338			P41250	P41250	Glycine--tRNA ligase	GARS	1509
3.97253	4.0763	3.81465	3.76624	3.96251	3.79028	3.77834	3.74766	3.83501	3.8053	45	45	45	48.3	48.3	48.3	144.5	0	254.27	2497700000	86	1.21685	0.0903836	-0.127131	-2.18177			P41252	P41252	Isoleucine--tRNA ligase, cytoplasmic	IARS	1510
-7.42221	NaN	-7.37422	-7.51234	-8.87188	NaN	NaN	-8.39078	-8.01485	-7.60295	1	1	1	6.7	6.7	6.7	26.624	0	6.6009	987150	1	0.170798	0.757391	-0.207695	-0.445122			P41273	P41273	Tumor necrosis factor ligand superfamily member 9	TNFSF9	1511
1.69399	1.73537	1.72677	1.7861	1.60902	1.35911	1.56692	1.42984	1.43221	1.46417	8	8	3	76.1	76.1	40.7	12.732	0	102.8	1058100000	22	3.39618	0.00143421	-0.2598	-5.8077			P41567	P41567	Eukaryotic translation initiation factor 1	EIF1	1512
-1.04472	-0.978001	-1.13036	-1.16674	-1.01222	-1.08513	-1.27519	-1.13506	-0.998723	-1.30994	6	6	6	17.8	17.8	17.8	68.262	0	53.283	78718000	8	0.689444	0.259111	-0.0943994	-1.38165			P41743	P41743	Protein kinase C iota type	PRKCI	1513
-0.135169	0.270646	-0.722964	-0.402276	0.167771	0.547835	-0.503293	0.564494	0.465113	0.373551	10	5	5	43.1	24.7	24.7	42.293	0	15.926	135030000	7	0.874584	0.177661	0.453938	1.66994			P42025	P42025	Beta-centractin	ACTR1B	1514
-0.402408	-0.386009	-0.432483	-0.402699	-0.606606	-0.574982	-0.363295	-0.701341	-0.687366	-0.973349	3	3	3	10	10	10	37.682	0	8.0242	76413000	6	1.09346	0.114801	-0.214026	-1.99902			P42081	P42081	T-lymphocyte activation antigen CD86	CD86	1515
1.43407	1.64289	1.33852	1.46461	1.95186	1.90968	1.81037	2.1181	1.97236	2.18389	8	8	8	42.7	42.7	42.7	32.816	0	59.615	615630000	18	2.0178	0.0190258	0.432489	3.38303			P42126	P42126	Enoyl-CoA delta isomerase 1, mitochondrial	ECI1	1516
4.07012	4.0212	4.18918	4.08753	4.07258	4.08786	4.11929	4.11844	4.05084	4.13307	27	27	27	57.6	57.6	57.6	75.491	0	253.02	5623200000	85	0.172903	0.755003	0.0137776	0.440005			P42166	P42166	Lamina-associated polypeptide 2, isoform alpha;Thymopoietin;Thymopentin	TMPO	1517
0.255186	0.32945	0.353437	0.0632585	0.138457	0.592358	0.614583	0.437001	0.470685	0.441094	7	7	5	11.6	11.6	9.8	94.134	0	15.177	147130000	8	2.51879	0.00742035	0.283187	4.19227			P42226	P42226	Signal transducer and activator of transcription 6	STAT6	1519
3.56302	3.48627	3.51637	3.48645	3.52467	3.28978	3.31019	3.31823	3.40095	3.30612	40	40	39	47.3	47.3	45.1	117.8	0	174.15	1708200000	61	4.31168	0.000138801	-0.190303	-7.87754			P42285	P42285	Superkiller viralicidic activity 2-like 2	SKIV2L2	1520
1.93232	2.03575	1.99538	1.91669	2.00313	2.26155	2.35325	2.12231	2.04306	2.24394	18	18	18	29.9	29.9	29.9	73.434	0	67.897	717960000	25	2.31827	0.0106701	0.228165	3.86052			P42331	P42331	Rho GTPase-activating protein 25	ARHGAP25	1521
-3.37056	-3.40758	-3.37068	-3.54295	-3.39576	-3.30462	-3.72328	-3.30065	-3.14658	-3.35335	3	3	3	4.1	4.1	4.1	124.28	0	6.21	10444000	3	0.205929	0.708436	0.0518095	0.51212			P42336	P42336	Phosphatidylinositol 4,5-bisphosphate 3-kinase catalytic subunit alpha isoform	PIK3CA	1522
0.969809	0.84378	0.943337	0.849654	0.979906	1.04691	0.800362	1.15279	1.06045	1.12536	21	21	21	12.5	12.5	12.5	288.89	0	124.72	247290000	28	0.919043	0.163063	0.119875	1.73755			P42345	P42345	Serine/threonine-protein kinase mTOR	MTOR	1523
-1.43943	-1.53544	-1.69619	-1.64573	-1.46239	-1.7845	-1.96004	-1.50539	-1.50852	-1.52551	10	10	10	6.6	6.6	6.6	236.83	0	29.935	42209000	11	0.437864	0.43389	-0.100955	-0.960631			P42356	P42356	Phosphatidylinositol 4-kinase alpha	PI4KA	1524
2.47723	2.47295	2.54195	2.48524	2.50628	2.33694	2.39174	2.22555	2.20615	2.3324	30	30	29	47.9	47.9	45.6	98.655	0	183.96	707880000	47	3.11673	0.00233423	-0.198172	-5.2602			P42566	P42566	Epidermal growth factor receptor substrate 15	EPS15	1525
1.28506	1.28728	1.14002	1.33572	1.33249	1.41689	1.33918	1.44295	1.47629	1.51646	11	11	11	61.4	61.4	61.4	31.608	0	104.34	369000000	22	2.08387	0.0166805	0.162242	3.48623			P42574	P42574	Caspase-3;Caspase-3 subunit p17;Caspase-3 subunit p12	CASP3	1526
0.607833	0.574916	0.669422	0.742756	0.72827	0.175198	0.0148633	0.224796	0.345597	0.375674	11	11	11	38.3	38.3	38.3	50.685	0	53.467	177200000	14	3.50379	0.00108127	-0.437414	-6.02798			P42575	P42575	Caspase-2;Caspase-2 subunit p18;Caspase-2 subunit p13;Caspase-2 subunit p12	CASP2	1527
2.5976	2.47049	2.65403	2.38423	2.50205	2.32785	2.52342	2.31703	2.25181	2.13474	5	5	2	40.5	40.5	14.3	9.461	0	18.757	3639200000	21	1.54271	0.0478788	-0.210712	-2.66325			P42677	P42677	40S ribosomal protein S27	RPS27	1528
-5.61804	-6.23176	-5.10004	-5.78581	-5.50924	-6.53884	-5.98113	-5.96097	-5.87397	-6.39129	1	1	1	2.2	2.2	2.2	73.58	0	5.0875	2051500	2	1.23217	0.0877215	-0.500263	-2.20439			P42680	P42680	Tyrosine-protein kinase Tec	TEC	1529
-4.64927	-4.75142	-4.7943	-4.89216	-4.79236	-5.27658	-5.16672	-4.80889	-4.82003	-4.99754	3	3	2	2.1	2.1	1.7	218.97	0	21.621	4887600	2	1.33957	0.0715202	-0.23805	-2.36285			P42694	P42694	Probable helicase with zinc finger domain	HELZ	1530
0.0879865	-0.249285	-0.143255	-0.0960443	-0.108204	0.153673	-0.577362	0.267855	-0.154632	0.17868	15	15	15	14.9	14.9	14.9	168.89	0	99.402	178560000	18	0.181306	0.742801	0.0754033	0.458619			P42695	P42695	Condensin-2 complex subunit D3	NCAPD3	1531
1.32075	1.17412	1.52343	1.52339	1.36025	0.899156	0.81801	1.08906	1.09337	0.902126	18	18	18	46.7	46.7	46.7	48.564	0	65.667	382820000	28	2.90397	0.00348325	-0.420043	-4.86524			P42696	P42696	RNA-binding protein 34	RBM34	1532
5.50131	5.52511	5.50929	5.47208	5.49117	5.22758	5.32471	5.2778	5.36982	5.26615	76	76	75	67.6	67.6	67.1	157.9	0	323.31	9853600000	180	4.31608	0.000139241	-0.206578	-7.88867			P42704	P42704	Leucine-rich PPR motif-containing protein, mitochondrial	LRPPRC	1533
3.31299	3.28232	3.41593	3.40893	3.38268	3.41589	3.5835	3.58282	3.50974	3.50617	21	21	21	80.1	80.1	80.1	41.924	0	212.96	2860300000	58	2.33795	0.0103394	0.159054	3.89257			P42765	P42765	3-ketoacyl-CoA thiolase, mitochondrial	ACAA2	1534
1.75132	1.41629	1.66591	1.39699	1.67476	1.77422	1.63732	1.47607	1.3556	0.899035	5	5	5	33.3	33.3	33.3	14.551	0	13.454	1894700000	8	0.41202	0.459326	-0.152602	-0.914393			P42766	P42766	60S ribosomal protein L35	RPL35	1535
2.10083	2.24803	2.12478	2.02468	2.20968	1.92297	1.92454	1.92661	2.04954	1.9096	13	13	13	41.2	41.2	41.2	52.912	0	68.373	731580000	21	2.46999	0.00798888	-0.194948	-4.11046			P42768	P42768	Wiskott-Aldrich syndrome protein	WAS	1536
0.622836	0.933366	0.613448	0.740315	0.648359	0.474891	0.518402	0.607695	0.578907	0.552799	7	7	7	69.9	69.9	69.9	16.532	0	64.96	587940000	16	1.48293	0.0536603	-0.165126	-2.57462			P42771;P42772	P42771	Cyclin-dependent kinase inhibitor 2A	CDKN2A	1537
1.66251	1.42844	1.85246	1.72277	1.41748	1.53552	1.72874	1.47406	1.56345	1.37401	6	6	6	32.7	32.7	32.7	18.127	0	13.902	358370000	8	0.345772	0.525366	-0.0815764	-0.792274			P42773	P42773	Cyclin-dependent kinase 4 inhibitor C	CDKN2C	1538
-1.55984	-1.79298	-1.33295	-1.29597	-1.17938	-1.96268	-2.49795	-1.50264	-1.30527	-1.46081	2	2	2	12.4	12.4	12.4	20.913	0.00060459	4.3225	35117000	3	0.631248	0.291692	-0.313643	-1.288			P42857	P42857	Neuron-specific protein family member 1	NSG1	1539
-2.27803	-2.40149	-2.3076	-2.30182	-2.11367	-1.98129	-2.22336	-1.95423	-2.31864	-1.90257	6	6	6	2.3	2.3	2.3	347.6	0	12.466	23699000	6	1.20681	0.0919224	0.204504	2.16695			P42858	P42858	Huntingtin	HTT	1540
0.390205	0.507105	0.397439	0.459173	0.53133	0.51878	0.627492	0.545586	0.609956	0.654324	11	11	11	17.5	17.5	17.5	87.163	0	46.028	280780000	14	2.1066	0.0159401	0.134177	3.52195			P42892	P42892	Endothelin-converting enzyme 1	ECE1	1541
-2.39328	-2.32794	-2.36211	-2.51151	-2.36354	-2.15536	-2.15002	-2.40312	-2.22899	-2.02939	5	5	5	10.1	10.1	10.1	74.596	0	16.054	34799000	5	1.68044	0.0373065	0.1983	2.86866			P42898	P42898	Methylenetetrahydrofolate reductase	MTHFR	1542
0.89425	0.955996	0.790932	0.601474	0.74243	0.438908	0.367901	0.178467	0.235431	0.117168	7	7	7	18.6	18.6	18.6	55.722	0	41.612	252820000	11	3.57441	0.00105773	-0.529442	-6.17557			P43007	P43007	Neutral amino acid transporter A	SLC1A4	1543
2.3912	2.27717	2.34451	2.33733	2.29548	2.44582	2.70427	2.34449	2.51509	2.37388	17	17	17	45.1	45.1	45.1	46.637	0	94.184	1134600000	32	1.227	0.0884544	0.147572	2.19676			P43034	P43034	Platelet-activating factor acetylhydrolase IB subunit alpha	PAFAH1B1	1544
5.32275	5.29215	5.33351	5.29851	5.40545	5.39919	5.4225	5.41101	5.38404	5.27877	43	43	43	61.6	61.6	61.6	94.622	0	231.43	10807000000	115	0.752016	0.228072	0.0486286	1.48053			P43243	P43243	Matrin-3	MATR3	1545
3.48727	3.72219	3.21315	3.27052	3.54301	3.39724	3.26584	3.29106	3.35314	3.3303	38	38	38	53.1	53.1	53.1	104.74	0	192.55	3547700000	80	0.608769	0.306152	-0.119714	-1.25132			P43246	P43246	DNA mismatch repair protein Msh2	MSH2	1546
0.212484	0.117211	0.597777	0.304269	0.262464	0.391159	0.373423	0.321786	0.256277	0.529803	4	4	4	9.5	9.5	9.5	65.99	0	10.815	176260000	5	0.357867	0.513183	0.0756484	0.81499			P43250	P43250	G protein-coupled receptor kinase 6	GRK6	1547
-1.05949	-1.18356	-1.47616	-1.23395	-1.15074	-1.03181	-1.15591	-1.10535	-1.0581	-0.945615	9	9	9	15.7	15.7	15.7	80.852	0	21.017	65045000	9	1.13443	0.10564	0.161424	2.05983			P43304	P43304	Glycerol-3-phosphate dehydrogenase, mitochondrial	GPD2	1548
1.76896	1.93459	1.85584	1.80649	1.74536	1.86744	1.90336	1.7244	1.82112	1.72948	4	4	4	21	21	21	32.235	0	30.554	514850000	7	0.0982364	0.859667	-0.0130857	-0.265201			P43307	P43307	Translocon-associated protein subunit alpha	SSR1	1549
-0.782697	-0.69373	-0.786704	-0.680515	-0.666553	-1.3695	-1.45153	-1.22917	-1.20732	-1.17561	1	1	1	3.5	3.5	3.5	35.088	0.0079001	2.3053	47023000	2	4.93297	7.40741e-05	-0.564585	-9.58149			P43362	P43362	Melanoma-associated antigen 9	MAGEA9	1550
-4.3489	-4.1117	-4.72794	-4.63799	-4.45326	-3.83454	-4.95574	-3.87791	-3.914	-3.91958	2	2	1	6.6	6.6	2.5	68.019	0.0033714	2.6296	5749700	1	0.750986	0.228404	0.355603	1.47891			P43378	P43378	Tyrosine-protein phosphatase non-receptor type 9	PTPN9	1551
4.0513	4.08067	3.84723	3.84802	4.00725	3.75229	3.90221	3.68749	3.68576	3.70423	28	28	27	55.7	55.7	54.5	72.065	0	164.77	3198800000	75	2.03819	0.018202	-0.220494	-3.41479			P43405;P43403	P43405	Tyrosine-protein kinase SYK	SYK	1552
3.90471	3.83023	4.04199	3.93546	3.75647	3.68014	3.89987	3.70409	3.77577	3.63621	10	10	10	50.2	50.2	50.2	23.31	0	52.771	7069000000	46	1.30664	0.0761358	-0.154553	-2.31428			P43487;Q9C010	P43487	Ran-specific GTPase-activating protein	RANBP1	1553
2.8414	2.60492	2.62772	2.55839	2.49219	2.68342	2.76188	2.5304	2.55233	2.50219	21	21	21	59.1	59.1	59.1	55.52	0	128.55	1711500000	36	0.0900245	0.871811	-0.0188801	-0.244785			P43490	P43490	Nicotinamide phosphoribosyltransferase	NAMPT	1554
4.47655	4.41316	4.47737	4.47827	4.43513	4.22864	4.2378	4.19232	4.37739	4.12488	23	23	23	66.7	66.7	66.7	47.366	0	231.84	4746400000	76	3.05548	0.00256848	-0.223891	-5.14465			P43686	P43686	26S protease regulatory subunit 6B	PSMC4	1555
2.17625	2.01944	2.11675	2.19742	2.04304	1.99182	2.24133	2.08442	2.08055	1.98124	11	11	11	54.8	54.8	54.8	35.39	0	129.91	970670000	31	0.24501	0.652185	-0.0347069	-0.594132			P43897	P43897	Elongation factor Ts, mitochondrial	TSFM	1556
4.11838	4.07365	4.2281	4.18302	4.1449	4.13143	4.14944	4.20211	4.07523	4.13579	17	17	17	73.1	73.1	73.1	31.566	0	305.96	7169400000	64	0.122479	0.827035	-0.0108107	-0.323983			P45880	P45880	Voltage-dependent anion-selective channel protein 2	VDAC2	1557
-1.70802	-1.89737	-1.85636	-1.70203	-1.81072	-1.79739	-1.73365	-1.43273	-1.55294	-1.5122	3	3	3	12.7	12.7	12.7	47.485	0	9.0716	41142000	3	1.35778	0.0688395	0.18912	2.38971			P45954	P45954	Short/branched chain specific acyl-CoA dehydrogenase, mitochondrial	ACADSB	1558
4.00993	3.98921	4.20579	4.10589	4.13014	3.91688	4.28076	4.02761	3.99988	4.05575	10	10	9	56	56	49.7	22.225	0	66.157	3396200000	39	0.173144	0.754846	-0.032019	-0.440542			P45973	P45973	Chromobox protein homolog 5	CBX5	1559
3.9348	3.81685	3.88666	3.88443	3.79144	3.85518	3.8863	3.84079	3.84699	3.86324	37	37	35	49.3	49.3	48	95.785	0	216.16	2572300000	91	0.0571182	0.917636	-0.00433745	-0.160111			P45974	P45974	Ubiquitin carboxyl-terminal hydrolase 5	USP5	1560
0.858486	0.79076	0.745716	0.717621	0.876341	0.90911	0.798196	0.848822	0.781453	0.855686	10	10	10	31.3	31.3	31.3	44.287	0	37.766	248260000	12	0.499131	0.384615	0.0408684	1.06759			P45985	P45985	Dual specificity mitogen-activated protein kinase kinase 4	MAP2K4	1561
5.66984	5.68297	5.6924	5.66345	5.80738	5.3737	5.36809	5.48173	5.47421	5.4068	135	135	135	52.8	52.8	52.8	358.69	0	323.31	7491200000	232	4.30288	0.000174455	-0.282302	-7.8553			P46013	P46013	Antigen KI-67	MKI67	1562
4.06269	4.04317	4.05049	4.02919	4.00299	3.96319	3.97991	3.93474	3.94902	3.85968	30	30	30	59.6	59.6	59.6	63.541	0	156.38	2587500000	76	2.60028	0.00659819	-0.100399	-4.33051			P46060	P46060	Ran GTPase-activating protein 1	RANGAP1	1563
2.74687	2.82927	2.73319	2.68985	2.75272	2.93624	2.88105	2.95472	2.94036	2.78492	25	25	25	50.4	50.4	50.4	73.457	0	139.43	1337900000	44	2.32161	0.010653	0.149076	3.86595			P46063	P46063	ATP-dependent DNA helicase Q1	RECQL	1564
3.23047	3.10314	3.19824	3.14821	3.05845	2.95181	3.09274	2.98172	3.00556	2.80869	24	24	24	32	32	32	89.301	0	147.25	1822500000	44	1.91328	0.0231111	-0.1796	-3.22158			P46087	P46087	Probable 28S rRNA (cytosine(4447)-C(5))-methyltransferase	NOP2	1565
0.30425	0.11909	0.206867	0.273017	0.223143	0.115401	0.0651074	0.158801	0.246716	0.202541	14	14	14	7.2	7.2	7.2	282.58	0	116.25	181840000	16	0.766115	0.22302	-0.0675604	-1.50258			P46100	P46100	Transcriptional regulator ATRX	ATRX	1566
-0.52757	-0.407554	-0.436352	-0.271664	-0.456538	-0.398278	-0.210921	-0.3345	-0.466141	-0.360014	6	6	6	25	25	25	33.83	0	29.075	126500000	10	0.523402	0.366161	0.065965	1.10903			P46108	P46108	Adapter molecule crk	CRK	1567
2.08087	2.21891	2.11441	2.21218	2.12356	2.36227	2.08742	2.40827	2.25758	2.2372	12	12	12	57.1	57.1	57.1	33.777	0	74.708	937440000	25	1.05117	0.124329	0.120562	1.93607			P46109	P46109	Crk-like protein	CRKL	1568
-0.407683	-0.447457	-0.363528	-0.495272	-0.460437	-0.564798	-0.232387	-0.530033	-0.519694	-0.611524	9	9	9	16.4	16.4	16.4	81.316	0	37.666	142040000	12	0.352807	0.517989	-0.0568119	-0.805512			P46199	P46199	Translation initiation factor IF-2, mitochondrial	MTIF2	1569
2.58993	2.50854	2.54064	2.57117	2.505	2.45983	2.48868	2.47822	2.50472	2.34851	26	26	26	32.2	32.2	32.2	119.41	0	113.62	1144400000	43	1.55275	0.0471302	-0.0870622	-2.67815			P46379	P46379	Large proline-rich protein BAG6	BAG6	1570
4.17419	4.16045	4.21928	4.21004	4.20787	4.14952	4.35378	4.23955	4.2071	4.24735	35	35	34	54.6	54.6	53.6	82.593	0	219.2	3224500000	82	0.625541	0.295589	0.0450952	1.27872			P46459	P46459	Vesicle-fusing ATPase	NSF	1571
0.357541	0.329527	0.234699	0.212037	0.364834	0.276034	0.360548	0.323309	0.354401	0.261807	11	11	7	37.8	37.8	25.9	39.318	0	34.359	248100000	15	0.159929	0.773192	0.0154918	0.410883			P46734	P46734	Dual specificity mitogen-activated protein kinase kinase 3	MAP2K3	1573
-1.24832	-1.28026	-1.46127	-1.25385	-0.964302	-0.588841	-1.53218	-0.589132	-0.624945	-0.491443	5	5	5	23.7	23.7	23.7	36.072	0	35.355	88051000	8	1.28428	0.0792234	0.476295	2.28129			P46736	P46736	Lys-63-specific deubiquitinase BRCC36	BRCC3	1574
4.64305	4.49811	4.76083	4.62354	4.71565	4.63421	4.52316	4.42244	4.55146	4.37076	5	5	5	28.4	28.4	28.4	16.561	0	50.921	5387800000	21	1.28126	0.0796135	-0.14783	-2.27684			P46776	P46776	60S ribosomal protein L27a	RPL27A	1575
4.40207	4.57377	4.42086	4.27927	4.46101	4.42148	4.35453	4.36066	4.41247	4.2243	18	18	18	59.3	59.3	59.3	34.362	0	131.75	9412300000	102	0.595091	0.314481	-0.0727097	-1.22886			P46777	P46777	60S ribosomal protein L5	RPL5	1576
4.18033	3.77362	4.18937	4.18856	4.08596	4.07496	3.80616	4.26175	4.13988	4.12203	8	8	8	41.2	41.2	41.2	18.565	0	39.287	5016900000	22	0.00806726	0.987737	-0.00261273	-0.0237989			P46778	P46778	60S ribosomal protein L21	RPL21	1577
4.48112	4.3513	4.58335	4.50756	4.51264	4.47824	4.37942	4.41906	4.50133	4.31515	8	8	8	50.4	50.4	50.4	15.747	0	66.937	8984400000	30	0.67064	0.268931	-0.0685532	-1.35158			P46779	P46779	60S ribosomal protein L28	RPL28	1578
4.3624	4.08268	4.48085	4.10245	4.15261	4.19838	4.16663	4.33869	4.32462	4.04614	15	15	15	51	51	51	22.591	0	34.618	6030700000	35	0.0813545	0.882608	-0.0213057	-0.222934			P46781	P46781	40S ribosomal protein S9	RPS9	1579
4.40321	4.43425	4.75748	4.88689	3.59271	4.89748	4.53437	4.88814	4.51389	4.40222	13	13	13	57.8	57.8	57.8	22.876	0	131.66	5933300000	43	0.424929	0.446667	0.232309	0.937579			P46782	P46782	40S ribosomal protein S5;40S ribosomal protein S5, N-terminally processed	RPS5	1580
5.07108	4.95508	5.00816	4.88134	4.98628	4.78598	4.81097	4.64488	4.73828	4.69862	14	13	13	67.9	63.6	63.6	18.898	0	45.276	5501200000	38	3.32476	0.00154799	-0.244642	-5.66447			P46783;Q9NQ39	P46783	40S ribosomal protein S10	RPS10	1581
0.479508	0.953741	0.133906	0.0877524	0.183425	0.900441	0.807759	0.524482	0.829815	0.673645	8	8	5	38.4	38.4	24.6	32.668	0	101.37	229670000	13	1.20885	0.0916695	0.379562	2.16995			P46926	P46926	Glucosamine-6-phosphate isomerase 1	GNPDA1	1582
5.91014	5.87748	5.91714	5.89074	5.99772	5.90827	5.94383	5.97896	5.98078	5.91822	88	88	84	65.6	65.6	64.2	189.25	0	323.31	13856000000	271	0.49559	0.386627	0.02737	1.0615			P46940	P46940	Ras GTPase-activating-like protein IQGAP1	IQGAP1	1583
1.99372	1.5726	1.60213	1.49286	1.52959	2.16952	3.11226	2.34823	2.51642	2.20778	11	11	11	28	28	28	39.383	0	77.725	768630000	18	2.57653	0.00681467	0.83266	4.28999			P46976	P46976	Glycogenin-1	GYG1	1584
1.74459	1.6152	1.79978	1.65374	1.47803	1.85984	2.31031	1.85058	1.81318	1.72518	10	8	8	12.9	10.9	10.9	80.529	0	23.95	465460000	19	1.21266	0.0911758	0.253552	2.17559			P46977	P46977	Dolichyl-diphosphooligosaccharide--protein glycosyltransferase subunit STT3A	STT3A	1585
-2.89505	-2.78868	-2.51882	-2.39904	-2.85434	-2.98199	-2.86015	-2.53415	-2.72071	-2.56677	2	2	2	25.2	25.2	25.2	13.839	0	11.872	46440000	2	0.120659	0.829586	-0.0415675	-0.319642			P47224	P47224	Guanine nucleotide exchange factor MSS4	RABIF	1586
1.97133	1.95865	1.93339	1.95404	2.09617	1.89706	1.86952	1.94612	2.09071	1.94526	12	10	10	63.6	54.2	54.2	32.949	0	131.93	1055700000	24	0.291702	0.590921	-0.0329822	-0.688083			P47755	P47755	F-actin-capping protein subunit alpha-2	CAPZA2	1587
4.43145	4.23846	4.46106	4.45041	4.29071	4.24258	4.47513	4.25154	4.40299	4.35074	15	15	15	62.1	62.1	62.1	31.35	0	129.07	4456000000	53	0.185084	0.738218	-0.029821	-0.466927			P47756	P47756	F-actin-capping protein subunit beta	CAPZB	1588
-2.40421	-1.66185	-3.07147	-2.78587	-2.17476	-2.25209	-2.63855	-2.10217	-2.18453	-2.3492	8	1	1	46.5	6.9	6.9	16.46	0.009845	2.2072	23004000	2	0.171822	0.756635	0.114326	0.437596			P47813	P47813	Eukaryotic translation initiation factor 1A, X-chromosomal	EIF1AX	1589
3.37799	3.41125	3.3822	3.32481	3.33383	3.19978	3.17213	3.23057	3.35368	3.18524	30	29	29	49.2	48.1	48.1	87.798	0	156.01	2056800000	52	2.26069	0.0117597	-0.137736	-3.76731			P47897	P47897	Glutamine--tRNA ligase	QARS	1590
4.44328	4.21358	4.68183	4.31523	4.52934	4.50766	4.38512	4.28488	4.47306	4.19651	5	5	5	28.9	28.9	28.9	17.752	0	34.079	7025900000	13	0.283257	0.600685	-0.0672038	-0.671384			P47914	P47914	60S ribosomal protein L29	RPL29	1591
1.87186	1.89387	1.82355	1.99838	1.7801	1.6591	1.77892	1.80183	1.80395	1.77826	10	10	10	42.3	42.3	42.3	29.668	0	41.216	1340900000	31	1.35832	0.068817	-0.109139	-2.39051			P47985;P0C7P4	P47985;P0C7P4	Cytochrome b-c1 complex subunit Rieske, mitochondrial;Cytochrome b-c1 complex subunit 11;Putative cytochrome b-c1 complex subunit Rieske-like protein 1	UQCRFS1;UQCRFS1P1	1592
3.56496	3.39532	3.49662	3.59961	3.54364	3.45274	3.66532	3.64431	3.49985	3.60875	10	10	10	61.5	61.5	61.5	23.277	0	158.92	3434800000	34	0.455267	0.420555	0.0541644	0.991376			P48047	P48047	ATP synthase subunit O, mitochondrial	ATP5O	1593
-0.0338534	0.272939	-0.348069	-0.175613	0.222956	-0.132985	-0.454772	-0.259194	-0.10427	-0.300512	5	5	5	18.2	18.2	18.2	37.251	0	17.587	114370000	5	0.949644	0.153635	-0.238018	-1.78382			P48059;Q7Z4I7	P48059	LIM and senescent cell antigen-like-containing domain protein 1	LIMS1	1594
2.56916	2.5883	2.52325	2.43321	2.67334	2.55304	2.63758	2.42991	2.58531	2.59723	21	21	21	37.6	37.6	37.6	80.699	0	75.732	863660000	36	0.0204968	0.969292	0.0031601	0.0596459			P48147	P48147	Prolyl endopeptidase	PREP	1595
-0.0759907	-0.0945944	-0.227324	-0.236258	-0.199331	-0.179766	-0.23933	-0.198337	-0.0762133	-0.470795	7	7	7	10.6	10.6	10.6	105.06	0	19.943	317270000	9	0.403971	0.466396	-0.0661887	-0.899842			P48200	P48200	Iron-responsive element-binding protein 2	IREB2	1596
-5.91312	-5.81359	-5.39526	-5.26437	-5.49872	-5.91203	-5.38467	-5.49003	-5.69818	-5.60255	1	1	1	3.2	3.2	3.2	83.529	0	6.7558	3546700	1	0.0977987	0.859759	-0.0404793	-0.264119			P48380	P48380	Transcription factor RFX3	RFX3	1597
-2.70024	-2.19457	-3.05197	-2.85869	-2.28685	-2.38631	-2.67615	-2.24209	-2.1938	-2.22134	5	3	3	12.3	8.1	8.1	46.224	0	9.3514	39984000	3	0.742265	0.23242	0.274526	1.46523			P48426	P48426	Phosphatidylinositol 5-phosphate 4-kinase type-2 alpha	PIP4K2A	1598
2.72055	2.81237	2.57315	2.66179	2.69097	2.71881	2.64266	2.67059	2.70024	2.76739	23	23	23	48.3	48.3	48.3	57.21	0	128.48	1728700000	41	0.0662891	0.902995	0.00817451	0.184198			P48444	P48444	Coatomer subunit delta	ARCN1	1599
1.68579	1.58168	1.58338	1.41846	1.50865	1.19026	1.20852	1.10451	1.20086	1.07982	20	20	20	34.4	34.4	34.4	83.308	0	95.99	478600000	28	4.23618	0.00017341	-0.398797	-7.68853			P48449	P48449	Lanosterol synthase	LSS	1600
-6.38402	-8.15031	-8.27241	-7.5023	NaN	-7.78948	NaN	-7.30999	NaN	-7.30361	3	1	1	8.8	4.9	4.9	58.129	0	7.1522	660020	1	0.073651	0.89387	0.109568	0.20722			P48454	P48454	Serine/threonine-protein phosphatase 2B catalytic subunit gamma isoform	PPP3CC	1601
0.224041	0.160346	0.13397	0.0448343	0.118422	0.402841	0.371347	0.3919	0.280676	0.32534	12	12	12	26.4	26.4	26.4	72.765	0	89.313	167090000	16	3.44382	0.00125	0.218098	5.90454			P48506	P48506	Glutamate--cysteine ligase catalytic subunit	GCLC	1602
-1.27514	-1.21388	-1.3519	-1.40355	-1.32226	-1.23387	-1.11017	-1.44946	-1.24516	-1.44438	4	4	4	18.6	18.6	18.6	30.727	0	14.381	75532000	4	0.0834219	0.880375	0.0167359	0.228173			P48507	P48507	Glutamate--cysteine ligase regulatory subunit	GCLM	1603
-3.2	-3.39711	-3.19933	-3.30664	-3.35328	-3.25332	-2.90421	-3.27882	-3.44009	-3.48895	2	2	2	2.5	2.5	2.5	142.19	0.0006012	4.1235	13726000	2	0.0589947	0.914893	0.0181972	0.165072			P48553;A0A096LPH7	P48553;A0A096LPH7	Trafficking protein particle complex subunit 10	TRAPPC10;LOC102724200	1604
2.25025	2.01788	2.07087	2.26625	1.90571	1.83669	2.08288	1.80451	1.8748	1.76602	10	10	10	35.1	35.1	35.1	39.611	0	55.065	1209400000	23	1.49109	0.0530319	-0.22921	-2.5867			P48556	P48556	26S proteasome non-ATPase regulatory subunit 8	PSMD8	1605
1.19457	1.19094	1.29863	1.31664	1.25709	1.2037	1.13188	1.18622	1.209	1.11062	26	25	25	20.3	19.9	19.9	228.86	0	176.65	514700000	32	1.46824	0.0551042	-0.0832898	-2.55287			P48634	P48634	Protein PRRC2A	PRRC2A	1606
2.02832	2.02195	2.1882	2.192	2.0884	2.26171	2.42005	2.2746	2.29882	2.30803	19	19	18	44.1	44.1	41.8	52.384	0	65.935	991430000	33	2.69132	0.00537872	0.208867	4.48748			P48637	P48637	Glutathione synthetase	GSS	1607
6.14228	6.26929	6.08567	6.03838	6.18507	6.11782	6.10593	6.00094	6.09379	5.96835	42	42	42	80.8	80.8	80.8	59.67	0	247.1	15867000000	177	0.913193	0.164776	-0.0867726	-1.72868			P48643	P48643	T-complex protein 1 subunit epsilon	CCT5	1608
-2.52819	-2.46487	-2.62584	-2.77113	-2.59048	-2.4208	-2.29938	-2.27087	-2.42067	-2.68154	2	2	2	4.7	4.7	4.7	55.527	0	16.857	26692000	2	1.08934	0.115798	0.177449	1.9929			P48651	P48651	Phosphatidylserine synthase 1	PTDSS1	1609
-1.75858	-1.60331	-1.68784	-1.60523	-1.60849	-1.48483	-1.71681	-1.2874	-1.3711	-1.43269	4	4	4	7.9	7.9	7.9	51.927	0	9.593	23479000	5	1.40847	0.06252	0.194128	2.46454			P48723	P48723	Heat shock 70 kDa protein 13	HSPA13	1610
0.963969	0.784825	0.675141	0.67655	0.659504	0.558745	0.583765	0.681466	0.606734	0.356865	7	7	7	24.6	24.6	24.6	38.914	0	45.528	525500000	9	1.40608	0.0628846	-0.194483	-2.46101			P48729;Q8N752	P48729	Casein kinase I isoform alpha	CSNK1A1	1611
-3.29798	-3.50919	-3.56963	-3.34281	-3.73122	-3.63054	-4.02541	-3.10688	-2.98449	-3.34645	3	3	3	10.4	10.4	10.4	47.33	0	17.726	21806000	3	0.133957	0.811825	0.0714106	0.351091			P48730;P49674	P48730	Casein kinase I isoform delta	CSNK1D	1612
3.66	3.50478	3.875	3.89493	3.82265	4.13067	4.37357	4.18693	4.11659	4.28547	24	24	23	47.3	47.3	47.3	50.909	0	108.61	3349000000	56	3.11666	0.00233109	0.467174	5.26008			P48735	P48735	Isocitrate dehydrogenase [NADP], mitochondrial	IDH2	1613
-2.21346	-2.20961	-2.23784	-2.17721	-2.13615	-2.431	-2.44569	-2.23906	-2.30037	-2.22807	5	5	5	6.6	6.6	6.6	126.45	0	18.781	25535000	5	1.56676	0.0460805	-0.133983	-2.69898			P48736	P48736	Phosphatidylinositol 4,5-bisphosphate 3-kinase catalytic subunit gamma isoform	PIK3CG	1614
2.16005	2.27487	2.04825	1.99888	2.10236	2.1198	2.23699	2.06635	2.00735	1.98501	13	13	12	60.5	60.5	57.2	31.54	0	63.314	1025100000	28	0.206879	0.707063	-0.0337816	-0.514154			P48739	P48739	Phosphatidylinositol transfer protein beta isoform	PITPNB	1615
0.835959	0.902707	0.899933	0.971734	0.983738	0.725433	0.790425	0.625351	0.721129	0.856309	14	14	14	47.3	47.3	47.3	51.289	0	59.191	384160000	24	2.23372	0.012425	-0.175085	-3.72394			P49005	P49005	DNA polymerase delta subunit 2	POLD2	1617
3.44548	3.28207	3.64638	3.39557	3.29755	2.68635	2.77072	2.73437	2.7292	2.62534	8	8	8	76.9	76.9	76.9	19.529	0	96.431	1917300000	23	5.07964	0	-0.704214	-10.0261			P49006	P49006	MARCKS-related protein	MARCKSL1	1618
-3.89544	-4.06943	-3.72023	-3.70367	-3.99259	-4.35058	-3.90775	-4.25635	-4.32713	-4.23833	1	1	1	7.4	7.4	7.4	32.952	0.00059559	3.9278	6130200	1	1.86527	0.0258053	-0.339753	-3.14811			P49069	P49069	Calcium signal-modulating cyclophilin ligand	CAMLG	1619
-0.243641	-0.192635	-0.224465	-0.219015	-0.113075	-0.193283	0.0384478	-0.166685	-0.113442	-0.0798132	5	5	5	11.8	11.8	11.8	45.567	0	12.604	78407000	6	1.13066	0.106544	0.0956113	2.05425			P49137;Q16644	P49137	MAP kinase-activated protein kinase 2	MAPKAPK2	1620
2.57978	2.59772	2.48366	2.57574	2.65757	2.75877	2.83582	2.68238	2.64513	2.69671	22	22	22	53.4	53.4	53.4	53.801	0	93.446	1305800000	41	1.97853	0.0205081	0.144869	3.32212			P49189	P49189	4-trimethylaminobutyraldehyde dehydrogenase	ALDH9A1	1621
4.03052	3.72872	4.10748	3.86052	3.89369	3.75071	3.95796	3.75584	3.83761	3.61801	8	8	8	43.6	43.6	43.6	13.293	0	25.344	4991900000	30	0.838572	0.191691	-0.140163	-1.61479			P49207	P49207	60S ribosomal protein L34	RPL34	1622
1.92659	2.06367	2.20185	2.15051	2.27284	2.03989	1.88404	2.06367	1.93703	2.16219	12	12	12	45.7	45.7	45.7	33.269	0	101.82	1396900000	30	0.681203	0.263468	-0.105729	-1.36849			P49247	P49247	Ribose-5-phosphate isomerase	RPIA	1623
1.13523	1.1907	0.945931	0.865511	1.17702	1.31371	1.19623	1.1908	1.13134	0.987056	9	9	9	25.1	25.1	25.1	57.548	0	34.259	518960000	16	0.571992	0.330267	0.100951	1.19064			P49257	P49257	Protein ERGIC-53	LMAN1	1624
5.35296	5.36288	5.53542	5.46802	5.3692	5.39077	5.6362	5.36943	5.42031	5.39841	45	45	45	78	78	78	85.237	0	323.31	14042000000	210	0.162458	0.769621	0.0253244	0.416597			P49321	P49321	Nuclear autoantigenic sperm protein	NASP	1625
6.068	6.01141	5.9403	5.73522	5.88724	6.05524	5.94884	5.94815	6.34208	5.95312	105	105	105	57.3	57.3	57.3	273.42	0	323.31	16653000000	292	0.622003	0.297695	0.121052	1.27295			P49327	P49327	Fatty acid synthase;[Acyl-carrier-protein] S-acetyltransferase;[Acyl-carrier-protein] S-malonyltransferase;3-oxoacyl-[acyl-carrier-protein] synthase;3-oxoacyl-[acyl-carrier-protein] reductase;3-hydroxyacyl-[acyl-carrier-protein] dehydratase;Enoyl-[acyl-carrier-protein] reductase;Oleoyl-[acyl-carrier-protein] hydrolase	FASN	1626
0.695855	0.901641	0.651464	0.748389	0.843793	0.733753	0.967408	0.668627	0.785605	0.822312	12	12	11	48	48	38.8	44.408	0	65.447	410930000	21	0.155318	0.779353	0.0273125	0.400416			P49354	P49354	Protein farnesyltransferase/geranylgeranyltransferase type-1 subunit alpha	FNTA	1627
-1.03935	-0.912736	-1.18107	-0.992616	-0.936464	-0.820659	-0.967893	-0.840764	-1.23638	-0.822551	6	6	6	18.3	18.3	18.3	48.773	0	15.019	62015000	8	0.353689	0.517324	0.074798	0.807166			P49356	P49356	Protein farnesyltransferase subunit beta	FNTB	1628
-0.709778	-0.828142	-0.704924	-0.705551	-0.702806	-1.04698	-1.09304	-1.17261	-1.0044	-1.11272	5	5	5	22.2	22.2	22.2	40.97	0	29.571	75726000	5	4.88195	7.17489e-05	-0.355707	-9.43085			P49366	P49366	Deoxyhypusine synthase	DHPS	1629
5.51452	5.66375	5.3898	5.36245	5.52735	5.47686	5.54138	5.36726	5.44316	5.36845	36	36	36	66.6	66.6	66.6	60.533	0	233.78	13493000000	156	0.361556	0.509877	-0.052154	-0.82188			P49368	P49368	T-complex protein 1 subunit gamma	CCT3	1630
0.790952	0.622595	0.743174	0.650173	0.760088	0.530063	0.704677	0.497707	0.552222	0.620573	11	11	11	34.9	34.9	34.9	33.535	0	30.285	281100000	12	1.55823	0.0466346	-0.132348	-2.6863			P49406	P49406	39S ribosomal protein L19, mitochondrial	MRPL19	1631
4.84559	4.73284	4.91008	4.90584	4.80673	4.68218	4.77854	4.76102	4.6768	4.72808	23	23	23	56.9	56.9	56.9	49.541	0	308.54	8238700000	96	1.73901	0.0331235	-0.114887	-2.95668			P49411	P49411	Elongation factor Tu, mitochondrial	TUFM	1632
-2.50526	-2.34819	-2.44497	-2.43826	-2.42843	-2.71576	-2.3624	-2.3503	-2.51823	-2.48352	4	3	3	16.5	13.1	13.1	26.736	0	9.5126	34252000	3	0.323203	0.550517	-0.053021	-0.749331			P49427	P49427	Ubiquitin-conjugating enzyme E2 R1	CDC34	1633
0.773826	0.924003	0.906318	1.06326	1.14253	0.74359	0.861594	0.855978	1.14865	0.906397	27	27	25	9.9	9.9	9.4	357.52	0	84.387	216520000	30	0.263873	0.627456	-0.0587464	-0.632576			P49454	P49454	Centromere protein F	CENPF	1634
2.67552	2.75626	2.76974	2.82083	2.73791	2.51663	2.59799	2.49335	2.52699	2.40684	6	6	6	58.1	58.1	58.1	10.112	0	15.111	1996100000	15	3.62455	0.00102879	-0.243694	-6.28187			P49458	P49458	Signal recognition particle 9 kDa protein	SRP9	1635
-0.601373	-0.715253	-0.497882	-0.341944	-0.489715	-0.678743	-0.630266	-0.565787	-0.568129	-0.607779	1	1	1	11.2	11.2	11.2	17.315	0.0022757	2.9179	120050000	2	0.596899	0.313529	-0.0809075	-1.23183			P49459	P49459	Ubiquitin-conjugating enzyme E2 A	UBE2A	1636
1.2493	1.18928	1.32632	1.17831	1.18932	1.37199	1.42078	1.28822	1.2726	1.35456	8	8	8	28.6	28.6	28.6	41.731	0	41.54	361600000	16	1.73183	0.0334352	0.115125	2.94587			P49585;Q9Y5K3	P49585	Choline-phosphate cytidylyltransferase A	PCYT1A	1637
5.66063	5.53854	5.60622	5.48491	5.56857	5.50207	5.59389	5.37241	5.45531	5.47311	51	51	51	67.6	67.6	67.6	106.81	0	323.31	10099000000	150	1.08284	0.117354	-0.0924167	-1.98323			P49588	P49588	Alanine--tRNA ligase, cytoplasmic	AARS	1638
2.29714	2.29628	2.33007	2.25924	2.37939	2.46204	2.57481	2.38201	2.47471	2.51785	23	23	23	34.9	34.9	34.9	85.472	0	107.76	804750000	34	2.69974	0.00535615	0.169859	4.50214			P49589	P49589	Cysteine--tRNA ligase, cytoplasmic	CARS	1639
-1.25836	-0.999879	-1.73227	-1.3615	-1.33257	-0.991138	-0.867374	-0.999365	-1.25323	-1.0003	7	2	2	14.4	4.7	4.7	56.888	0	7.8671	32515000	2	1.33648	0.071912	0.314637	2.35829			P49590	P49590	Probable histidine--tRNA ligase, mitochondrial	HARS2	1640
3.69476	3.6103	3.48958	3.41276	3.29522	3.62168	3.76368	3.27822	3.47417	3.28129	28	28	28	55.8	55.8	55.8	58.777	0	155.81	2001800000	64	0.0499972	0.926796	-0.0167122	-0.14113			P49591	P49591	Serine--tRNA ligase, cytoplasmic	SARS	1641
-0.148099	-0.387216	-0.279128	-0.191519	-0.353708	-0.187096	-0.0687739	-0.122442	-0.0746986	-0.101605	12	12	12	45.6	45.6	45.6	49.83	0	67.892	130930000	14	1.8929	0.0244059	0.161011	3.19034			P49593	P49593	Protein phosphatase 1F	PPM1F	1642
0.413342	0.346202	0.405738	0.258238	0.355566	0.331905	0.0204496	0.297688	0.444015	0.272583	10	10	10	30.2	30.2	30.2	49.901	0	48.642	157120000	15	0.517939	0.370358	-0.0824891	-1.09975			P49642	P49642	DNA primase small subunit	PRIM1	1643
0.0111988	-0.0756896	-0.147541	-0.16382	-0.0484437	-0.36246	-0.483811	-0.52079	-0.197445	-0.301534	8	8	8	20	20	20	58.805	0	33.958	113200000	9	2.56812	0.00691445	-0.288349	-4.2757			P49643	P49643	DNA primase large subunit	PRIM2	1644
2.18014	2.32215	2.12037	2.09061	2.24049	2.36205	2.23827	2.27753	2.27682	2.20101	18	18	18	31.1	31.1	31.1	82.785	0	123.88	1019700000	30	0.842775	0.189852	0.0803864	1.62124			P49711;Q8NI51	P49711	Transcriptional repressor CTCF	CTCF	1645
2.91089	2.59096	2.89147	2.88524	2.63326	2.57351	2.6855	2.62453	2.62482	2.63493	10	10	10	57.1	57.1	57.1	22.949	0	88.152	1464000000	26	1.18137	0.0963903	-0.153707	-2.12933			P49720	P49720	Proteasome subunit beta type-3	PSMB3	1646
2.24533	2.19302	1.92854	1.85553	1.8834	2.02138	1.99042	1.94379	1.96348	1.81133	11	11	11	77.1	77.1	77.1	22.836	0	66.479	1344500000	23	0.369752	0.501186	-0.0750801	-0.83712			P49721	P49721	Proteasome subunit beta type-2	PSMB2	1647
4.77123	4.71659	4.80596	4.73498	4.71177	4.83836	4.81125	4.81945	4.8135	4.7347	40	40	40	57.2	57.2	57.2	101.89	0	323.31	8080700000	122	1.2249	0.0888794	0.0553471	2.19367			P49736	P49736	DNA replication licensing factor MCM2	MCM2	1648
1.91292	1.94874	1.99766	1.87519	2.02251	2.06611	2.1002	2.19619	2.11304	2.28854	23	23	23	46.6	46.6	46.6	70.389	0	114.74	629140000	37	2.50541	0.0075653	0.201412	4.16976			P49748	P49748	Very long-chain specific acyl-CoA dehydrogenase, mitochondrial	ACADVL	1649
2.39229	2.36717	2.5171	2.47757	2.39967	2.36642	2.48116	2.30302	2.41352	2.3554	31	31	31	18	18	18	241.64	0	122.36	978530000	45	0.53829	0.354272	-0.0468555	-1.13423			P49750	P49750	YLP motif-containing protein 1	YLPM1	1650
-0.624218	-0.458624	-0.477565	-0.464633	-0.473915	-0.282576	-0.288841	-0.313004	-0.22509	-0.201805	9	9	9	12.5	12.5	12.5	98.565	0	16.58	78116000	9	3.63944	0.000990329	0.237528	6.31368			P49754	P49754	Vacuolar protein sorting-associated protein 41 homolog	VPS41	1651
1.84588	1.86524	1.79798	1.73496	1.85089	1.80082	2.25819	1.94718	1.83618	1.76446	5	5	5	27.9	27.9	27.9	24.976	0	43.831	468590000	13	0.5206	0.368347	0.102378	1.10427			P49755	P49755	Transmembrane emp24 domain-containing protein 10	TMED10	1652
2.88613	2.63431	2.52222	3.62665	2.61331	2.43746	2.55243	2.53079	2.51054	2.44188	22	22	22	27.8	27.8	27.8	100.18	0	104.11	1289100000	36	0.948206	0.154062	-0.361903	-1.78165			P49756	P49756	RNA-binding protein 25	RBM25	1653
-3.18032	-3.02614	-3.23692	-3.17309	-3.22413	-2.16121	-2.19993	-2.152	-2.35947	-2.35382	3	3	3	7.2	7.2	7.2	70.803	0	4.7976	22959000	3	6.52578	0	0.922834	15.5051			P49757	P49757	Protein numb homolog	NUMB	1654
-3.01855	-3.1073	-3.53001	-3.29902	-3.09465	-3.03669	-3.64122	-3.0147	-2.99162	-3.14146	3	3	3	6.7	6.7	6.7	73.514	0	14.944	25865000	3	0.109532	0.844451	0.0447643	0.292856			P49761	P49761	Dual specificity protein kinase CLK3	CLK3	1655
-3.6658	-3.47861	-3.58521	-3.44343	-3.7576	-3.72566	-3.37901	-3.54926	-3.40735	-3.37765	2	2	2	7.5	7.5	7.5	52.667	0	6.9154	13443000	2	0.520921	0.368069	0.0983441	1.10482			P49768	P49768	Presenilin-1;Presenilin-1 NTF subunit;Presenilin-1 CTF subunit;Presenilin-1 CTF12	PSEN1	1656
-0.503369	-0.269044	-0.419583	-0.433496	-0.391529	-0.580212	-0.351477	-0.586326	-0.595141	-0.728544	5	5	5	12.3	12.3	12.3	38.989	0	25.821	150640000	6	1.29408	0.0779458	-0.164936	-2.29575			P49770	P49770	Translation initiation factor eIF-2B subunit beta	EIF2B2	1657
2.77971	2.69264	2.94364	2.84865	2.74064	2.75871	2.66073	2.72412	2.69655	2.6628	7	7	7	58.7	58.7	58.7	13.802	0	75.504	3054600000	18	1.16713	0.099147	-0.100471	-2.10827			P49773	P49773	Histidine triad nucleotide-binding protein 1	HINT1	1658
3.04535	2.81458	2.9751	2.98888	2.86664	2.59516	2.63951	2.51585	2.45744	2.55513	39	39	39	37.6	37.6	37.6	153.94	0	202.23	1116300000	53	4.08122	0.000362694	-0.385492	-7.31173			P49790	P49790	Nuclear pore complex protein Nup153	NUP153	1659
4.85779	4.87632	4.80833	4.78956	4.84862	4.36479	4.32497	4.33077	4.41194	4.28053	105	105	67	43.8	43.8	30.8	358.2	0	323.31	3644900000	164	7.05935	0	-0.493525	-18.1502			P49792	P49792	E3 SUMO-protein ligase RanBP2	RANBP2	1660
-5.36549	-4.75811	-5.20934	-5.05316	-5.34486	-5.1091	-5.00036	-5.00128	-5.25884	-4.93655	1	1	1	0.6	0.6	0.6	200.61	0.00078018	3.5071	5092800	1	0.286097	0.597863	0.084965	0.677014			P49815	P49815	Tuberin	TSC2	1661
2.36489	2.42583	2.31654	2.37639	2.42156	2.37626	2.44302	2.40848	2.39147	2.46687	16	16	16	52.4	52.4	52.4	50.817	0	69.61	846640000	23	0.69177	0.257877	0.0361766	1.38536			P49821	P49821	NADH dehydrogenase [ubiquinone] flavoprotein 1, mitochondrial	NDUFV1	1662
-0.466911	-0.387343	-0.560865	-0.607425	-0.548307	-0.444715	-0.50819	-0.448389	-0.4318	-0.47397	8	8	5	24.6	24.6	19	50.98	0	31.52	191680000	10	0.625683	0.295572	0.0527572	1.27895			P49840	P49840	Glycogen synthase kinase-3 alpha	GSK3A	1663
-1.47551	-1.76766	-1.30992	-1.47795	-1.56554	-1.41441	-1.13075	-1.4159	-1.40623	-1.56893	7	4	4	26.2	19.8	19.8	46.744	0	30.958	73653000	8	0.628034	0.294087	0.132074	1.28277			P49841	P49841	Glycogen synthase kinase-3 beta	GSK3B	1664
-0.299635	-0.15836	-0.152461	-0.345143	-0.111109	-0.0811414	-0.120027	-0.163169	-0.0805983	-0.169291	5	5	5	10	10	10	72.668	0	19.516	83946000	5	0.975304	0.145662	0.0904965	1.82247			P49848	P49848	Transcription initiation factor TFIID subunit 6	TAF6	1665
0.510653	0.320534	0.400484	0.429055	0.354855	0.702609	0.411795	0.919261	0.872035	0.864147	11	11	11	26.9	26.9	26.9	64.969	0	67.767	288430000	14	2.12925	0.0153823	0.350853	3.55767			P49902	P49902	Cytosolic purine 5-nucleotidase	NT5C2	1666
0.941367	0.532003	0.76129	1.06167	0.738947	0.921042	0.553232	1.00804	0.945472	0.913071	10	10	10	46.9	46.9	46.9	42.91	0	47.595	249090000	17	0.201872	0.71447	0.0611171	0.503407			P49903	P49903	Selenide, water dikinase 1	SEPHS1	1667
-0.772192	-0.739696	-0.75013	-0.78434	-0.686204	-0.633578	-0.633311	-0.848408	-0.837834	-0.791218	3	3	2	16.3	16.3	11.8	23.255	0	5.7416	22344000	3	0.0158008	0.975691	-0.00235765	-0.0462157			P49914	P49914	5-formyltetrahydrofolate cyclo-ligase	MTHFS	1668
4.79405	4.66547	4.79002	4.77829	4.72971	4.51172	4.56536	4.42127	4.60838	4.51888	39	39	39	67.4	67.4	67.4	76.715	0	279.58	6996400000	105	3.34744	0.0015205	-0.226387	-5.70972			P49915	P49915	GMP synthase [glutamine-hydrolyzing]	GMPS	1669
-0.151201	0.0957415	-0.191678	-0.21288	-0.0039162	0.0682958	0.190181	0.0430007	0.0672141	0.150121	10	10	10	13	13	13	112.91	0	89.461	131480000	14	1.755	0.032261	0.196549	2.98079			P49916	P49916	DNA ligase 3	LIG3	1670
-3.85149	-3.93776	-3.76695	-4.07127	-4.05804	-3.82421	-4.10835	-3.57564	-3.57463	-3.55958	4	4	4	7.7	7.7	7.7	103.97	0	19.285	25997000	5	0.900425	0.169237	0.208623	1.7093			P49917	P49917	DNA ligase 4	LIG4	1671
1.93773	2.00415	2.01452	1.99055	2.05972	1.91859	2.03436	1.93347	1.934	1.97728	21	21	21	35.7	35.7	35.7	80.592	0	157.41	829890000	37	0.730937	0.237556	-0.041793	-1.44741			P49959	P49959	Double-strand break repair protein MRE11A	MRE11A	1672
2.57052	2.6891	2.56515	2.58571	2.59385	2.72736	2.77354	2.78341	2.58783	2.69004	18	18	18	51.1	51.1	51.1	39.591	0	56.214	1737200000	37	1.53809	0.048151	0.11157	2.65639			P50213	P50213	Isocitrate dehydrogenase [NAD] subunit alpha, mitochondrial	IDH3A	1673
-2.63057	-2.70107	-2.61357	-2.88148	-2.66015	-3.14288	-2.88177	-3.07825	-3.12319	-3.29121	2	2	2	4.2	4.2	4.2	40.569	0.00077595	3.4045	31478000	2	2.95904	0.00309804	-0.406094	-4.96578			P50219	P50219	Motor neuron and pancreas homeobox protein 1	MNX1	1674
1.12492	1.23457	1.33659	1.49514	1.69254	2.00484	2.28115	2.4096	2.44927	2.49368	4	4	4	48.1	48.1	48.1	8.5328	0	8.6371	629730000	8	4.01006	0.000422604	0.950958	7.14353			P50238	P50238	Cysteine-rich protein 1	CRIP1	1675
-2.63364	-2.4152	-2.58725	-2.51759	-2.13961	-2.35947	-2.51621	-2.24765	-2.47259	-2.39857	2	2	2	4.2	4.2	4.2	50.765	0	5.0474	19316000	2	0.248216	0.648108	0.0597599	0.600715			P50336	P50336	Protoporphyrinogen oxidase	PPOX	1676
5.17164	5.15031	4.98022	4.94039	5.10298	5.37929	5.224	5.3157	5.41358	5.31954	34	34	23	77.3	77.3	55.7	50.663	0	323.31	8156900000	106	2.77306	0.00456009	0.261313	4.63079			P50395	P50395	Rab GDP dissociation inhibitor beta	GDI2	1677
0.909889	0.978449	1.11689	0.914036	0.968146	0.764021	0.903299	0.905115	0.962479	0.829646	9	9	9	53.1	53.1	53.1	28.994	0	66.098	440810000	12	1.13061	0.106511	-0.104571	-2.05417			P50402	P50402	Emerin	EMD	1678
0.0517491	-0.0813814	-0.0235128	0.0629137	0.217335	0.314598	0.252818	0.581436	0.424123	0.437915	14	14	14	24.1	24.1	24.1	88.367	0	53.29	307830000	20	2.81933	0.00421719	0.356757	4.71294			P50416	P50416	Carnitine O-palmitoyltransferase 1, liver isoform	CPT1A	1679
3.86696	3.91321	3.79845	4.06877	4.11144	3.77605	3.68173	3.48574	3.58401	3.48051	22	22	21	66.8	66.8	64.1	42.403	0	162.41	2825400000	47	2.54513	0.0071501	-0.350161	-4.23672			P50453;P50452;O75830	P50453	Serpin B9	SERPINB9	1680
4.63858	4.65263	4.80821	4.72785	4.63467	4.65218	4.91766	4.67892	4.72283	4.66411	15	15	15	44.2	44.2	44.2	41.331	0	102.18	6398200000	62	0.240301	0.659166	0.0347506	0.584424			P50502;Q8NFI4;Q8IZP2	P50502;Q8NFI4;Q8IZP2	Hsc70-interacting protein;Putative protein FAM10A5;Putative protein FAM10A4	ST13;ST13P5;ST13P4	1681
1.94342	1.89283	1.93385	1.9445	1.90532	1.77508	1.97907	1.75038	1.85838	1.77516	16	16	16	47.4	47.4	47.4	39.829	0	77.673	956230000	25	1.24495	0.0857705	-0.0963692	-2.22326			P50552	P50552	Vasodilator-stimulated phosphoprotein	VASP	1682
3.0105	2.99156	2.9209	2.96894	2.9282	3.11061	2.98542	3.18416	3.12645	3.09899	32	31	30	43	42.2	41.8	98.063	0	228.92	1694200000	58	2.23392	0.0124351	0.137104	3.72426			P50570;Q9UQ16;Q05193	P50570	Dynamin-2	DNM2	1683
1.28956	1.07152	0.969996	1.55383	0.911463	1.11213	0.913109	1.56583	1.25756	1.33115	14	14	14	42.7	42.7	42.7	52.891	0	94.902	308890000	24	0.189975	0.731685	0.0766813	0.47763			P50579	P50579	Methionine aminopeptidase 2	METAP2	1684
-0.856722	-1.08828	-1.00497	-0.792011	-1.03679	-0.840536	-1.12505	-0.654276	-0.794593	-0.6708	5	5	5	51	51	51	16.829	0	17.087	72147000	8	0.67806	0.265412	0.138704	1.36347			P50583	P50583	Bis(5-nucleosyl)-tetraphosphatase [asymmetrical]	NUDT2	1685
-1.24814	-1.29854	-1.23027	-1.37815	-1.30283	-1.31131	-1.52339	-1.26838	-1.35283	-1.37598	4	4	4	9.2	9.2	9.2	39.038	0	7.9352	45301000	4	0.753485	0.227407	-0.0747903	-1.48283			P50613	P50613	Cyclin-dependent kinase 7	CDK7	1686
-4.03811	-4.15266	-3.91371	-4.08526	-3.88952	-4.09573	-3.96824	-4.20221	-4.50529	-3.99648	2	2	2	2.5	2.5	2.5	80.759	0.00040388	4.3872	10189000	2	0.614288	0.302707	-0.137739	-1.26036			P50747	P50747	Biotin--protein ligase;Biotin--[methylmalonyl-CoA-carboxytransferase] ligase;Biotin--[propionyl-CoA-carboxylase [ATP-hydrolyzing]] ligase;Biotin--[methylcrotonoyl-CoA-carboxylase] ligase;Biotin--[acetyl-CoA-carboxylase] ligase	HLCS	1687
0.976871	1.28087	1.02753	1.0157	1.05009	0.557718	0.588174	0.590614	0.764534	0.650716	19	19	19	11.1	11.1	11.1	250.75	0	94.062	292640000	23	3.83115	0.000713043	-0.439861	-6.73359			P50748	P50748	Kinetochore-associated protein 1	KNTC1	1688
1.59145	1.85037	1.17089	1.2407	1.61521	1.4767	1.48389	1.29113	1.39789	1.26879	11	11	11	45.7	45.7	45.7	37.79	0	96.698	339410000	22	0.360432	0.510667	-0.110047	-0.819782			P50749;Q9H2L5	P50749	Ras association domain-containing protein 2	RASSF2	1689
-0.892683	-0.973322	-1.03227	-1.03873	-1.08923	-1.3082	-1.14691	-1.21341	-1.03459	-1.22592	7	6	6	26.9	24.7	24.7	42.777	0	23.72	68013000	6	1.88863	0.0246293	-0.180559	-3.18381			P50750;Q96Q40;Q07002;Q00536;Q00537	P50750	Cyclin-dependent kinase 9	CDK9	1690
1.827	1.77575	1.79305	1.68444	1.80499	1.46845	1.43634	1.40623	1.56912	1.43711	42	42	42	19.5	19.5	19.5	319.1	0	157.25	567950000	59	4.50581	9.96441e-05	-0.313598	-8.38066			P50851;Q8NFP9	P50851	Lipopolysaccharide-responsive and beige-like anchor protein	LRBA	1691
2.08033	2.06518	2.13951	2.14147	2.02796	1.97682	2.11453	2.00572	2.18136	1.97467	5	5	5	27.1	27.1	27.1	34.193	0	70.702	296200000	9	0.381003	0.489057	-0.0402689	-0.857902			P50897	P50897	Palmitoyl-protein thioesterase 1	PPT1	1692
4.05241	4.34603	4.08639	3.86278	4.41189	4.48111	3.96057	4.42823	4.44011	4.27666	7	7	7	31.2	31.2	31.2	23.432	0	43.536	5761300000	30	0.571934	0.330212	0.165437	1.19055			P50914	P50914	60S ribosomal protein L14	RPL14	1693
6.08858	6.04886	5.89179	5.76105	5.97094	5.91017	6.1047	5.81601	5.91275	5.7888	44	44	44	81.6	81.6	81.6	59.62	0	323.31	20144000000	181	0.232314	0.66913	-0.045757	-0.567853			P50990	P50990	T-complex protein 1 subunit theta	CCT8	1694
5.54274	5.4148	5.34678	5.20603	5.14646	5.29537	5.45084	5.13709	5.31941	5.22347	34	34	34	74.6	74.6	74.6	57.924	0	257.65	12671000000	121	0.21051	0.701498	-0.0461283	-0.521909			P50991	P50991	T-complex protein 1 subunit delta	CCT4	1695
3.00446	2.99028	2.95561	3.0737	3.03001	2.99742	3.05357	3.09359	2.98528	3.00882	21	21	21	42.4	42.4	42.4	54.389	0	75.22	2597000000	43	0.247895	0.64844	0.0169272	0.600057			P50995;P27216	P50995	Annexin A11	ANXA11	1696
1.95057	2.00644	1.81385	1.81459	1.85351	2.05754	1.90989	1.90064	1.88889	1.83663	22	22	20	38.8	38.8	35.8	82.842	0	92.747	560770000	30	0.237004	0.663038	0.0309235	0.5776			P51003;Q9NRJ5	P51003	Poly(A) polymerase alpha	PAPOLA	1697
3.5847	3.77607	3.4698	3.49709	3.66384	3.45257	3.54062	3.37486	3.46158	3.39466	30	30	27	54.6	54.6	50.7	69.72	0	153.97	2627900000	59	1.38485	0.0654778	-0.153441	-2.42965			P51114	P51114	Fragile X mental retardation syndrome-related protein 1	FXR1	1698
[truncated: 3,747 more rows]
