# Supplementary material for: Activated SUMOylation restricts MHC class I antigen presentation to confer immune evasion in cancer
Source: J Clin Invest. 2022 May 2;132(9):e152383. doi: 10.1172/JCI152383 (PMC9057585; doi:10.1172/JCI152383)
Supplement: Supplemental table 2 [file jci-132-152383-s136.xlsx]

## Sheet: Tabelle2
Supplementary Table 2. Overall proteome of SUMOi treated SU-DHL-4 cell line
																					SUDHL4 Control vs. SUMOi
Reporter intensity corrected 1 Proteom_SUDHL4_SUMOi	Reporter intensity corrected 2 Proteom_SUDHL4_SUMOi	Reporter intensity corrected 3 Proteom_SUDHL4_SUMOi	Reporter intensity corrected 4 Proteom_SUDHL4_SUMOi	Reporter intensity corrected 5 Proteom_SUDHL4_SUMOi	Reporter intensity corrected 6 Proteom_SUDHL4_SUMOi	Reporter intensity corrected 7 Proteom_SUDHL4_SUMOi	Reporter intensity corrected 8 Proteom_SUDHL4_SUMOi	Reporter intensity corrected 9 Proteom_SUDHL4_SUMOi	Reporter intensity corrected 10 Proteom_SUDHL4_SUMOi	Peptides	Razor + unique peptides	Unique peptides	Sequence coverage [%]	Unique + razor sequence coverage [%]	Unique sequence coverage [%]	Mol. weight [kDa]	Q-value	Score	Intensity	MS/MS count	-Log Student's T-test p-value SUMOi_Control	Student's T-test q-value SUMOi_Control	Student's T-test Difference SUMOi_Control	Student's T-test Test statistic SUMOi_Control	Signifikanz up	Signifikanz down	Protein IDs	Majority protein IDs	Protein names	Gene names	id
0.570957	0.634266	0.490183	0.420105	0.337111	1.8734	1.46967	1.78711	1.46361	0.938997	14	14	14	33.1	33.1	33.1	56.947	0	44.144	348520000	22	3.43887	0.00870588	1.01603	5.89443	+		Q8IYM9	Q8IYM9	E3 ubiquitin-protein ligase TRIM22	TRIM22	3307
-4.00568	-3.7208	-3.94906	-3.63274	-3.83903	-2.73475	-2.92028	-2.9075	-3.09067	-2.37163	2	2	2	6.9	6.9	6.9	43.661	0	7.21	9301100	2	4.0756	0.00674286	1.0245	7.29833	+		Q9H3M7	Q9H3M7	Thioredoxin-interacting protein	TXNIP	4520
-1.25223	-0.547024	-1.13913	-1.17919	-0.938096	0.074156	0.135202	0.147531	0.429016	-0.603785	8	8	8	13.8	13.8	13.8	83.553	0	42.116	103940000	9	2.92764	0.0118861	1.04756	4.90831	+		Q8TDB6	Q8TDB6	E3 ubiquitin-protein ligase DTX3L	DTX3L	3540
-5.20256	-7.28445	-5.78749	-5.36985	-5.39379	-4.53352	-4.91796	-4.91365	-4.61832	-4.78799	1	1	1	5.6	5.6	5.6	35.501	0	3.8462	5052000	1	1.57133	0.0737338	1.05334	2.70578	+		Q6ZVK8	Q6ZVK8	8-oxo-dGDP phosphatase NUDT18	NUDT18	3044
-0.844754	-0.325138	-0.829324	-0.328726	-0.359119	0.188684	0.364196	0.41134	1.3277	0.313469	5	4	3	18.4	14.8	8.2	40.84	0	17.727	256240000	10	2.65913	0.0156751	1.05849	4.43167	+		P04439	P04439	HLA class I histocompatibility antigen, A-3 alpha chain	HLA-A	830
-3.89749	-4.02738	-3.93359	-3.41429	-3.39608	-2.9129	-2.5819	-2.50216	-2.66977	-2.61013	3	3	3	14.4	14.4	14.4	35.241	0	9.5667	16015000	3	3.97474	0.0052766	1.0784	7.06117	+		Q96HD9	Q96HD9	N-acyl-aromatic-L-amino acid amidohydrolase (carboxylate-forming)	ACY3	3928
-3.9283	-3.59395	-3.94145	-3.3739	-3.65329	-2.36135	-2.81974	-2.38833	-2.96432	-2.41264	2	2	2	7	7	7	70.713	0	4.9096	11947000	3	3.81719	0.00567164	1.1089	6.70234	+		Q9P2G3	Q9P2G3	Kelch-like protein 14	KLHL14	5009
-1.88063	-1.49722	-1.80696	-1.14244	-1.33772	-0.681351	-0.523403	-0.418938	0.3649	-0.628632	5	5	3	17.3	17.3	9.8	40.057	0	34.059	158310000	7	2.9168	0.0118035	1.15551	4.88857	+		P13747	P13747	HLA class I histocompatibility antigen, alpha chain E	HLA-E	1026
-0.493967	-0.260524	-0.421176	-0.61131	-0.923494	1.10145	0.828106	1.14946	0.804403	-0.437594	17	17	17	15.1	15.1	15.1	184.28	0	94.625	196050000	21	2.38099	0.0229922	1.23126	3.96305	+		Q5K651	Q5K651	Sterile alpha motif domain-containing protein 9	SAMD9	2799
-2.46564	-1.55225	-2.2916	-1.88359	-2.10876	-1.0525	-0.76728	-0.829508	-0.266061	-1.17586	5	3	1	17.7	10.2	3.9	40.46	0	6.8282	78032000	3	3.26949	0.00945029	1.24212	5.55523	+		P01889	P01889	HLA class I histocompatibility antigen, B-7 alpha chain	HLA-B	797
-5.05247	-6.15436	-4.58626	-4.59075	-4.38661	-3.96559	-3.79118	-3.41757	-4.00899	-3.37068	1	1	1	6.1	6.1	6.1	38.734	0	11.605	22622000	1	2.14832	0.0319939	1.24329	3.58782	+		Q9BUM1	Q9BUM1	Glucose-6-phosphatase 3	G6PC3	4273
-0.864066	-0.718003	-1.05753	-0.658891	-0.616755	0.390888	0.455682	0.813409	1.03093	-0.141676	8	8	8	12.7	12.7	12.7	97.55	0	30.51	172930000	10	3.48124	0.008864	1.2929	5.98136	+		P29590	P29590	Protein PML	PML	1309
2.14037	0.129453	1.93598	2.232	2.22588	2.83482	3.21272	3.0104	3.5266	2.69289	5	5	5	55.5	55.5	55.5	13.714	0	28.568	1310200000	14	1.81765	0.0510228	1.32275	3.07561	+		P61769	P61769	Beta-2-microglobulin;Beta-2-microglobulin form pI 5.3	B2M	1904
-7.49593	-6.42033	-6.85685	-6.24159	-6.91838	-5.57574	-5.69709	-5.53818	-4.76866	-5.69538	1	1	1	3.9	3.9	3.9	49.955	0.0078125	1.5448	1217400	1	2.8453	0.0121401	1.3316	4.75939	+		P19971	P19971	Thymidine phosphorylase	TYMP	1146
-0.0789827	0.382415	-0.317228	-0.149308	-0.352309	1.5363	1.18195	1.42105	1.50094	0.562152	11	11	11	33.5	33.5	33.5	46.028	0	48.699	168520000	15	3.49747	0.0087541	1.34356	6.01489	+		P00973	P00973	2-5-oligoadenylate synthase 1	OAS1	788
1.61155	0.677474	1.47865	1.43047	1.15797	2.57732	2.85091	2.90788	3.42781	1.47695	8	8	8	58.6	58.6	58.6	20.363	0	102.22	801950000	19	2.2735	0.0269965	1.37695	3.78797	+		Q96AZ6	Q96AZ6	Interferon-stimulated gene 20 kDa protein	ISG20	3787
-2.15347	-1.52963	-1.93897	-1.65844	-1.59857	-0.196042	-0.692157	-0.265637	-0.00688306	-0.631993	5	5	5	7.9	7.9	7.9	75.663	0	6.2656	95266000	5	4.37962	0.0085	1.41727	8.05077	+		Q03519	Q03519	Antigen peptide transporter 2	TAP2	2149
-3.04659	-2.49108	-3.27765	-2.45022	-2.38421	-1.05242	-1.54667	-1.02423	-0.906205	-1.6128	2	2	2	2.2	2.2	2.2	87.217	0	3.2945	48604000	3	3.70706	0.00597531	1.50148	6.45957	+		Q03518	Q03518	Antigen peptide transporter 1	TAP1	2148
-1.20415	-0.861072	-1.15309	-0.321839	-0.554862	0.236504	0.756799	0.178586	1.32072	0.933186	7	7	7	48.8	48.8	48.8	22.782	0	15.037	142650000	7	3.2307	0.00947826	1.50416	5.47937	+		P04792	P04792	Heat shock protein beta-1	HSPB1	834
-4.70199	-3.66274	-4.398	-4.56534	-4.34653	-2.98472	-2.77126	-2.48366	-2.26598	-3.35401	2	1	1	6.8	3	3	38.224	0.0021731	2.3792	14341000	1	3.47987	0.0088254	1.56299	5.97855	+		P17693	P17693	HLA class I histocompatibility antigen, alpha chain G	HLA-G	1101
-0.203973	0.229364	-0.0638272	-0.107585	0.308197	1.60552	1.5086	1.6555	2.31057	0.929083	17	17	17	26.7	26.7	26.7	97.915	0	118.82	272350000	23	3.72545	0.00577215	1.56942	6.49967	+		P52630	P52630	Signal transducer and activator of transcription 2	STAT2	1728
-1.83992	-0.941188	-1.41929	-0.192042	-1.17313	0.182729	0.390538	0.88414	1.12848	-0.287351	12	12	12	18.8	18.8	18.8	99.326	0	36.156	117250000	14	2.5387	0.0183311	1.57282	4.22585	+		Q14764	Q14764	Major vault protein	MVP	2470
-2.66276	-2.50661	-2.78078	-2.18367	-2.29539	-1.06243	-0.82934	-0.788275	-0.161603	-1.6423	4	4	4	15.5	15.5	15.5	33.11	0	8.0278	31486000	5	3.50744	0.00857627	1.58905	6.03555	+		Q9NUL5	Q9NUL5	UPF0515 protein C19orf66	C19orf66	4804
-3.57443	-3.60057	-3.65662	-3.92409	-2.85248	-1.84947	-1.95869	-1.68457	-1.99089	-1.96277	1	1	1	5.6	5.6	5.6	19.769	0.0033067	2.1241	28319000	1	4.63109	0.0048	1.63236	8.71902	+		Q10589	Q10589	Bone marrow stromal antigen 2	BST2	2218
1.44661	1.80565	1.44468	1.59938	1.69972	3.30123	3.43316	3.35097	3.65804	2.52197	14	14	14	30.5	30.5	30.5	62.094	0	56.772	834190000	31	4.38202	0.00906667	1.65386	8.05695	+		P19525	P19525	Interferon-induced, double-stranded RNA-activated protein kinase	EIF2AK2	1141
-4.37221	-4.21788	-4.19089	-3.88004	-4.13846	-2.41868	-2.33354	-2.29605	-1.74777	-3.4934	3	3	3	4.7	4.7	4.7	110	0	10.902	21176000	4	3.37117	0.00914286	1.70201	5.75728	+		Q53GL7	Q53GL7	Poly [ADP-ribose] polymerase 10	PARP10	2745
-8.23228	-6.56316	-6.93248	-6.76118	-7.33319	-5.82635	-5.61814	-5.22446	-4.48025	-5.84588	1	1	1	2.6	2.6	2.6	72.048	0.0040494	2.0168	760230	1	2.70977	0.0144946	1.76544	4.51963	+		Q5TEJ8	Q5TEJ8	Protein THEMIS2	THEMIS2	2839
-2.64539	-2.89785	-3.05414	-2.81631	-2.33296	-1.05144	-1.13486	-0.813799	0.11293	-1.74096	4	4	4	32.7	32.7	32.7	17.769	0	31.874	37007000	6	3.29356	0.00925444	1.8237	5.60265	+		O14933	O14933	Ubiquitin/ISG15-conjugating enzyme E2 L6	UBE2L6	268
-6.38793	-5.78625	-5.37375	-4.69182	-5.35338	-5.55019	-4.87336	-2.69511	-2.45138	-2.87738	2	2	2	4.7	4.7	4.7	84.159	0	4.4414	7650500	2	1.52675	0.0791711	1.82914	2.63956	+		Q8IWA4	Q8IWA4	Mitofusin-1	MFN1	3259
-3.39274	-3.10832	-3.34992	-3.65283	-3.52645	-1.74453	-1.36618	-1.5017	-0.455001	-2.76827	4	4	4	16.9	16.9	16.9	49.447	0	10.732	25532000	4	2.87351	0.011907	1.83892	4.81014	+		Q5EBM0	Q5EBM0	UMP-CMP kinase 2, mitochondrial	CMPK2	2771
-2.39917	-2.26559	-2.45988	-2.91489	-2.88293	-0.645796	-0.636607	-0.68722	-1.15514	-0.360878	5	5	5	9.5	9.5	9.5	70.195	0	11.672	85193000	7	5.14912	0.00666667	1.88736	10.2429	+		Q96PZ2	Q96PZ2	Protein FAM111A	FAM111A	4028
0.0458655	0.201055	-0.0507963	-0.242087	-0.00221891	1.95213	1.97539	2.11437	2.6204	0.791634	13	13	13	24.9	24.9	24.9	82.43	0	49.346	300500000	17	3.56619	0.00903846	1.90042	6.15828	+		P29728	P29728	2-5-oligoadenylate synthase 2	OAS2	1312
-3.14416	-3.49104	-3.3779	-3.02024	-3.52812	-1.12906	-1.16617	-0.993677	-1.06909	-2.55086	3	3	3	11.8	11.8	11.8	37.582	0	6.6325	29136000	3	3.59906	0.00855446	1.93052	6.22767	+		Q9UIL8	Q9UIL8	PHD finger protein 11	PHF11	5128
-4.20697	-5.60403	-4.498	-4.27639	-4.29189	-2.46937	-2.74252	-2.30662	-1.87362	-3.71868	2	2	2	3.6	3.6	3.6	54.169	0.0062205	1.6937	16821000	2	2.88503	0.0118649	1.9533	4.83093	+		P19474	P19474	E3 ubiquitin-protein ligase TRIM21	TRIM21	1139
-5.0492	-4.62067	-5.2691	-5.26263	-5.31191	-2.79812	-3.11797	-2.89306	-1.99132	-4.74229	5	2	2	11.6	4.2	4.2	75.519	0	3.6159	7894300	2	2.55604	0.017851	1.99415	4.2552	+		P20591	P20591	Interferon-induced GTP-binding protein Mx1;Interferon-induced GTP-binding protein Mx1, N-terminally processed	MX1	1161
-1.28762	-0.722128	-1.04017	-1.65549	-1.64132	1.12469	0.943033	1.2285	0.693814	-0.231826	10	10	10	17.9	17.9	17.9	78.395	0	20.938	204520000	10	3.66541	0.00858427	2.02099	6.36943	+		Q9HB58	Q9HB58	Sp110 nuclear body protein	SP110	4639
-4.62832	-3.52987	-4.13585	-4.24026	-3.93739	-1.91677	-1.9021	-1.48651	-1.29279	-2.71871	5	5	5	7.5	7.5	7.5	96.342	0	22.196	30171000	5	4.08703	0.00715152	2.23096	7.32559	+		Q8IXQ6	Q8IXQ6	Poly [ADP-ribose] polymerase 9	PARP9	3288
-7.67265	-6.36887	-6.5208	-6.67852	-6.61204	-4.51548	-4.41965	-3.76898	-3.47083	-5.57696	2	2	2	1	1	1	294.65	0	16.83	7715100	2	3.29841	0.00940606	2.42019	5.61223	+		Q9BYK8	Q9BYK8	Helicase with zinc finger domain 2	HELZ2	4378
-3.12261	-3.06271	-3.21159	-2.99865	-2.38627	-0.588374	-0.728505	-0.147712	0.435705	-1.56306	9	9	9	2.6	2.6	2.6	591.4	0	40.345	38871000	9	3.83277	0.00557576	2.43798	6.7372	+		Q63HN8	Q63HN8	E3 ubiquitin-protein ligase RNF213	RNF213	2870
-6.83545	-6.53361	-7.61275	-8.37882	-6.9742	-4.38534	-4.18651	-4.68412	-3.96834	-5.79116	1	1	1	2.8	2.8	2.8	36.793	0.0088692	1.4644	2817900	1	3.39628	0.00896552	2.66387	5.80789	+		Q96J88	Q96J88	Epithelial-stromal interaction protein 1	EPSTI1	3958
-1.02616	-0.676047	-0.928606	-1.21785	-1.02312	1.63818	1.95493	2.57346	3.07362	-0.132208	15	15	15	41.4	41.4	41.4	55.36	0	66.196	320580000	20	2.99884	0.01136	2.79596	5.03916	+		P09914;Q5T764;Q13325	P09914	Interferon-induced protein with tetratricopeptide repeats 1	IFIT1	948
-3.88807	-3.68854	-3.46511	-3.74317	-3.50959	-0.866512	-0.692928	-0.145798	0.1795	-2.0764	6	6	6	15.5	15.5	15.5	54.632	0	8.5969	43827000	6	4.13398	0.007125	2.93847	7.43835	+		P09913	P09913	Interferon-induced protein with tetratricopeptide repeats 2	IFIT2	947
1.03452	1.16068	1.20362	1.21559	1.40942	4.55776	4.27964	4.68911	4.85859	2.961	31	31	31	53.9	53.9	53.9	87.334	0	323.31	2107800000	68	4.68291	0.006	3.06446	8.86223	+		P42224	P42224	Signal transducer and activator of transcription 1-alpha/beta	STAT1	1496
1.17236	0.858194	1.06308	1.30156	1.19139	4.39627	4.78743	4.84467	5.34236	2.84371	11	11	11	72.7	72.7	72.7	17.887	0	50.046	3682600000	34	4.22812	0.00630769	3.32557	7.66855	+		P05161	P05161	Ubiquitin-like protein ISG15	ISG15	847
-3.18402	-3.19289	-3.32374	-3.27585	-3.34239	0.132867	0.163688	1.09499	1.69192	-2.02709	8	8	5	15.2	15.2	8.4	82.088	0	26.172	101180000	10	3.23615	0.00940659	3.47505	5.49	+		P20592	P20592	Interferon-induced GTP-binding protein Mx2	MX2	1162
-6.62937	-6.35017	-7.66917	-6.12753	-6.14798	-3.2208	-2.9134	-2.63685	-1.45808	-4.71175	2	2	2	4.1	4.1	4.1	106.6	0	5.6812	5865100	4	3.50222	0.00869421	3.59667	6.02472	+		O95786	O95786	Probable ATP-dependent RNA helicase DDX58	DDX58	742
-1.31317	-0.843806	-1.14986	-1.23356	-1.1366	2.18951	2.69891	3.18276	4.16866	0.294455	15	15	15	46.7	46.7	46.7	55.984	0	80.566	713950000	23	3.30626	0.00958025	3.64226	5.62776	+		O14879	O14879	Interferon-induced protein with tetratricopeptide repeats 3	IFIT3	260
-2.0602	-2.26723	-2.681	-3.43369	-3.12546	-4.19584	-4.13316	-4.54881	-4.45559	-4.63226	1	1	1	8	8	8	14.559	0.0034958	2.1045	9047100	2	3.54719	0.00900935	-1.67962	-6.1184		+	Q9H4X1	Q9H4X1	Regulator of cell cycle RGCC	RGCC	4547
-3.85799	-2.79719	-3.71364	-4.87788	-4.36834	-6.26075	-5.36191	-5.47912	-6.04354	-4.68137	3	2	2	10.8	8.4	8.4	42.573	0	11.601	7521000	2	2.21069	0.0295621	-1.64233	-3.68707		+	Q9BWT1	Q9BWT1	Cell division cycle-associated protein 7	CDCA7	4334
-4.36749	-2.82941	-4.39437	-4.14453	-2.95622	-3.65661	-5.6661	-6.27631	-6.26431	-4.98115	2	2	1	25.3	25.3	15.8	15.892	0	4.8404	17360000	1	1.57606	0.0733882	-1.63049	-2.71281		+	Q9NZT1	Q9NZT1	Calmodulin-like protein 5	CALML5	4967
-2.75463	-1.39328	-2.92051	-2.75316	-3.00316	-2.75769	-4.08745	-4.95122	-4.07311	-4.14105	3	3	3	10.3	10.3	10.3	27.679	0	5.8531	8282800	3	1.84681	0.0481812	-1.43716	-3.11996		+	P31944	P31944	Caspase-14;Caspase-14 subunit p17, mature form;Caspase-14 subunit p10, mature form;Caspase-14 subunit p20, intermediate form;Caspase-14 subunit p8, intermediate form	CASP14	1360
-2.08901	-1.32092	-2.27056	-2.28567	-2.22208	-3.74396	-3.43225	-3.22359	-2.88007	-3.25102	4	4	4	5.1	5.1	5.1	151.09	0	21.462	11152000	5	3.23973	0.00938547	-1.26853	-5.49698		+	Q9HAW4	Q9HAW4	Claspin	CLSPN	4635
-0.550576	-0.464802	-0.722144	-0.673428	-0.458651	-2.47499	-1.89789	-2.06338	-1.54476	-1.11938	2	2	2	11.4	11.4	11.4	22.024	0	16.961	41604000	4	3.12157	0.00965899	-1.24616	-5.2694		+	O95997;Q9NZH5;Q9NZH4	O95997;Q9NZH5;Q9NZH4	Securin;Securin-2;Putative pituitary tumor-transforming gene 3 protein	PTTG1;PTTG2;PTTG3P	762
-0.411974	-0.199552	-0.757991	-1.34771	-0.936474	-1.6139	-1.8404	-2.23262	-2.29871	-1.84296	3	3	3	17.2	17.2	17.2	29.322	0	27.188	29317000	5	3.06544	0.0108841	-1.23498	-5.16334		+	Q6NS38	Q6NS38	Alpha-ketoglutarate-dependent dioxygenase alkB homolog 2	ALKBH2	2927
2.93865	3.48763	3.06986	2.68251	2.70709	1.14143	1.97801	1.49663	2.16919	2.11538	10	10	10	64.2	64.2	64.2	21.452	0	51.627	1118200000	19	2.89189	0.0118225	-1.19702	-4.84334		+	P00374;Q86XF0	P00374	Dihydrofolate reductase	DHFR	776
0.135311	0.366608	0.100125	-0.108901	-0.101273	-1.59743	-0.992528	-1.37965	-0.369887	-1.19485	3	3	3	67.6	67.6	67.6	7.3184	0	6.5676	89179000	4	3.09277	0.0102907	-1.18524	-5.21482		+	P63218	P63218	Guanine nucleotide-binding protein G(I)/G(S)/G(O) subunit gamma-5	GNG5	1993
-0.0765357	0.0380866	-0.191174	-0.605413	-1.01944	-1.81146	-1.25217	-1.52235	-1.54993	-1.63426	3	3	2	20.3	20.3	20.3	9.6601	0	3.3847	301040000	4	3.2395	0.00942222	-1.18314	-5.49652		+	P61024	P61024	Cyclin-dependent kinases regulatory subunit 1	CKS1B	1871
-4.59569	-4.70409	-4.56323	-5.24455	-5.10242	-6.64443	-4.75007	-6.06593	-6.07255	-6.19042	1	1	1	13.4	13.4	13.4	10.771	0	20.061	3797800	2	1.89018	0.0457355	-1.10268	-3.18618		+	Q96GX2	Q96GX2	Putative ataxin-7-like protein 3B	ATXN7L3B	3921
-4.3882	-4.11435	-4.57594	-5.35741	-4.87224	-5.15306	-5.22542	-6.52249	-5.87214	-5.89353	1	1	1	2.5	2.5	2.5	48.804	0.004058	2.0431	5183200	1	1.93289	0.0429002	-1.0717	-3.25171		+	P01106	P01106	Myc proto-oncogene protein	MYC	790
-1.47387	-0.724509	-1.71863	-2.06035	-1.5776	-3.11789	-2.25725	-3.22083	-2.10912	-2.15687	2	2	2	5.1	5.1	5.1	37.345	0.0013925	2.5025	42186000	3	1.91185	0.044419	-1.0614	-3.21939		+	Q96DU3	Q96DU3	SLAM family member 6	SLAMF6	3846
-3.44979	-3.10871	-3.42518	-3.34957	-3.26374	-4.80064	-4.35203	-4.41999	-3.78298	-4.36913	2	2	2	12.9	12.9	12.9	23.565	0	3.183	23704000	2	3.43675	0.00864234	-1.02556	-5.8901		+	O75496	O75496	Geminin	GMNN	550
-5.02994	-0.933311	-4.48636	-4.4434	-6.302	-5.2333	-6.43418	-8.30742	-6.34507	-6.0118	1	1	1	6.1	6.1	6.1	16.537	0.0079807	1.5295	14690000	1	1.20981	0.130652	-2.22735	-2.17138			P61626	P61626	Lysozyme C	LYZ	1901
-5.16798	-2.63123	-5.70999	-6.3908	-6.28864	-5.1513	-7.6405	-9.22848	-7.01107	-7.77656	3	1	1	21.8	8.8	8.8	15.998	0	4.3557	2823000	1	1.24711	0.122655	-2.12386	-2.22645			P68871	P68871	Hemoglobin subunit beta;LVV-hemorphin-7;Spinorphin	HBB	2015
-6.12843	-0.931718	-5.77695	-7.38271	-5.59055	-7.59868	-5.13568	-7.75111	-5.38694	-5.99845	2	1	1	1.6	0.9	0.9	103.04	0.0076535	1.5894	13361000	2	0.450887	0.519027	-1.2121	-0.983666			Q2TAC2	Q2TAC2	Coiled-coil domain-containing protein 57	CCDC57	2695
-8.56005	-5.69744	NaN	NaN	NaN	-8.13629	-8.38779	-8.36012	-8.45204	NaN	4	1	1	7.9	3	3	91.253	0.0095959	1.4424	843280	1	0.613019	0.383147	-1.20532	-1.36576			Q8TEQ0	Q8TEQ0	Sorting nexin-29	SNX29	3563
-7.88562	-4.65645	-7.24158	-8.04151	-7.09576	-8.27638	-7.94073	-8.21894	-7.93686	-7.84972	1	1	1	4.9	4.9	4.9	50.146	0	7.6852	1497800	1	0.909623	0.218481	-1.06034	-1.72327			Q9UKT4	Q9UKT4	F-box only protein 5	FBXO5	5173
NaN	-7.56431	NaN	NaN	NaN	NaN	NaN	NaN	NaN	-8.62439	1	1	1	6.5	6.5	6.5	39.103	0	5.7033	817560	1	0	0.99958	-1.06008	0			P23610	P23610	Factor VIII intron 22 protein	F8A1	1225
-1.50267	0.153194	-1.22625	-2.09919	-1.23186	-3.21679	-1.54702	-3.2286	-1.65441	-1.55149	3	3	3	13.5	13.5	13.5	34.796	0	4.3577	8842000	3	1.05293	0.169648	-1.05831	-1.93869			A6NI79	A6NI79	Coiled-coil domain-containing protein 69	CCDC69	27
2.27385	3.2047	2.08373	1.88072	2.0662	0.464567	1.89379	0.9813	1.42228	1.82217	3	3	3	30.5	30.5	30.5	6.8998	0.0029331	2.1969	430520000	7	1.61239	0.069189	-0.985019	-2.76693			P84101	P84101	Small EDRK-rich factor 2	SERF2	2067
-2.25388	-1.75616	-2.27932	-2.48493	-2.54743	-3.27411	-2.90892	-3.42781	-3.39147	-3.09413	2	2	2	13	13	13	20.123	0	12.732	25745000	2	3.3071	0.00963975	-0.954943	-5.62943			Q8N5I9	Q8N5I9	Uncharacterized protein C12orf45	C12orf45	3377
-2.33712	-0.958768	-1.88713	-2.57607	-2.48131	-4.10831	-2.16544	-3.49169	-2.428	-2.78242	5	1	1	10.3	3.8	3.8	49.908	0	20.771	37218000	3	1.12221	0.151281	-0.947092	-2.04172			A6NHL2	A6NHL2	Tubulin alpha chain-like 3	TUBAL3	24
NaN	-6.58682	-8.07705	-7.04601	-8.40906	NaN	NaN	-8.47373	NaN	NaN	1	1	1	2.9	2.9	2.9	57.65	0	4.5734	3056800	1	0	0.99943	-0.943995	0			Q9H0W8	Q9H0W8	Protein SMG9	SMG9	4473
-0.7337	-1.25878	-0.878612	-0.88383	-0.506928	-2.15833	-2.06777	-1.99545	-1.39119	-1.29822	2	2	2	12.3	12.3	12.3	28.998	0	9.466	101030000	3	2.55485	0.0177708	-0.929824	-4.25317			Q99618	Q99618	Cell division cycle-associated protein 3	CDCA3	4128
-0.540313	-0.517607	-0.626506	-0.471166	-0.192397	-1.4533	-1.85513	-1.90435	-0.888828	-0.887216	3	3	3	19.9	19.9	19.9	21.126	0	12.183	42193000	3	2.38066	0.0229478	-0.928168	-3.96251			Q9Y3P8	Q9Y3P8	Signaling threshold-regulating transmembrane adapter 1	SIT1	5382
-1.79187	-1.56481	-1.81029	-1.77692	-1.62332	-2.81499	-2.81311	-2.71429	-2.59915	-2.15091	4	4	4	2.6	2.6	2.6	265.39	0	16.027	26242000	5	3.85998	0.00575439	-0.905044	-6.79843			Q8NG31	Q8NG31	Protein CASC5	CASC5	3485
-2.28176	-1.63269	-2.66267	-2.53804	-2.68366	-3.08705	-3.02744	-3.58851	-3.32955	-3.16906	3	3	3	8.4	8.4	8.4	57.903	0	7.8086	15238000	3	2.40716	0.0221905	-0.880559	-4.00616			Q8TD30	Q8TD30	Alanine aminotransferase 2	GPT2	3538
-6.15896	-5.79288	-6.39263	-6.22664	-7.77127	-6.81326	NaN	-8.05983	-7.89843	-6.61207	1	1	1	10.3	10.3	10.3	14.609	0.0078227	1.5612	4298500	2	0.90231	0.221659	-0.87742	-1.74101			Q3KRA6	Q3KRA6	UPF0538 protein C2orf76	C2orf76	2712
-1.34681	-1.47224	-1.53682	-1.12491	-1.03513	-2.58675	-2.09915	-2.31942	-1.77433	-2.06839	3	3	3	14.8	14.8	14.8	31.285	0	13.69	51429000	9	3.08155	0.0106725	-0.866426	-5.19365			Q14493	Q14493	Histone RNA hairpin-binding protein	SLBP	2435
-6.80427	-5.47282	-6.40607	-5.87336	-7.05392	-7.54304	-6.53123	NaN	-8.0572	-6.61846	1	1	1	7.1	7.1	7.1	11.741	0.0079866	1.5348	2167600	1	0.983668	0.19211	-0.865392	-1.86899			Q8N2U0	Q8N2U0	Transmembrane protein 256	TMEM256	3346
0.560118	0.751021	0.470408	0.0536994	0.29449	-0.542426	-0.318812	-0.525134	-0.33673	-0.467668	9	9	9	42.8	42.8	42.8	35.716	0	54.886	203320000	16	3.8496	0.00537705	-0.864101	-6.77503			P04818	P04818	Thymidylate synthase	TYMS	835
-5.40724	-4.98612	-5.26562	-5.89083	-5.26749	-6.26249	-5.93148	-6.1559	-6.62903	-6.10796	1	1	1	3.5	3.5	3.5	33.374	0.007492	1.6175	6369200	1	2.71657	0.0142331	-0.853914	-4.53151			Q96Q83	Q96Q83	Alpha-ketoglutarate-dependent dioxygenase alkB homolog 3	ALKBH3	4033
4.43843	4.3471	4.23626	4.07975	4.27404	3.29304	3.56452	3.15471	3.39842	3.72235	14	14	14	46.8	46.8	46.8	26.563	0	63.098	4447200000	41	4.0742	0.00655556	-0.848506	-7.29501			P33316	P33316	Deoxyuridine 5-triphosphate nucleotidohydrolase, mitochondrial	DUT	1381
-0.319042	-0.198594	-0.530313	-0.833534	-0.387367	-1.18375	-1.21821	-1.68656	-1.17539	-1.18095	6	6	6	15.9	15.9	15.9	55.34	0	18.63	125400000	6	3.31927	0.00978344	-0.835199	-5.65357			Q9BXL5	Q9BXL5	Hemogen	HEMGN	4350
-1.54907	-0.395675	-1.24044	-1.44177	-1.41022	-2.78729	-1.64889	-2.39862	-1.63055	-1.73024	3	3	3	45.6	45.6	45.6	10.333	0	24.257	30805000	4	1.53086	0.0788189	-0.831681	-2.64565			P62072	P62072	Mitochondrial import inner membrane translocase subunit Tim10	TIMM10	1917
-1.40572	-1.03501	-1.67796	-2.07368	-1.87975	-2.50297	-2.01659	-2.4628	-2.70536	-2.5244	1	1	1	2.2	2.2	2.2	50.482	0.00080418	2.6765	30426000	2	2.31071	0.0255373	-0.827999	-3.84824			Q99952	Q99952	Tyrosine-protein phosphatase non-receptor type 18	PTPN18	4165
0.610482	0.634217	0.485783	0.473571	0.65193	-0.319555	-0.223115	-0.509819	-0.23315	0.00990548	5	5	5	18.8	18.8	18.8	38.457	0	16.807	125950000	7	4.72242	0.00685714	-0.826343	-8.97277			Q96B01	Q96B01	RAD51-associated protein 1	RAD51AP1	3788
NaN	-6.4558	NaN	-7.14777	-7.96859	-8.23127	-7.5897	NaN	-8.2224	NaN	1	1	1	9.8	9.8	9.8	17.371	0	16.209	17506000	2	0.781479	0.280042	-0.823736	-1.69462			Q9P0S3;Q53FV1	Q9P0S3;Q53FV1	ORM1-like protein 1;ORM1-like protein 2	ORMDL1;ORMDL2	2744
0.485981	0.845199	0.434832	0.473717	0.554996	-0.498739	-0.279787	-0.391474	-0.196314	0.0550002	14	14	14	15.8	15.8	15.8	119.54	0	57.834	137750000	16	3.8805	0.00562963	-0.821208	-6.84486			O60566	O60566	Mitotic checkpoint serine/threonine-protein kinase BUB1 beta	BUB1B	454
-2.81442	-2.38333	-2.98677	-2.97329	-2.87955	-3.74111	-3.48512	-3.75169	-3.51691	-3.63528	4	4	4	20.6	20.6	20.6	25.863	0	11.354	21674000	4	3.78071	0.00569014	-0.818551	-6.62121			Q9NYP9	Q9NYP9	Protein Mis18-alpha	MIS18A	4935
-6.64526	-7.37075	NaN	-7.91341	NaN	NaN	-8.20206	NaN	-8.05008	NaN	1	1	1	17.6	17.6	17.6	7.7412	0	3.0856	8204400	5	0.730546	0.310388	-0.816265	-1.70904			P60059	P60059	Protein transport protein Sec61 subunit gamma	SEC61G	1847
0.178137	-0.109758	0.0666357	-0.306211	-0.408347	-1.20864	-0.718858	-1.13537	-0.851179	-0.724472	4	4	4	30.5	30.5	30.5	22.521	0	18.419	133240000	6	3.18239	0.00942132	-0.811793	-5.3858			Q9NPD8	Q9NPD8	Ubiquitin-conjugating enzyme E2 T	UBE2T	4702
-3.87914	-2.98728	-3.61466	-4.04607	-3.4869	-4.962	-4.21597	-4.88687	-4.33337	-3.6647	1	1	1	2.1	2.1	2.1	78.213	0.0065876	1.6742	0	1	1.56877	0.0741635	-0.80977	-2.70197			O43164	O43164	E3 ubiquitin-protein ligase Praja-2	PJA2	345
-1.01383	-0.618284	-1.16983	-1.17172	-1.16407	-2.03404	-1.75074	-2.16073	-1.52835	-1.62568	3	3	3	14.2	14.2	14.2	21.834	0	4.0717	53218000	4	2.93886	0.0117986	-0.79236	-4.9288			Q9NUP9;O14910	Q9NUP9	Protein lin-7 homolog C	LIN7C	4809
1.34486	1.46168	1.30943	1.07702	1.07032	0.201668	0.486729	0.307437	0.522476	0.806887	8	8	8	12.8	12.8	12.8	95.114	0	18.426	177780000	12	3.53441	0.00882883	-0.787623	-6.09168			Q15398	Q15398	Disks large-associated protein 5	DLGAP5	2565
-5.9518	-5.67663	-5.81275	-5.82478	-6.01596	-6.4796	-6.4218	-7.21545	-6.56753	-6.52568	1	1	1	1.8	1.8	1.8	115.38	0.0015867	2.4524	1732900	1	2.98096	0.0116265	-0.785626	-5.00611			Q9BVI0	Q9BVI0	PHD finger protein 20	PHF20	4300
-2.91551	-2.47428	-2.92923	-3.3344	-2.89695	-3.61912	-3.62149	-3.58529	-3.8075	-3.81661	1	1	1	3.2	3.2	3.2	34.128	0.0034972	2.109	9023500	1	3.17693	0.00951515	-0.77993	-5.37528			P78337	P78337	Pituitary homeobox 1	PITX1	2021
-0.247443	0.17561	-0.585893	-0.727598	-0.761304	-1.11802	-1.06851	-1.10956	-1.42107	-1.23614	5	5	5	8.7	8.7	8.7	56.222	0	4.9009	83925000	5	2.43731	0.021144	-0.761335	-4.05606			Q9NS91	Q9NS91	E3 ubiquitin-protein ligase RAD18	RAD18	4780
-3.96653	-2.86989	-3.6484	-4.38237	-3.87017	-5.25039	-3.93841	-4.84298	-4.42837	-4.07205	2	2	2	9.9	9.9	9.9	32.761	0	9.9517	2142600	2	1.2138	0.129728	-0.758967	-2.17727			Q9UHW5	Q9UHW5	GPN-loop GTPase 3	GPN3	5111
3.61469	3.50658	3.68924	3.33873	3.61727	2.53238	2.84202	2.55243	2.88329	3.17151	15	15	15	69.3	69.3	69.3	36.085	0	101.93	2169100000	49	3.33694	0.0094902	-0.756975	-5.68873			Q96KB5	Q96KB5	Lymphokine-activated killer T-cell-originated protein kinase	PBK	3976
-0.64484	-0.697057	-0.644267	-0.904926	-1.09158	-1.84902	-1.47123	-1.45922	-1.37823	-1.58873	4	4	4	46.8	46.8	46.8	11.986	0	73.299	94476000	4	3.61143	0.00832	-0.752752	-6.25393			Q15004	Q15004	PCNA-associated factor	KIAA0101	2490
-2.4733	-1.719	-2.32729	-2.3201	-2.39312	-3.35866	-2.92573	-3.39805	-2.57357	-2.72456	4	4	3	8.6	8.6	6.9	55.392	0	8.1113	16564000	4	2.0974	0.0344512	-0.749553	-3.50748			Q9BW62	Q9BW62	Katanin p60 ATPase-containing subunit A-like 1	KATNAL1	4319
-3.515	-3.08972	-3.21105	-3.24672	-3.02632	-4.37868	-4.07534	-4.1609	-3.47246	-3.74013	3	3	3	10.3	10.3	10.3	49.783	0	14.601	14899000	3	2.47883	0.0200835	-0.747743	-4.12521			Q96FJ0	Q96FJ0	AMSH-like protease	STAMBPL1	3886
-4.12842	-3.97273	-4.30636	-4.16758	-4.46831	-4.88964	-5.15212	-4.93075	-4.75554	-5.05192	2	2	2	2.9	2.9	2.9	79.467	0.00060741	2.8245	13123000	2	3.91096	0.00553846	-0.747312	-6.91422			Q9NZJ0	Q9NZJ0	Denticleless protein homolog	DTL	4956
-3.07446	0.469624	-3.00574	-1.66627	-1.7475	-2.97136	-1.95013	-3.06639	-2.33298	-2.4138	2	2	2	0.4	0.4	0.4	248.63	0.00099741	2.5486	27393000	2	0.517462	0.458583	-0.742063	-1.09893			Q86VV8	Q86VV8	Rotatin	RTTN	3200
-2.25133	-1.86862	-2.19027	-2.58689	-2.19342	-3.31185	-2.90638	-3.15932	-2.9878	-2.4145	4	4	4	19.7	19.7	19.7	40.585	0	34.872	28167000	6	2.32697	0.0248734	-0.737864	-3.87467			Q96CX6	Q96CX6	Leucine-rich repeat-containing protein 58	LRRC58	3832
1.29244	0.322983	1.32381	0.826588	0.881368	0.133954	0.235895	0.245856	0.0170869	0.325708	7	7	7	75.2	75.2	75.2	15.789	0	32.085	307750000	11	2.32763	0.0249208	-0.737736	-3.87575			Q9Y244	Q9Y244	Proteasome maturation protein	POMP	5282
-3.51965	-1.9614	-3.55387	-3.21608	-3.13446	-4.60024	-3.54546	-4.29955	-3.35566	-3.27028	2	2	2	6.4	6.4	6.4	46.596	0	6.0612	26460000	4	1.00407	0.185596	-0.737148	-1.86565			Q96FV2	Q96FV2	Secernin-2	SCRN2	3890
0.501717	0.801058	0.26481	0.664194	0.0064759	0.486987	-0.268302	-0.659266	-0.597694	-0.404364	3	3	3	26.4	26.4	26.4	11.284	0.0029251	2.1637	346760000	4	1.73024	0.0586076	-0.736179	-2.94347			P81605	P81605	Dermcidin;Survival-promoting peptide;DCD-1	DCD	2039
-1.89116	-1.01905	-2.06853	-2.21795	-1.89889	-2.67134	-2.46996	-2.61095	-2.5934	-2.4156	2	2	2	5.9	5.9	5.9	41.513	0	4.8924	55870000	3	2.04315	0.0362054	-0.733135	-3.42252			P52655	P52655	Transcription initiation factor IIA subunit 1;Transcription initiation factor IIA alpha chain;Transcription initiation factor IIA beta chain	GTF2A1	1729
-6.7353	-5.44244	-6.63607	-6.71929	-5.9803	-8.20766	-7.14785	-7.31029	-6.10887	-6.39726	1	1	1	4.9	4.9	4.9	38.281	0.00020367	2.9269	2431800	1	0.846681	0.247672	-0.731706	-1.62724			Q14376	Q14376	UDP-glucose 4-epimerase	GALE	2432
1.60869	1.82113	1.65063	0.962909	1.28459	0.424441	1.09892	0.522567	0.643694	1.011	7	7	7	57.5	57.5	57.5	19.652	0	57.653	306980000	11	2.13832	0.0324331	-0.725465	-3.572			O00762	O00762	Ubiquitin-conjugating enzyme E2 C	UBE2C	214
-0.180263	-0.0180623	-0.111267	-0.376157	-0.189682	-0.834789	-0.963408	-1.04022	-1.03736	-0.57344	5	5	5	12.8	12.8	12.8	54.433	0	10.006	71544000	5	3.85145	0.00555932	-0.714758	-6.77918			O14757	O14757	Serine/threonine-protein kinase Chk1	CHEK1	250
-1.41867	3.20478	-1.63416	-1.64483	-1.04292	-1.22567	-1.17136	-1.53208	-0.827227	-1.35063	6	6	6	4	4	4	211.77	0	12.575	59127000	6	0.328008	0.634721	-0.714231	-0.758536			Q9UGU0	Q9UGU0	Transcription factor 20	TCF20	5081
-3.02957	-2.49831	-2.9872	-4.00007	-2.91916	-3.77325	-3.87022	-3.976	-3.91356	-3.47226	2	2	2	3.9	3.9	3.9	58.635	0	9.9915	18697000	2	1.58107	0.0726598	-0.714197	-2.72027			O00592	O00592	Podocalyxin	PODXL	207
-3.32947	-2.27742	-3.37122	-3.3326	-3.40221	-3.99769	-4.09016	-4.13125	-3.69881	-3.36092	3	3	3	2.2	2.2	2.2	233.17	0	7.7486	8175500	3	1.59111	0.0715694	-0.713177	-2.73521			Q14674	Q14674	Separin	ESPL1	2453
-0.997797	-0.630099	-1.25164	-1.26968	-1.30867	-1.55014	-1.7203	-1.9752	-2.10799	-1.66219	2	2	2	3.9	3.9	3.9	50.407	0	3.5546	27199000	2	2.6015	0.0170962	-0.711587	-4.33259			P14921	P14921	Protein C-ets-1	ETS1	1054
1.9058	2.37162	1.8395	1.60802	1.65613	0.823875	1.35061	0.98781	1.12741	1.53365	19	19	18	28.5	28.5	27.5	84.099	0	49.964	504240000	23	2.3042	0.0256547	-0.711542	-3.83766			O75330;O75916	O75330	Hyaluronan mediated motility receptor	HMMR	517
-4.69076	-4.02404	-4.82055	-4.81391	-4.51963	-5.19245	-5.40848	-5.40803	-5.19845	-5.20355	2	2	2	6.9	6.9	6.9	78.413	0	5.5897	5394800	2	2.71223	0.014372	-0.708414	-4.52392			Q9Y253	Q9Y253	DNA polymerase eta	POLH	5284
3.58797	4.87963	3.98489	3.48148	4.14754	2.74147	2.94614	3.08988	4.46131	3.30693	3	3	3	4.5	4.5	4.5	81.171	0	6.3773	5037900000	12	0.965094	0.198106	-0.707157	-1.80711			Q68DH5	Q68DH5	LMBR1 domain-containing protein 2	LMBRD2	2890
-6.01492	-4.81487	-6.18087	-5.84506	-6.66432	-7.00773	-6.21813	-6.31062	-6.39022	-7.10121	2	1	1	5.5	3.4	3.4	47.687	0.0078285	1.5764	472170	1	1.07107	0.16412	-0.701573	-1.96572			Q9UNY5	Q9UNY5	Zinc finger protein 232	ZNF232	5243
-3.48702	-3.05758	-3.59984	-4.4212	-3.96967	-4.24063	-4.22078	-4.68402	-4.80684	-4.08356	1	1	1	8.5	8.5	8.5	23.132	0	6.5198	7979600	1	1.49156	0.0832863	-0.700099	-2.58739			O76080	O76080	AN1-type zinc finger protein 5	ZFAND5	615
-2.45295	-3.3209	-2.77831	-2.37345	-2.28072	-3.47192	-3.54023	-3.31327	-3.0412	-3.33334	4	4	4	9.6	9.6	9.6	71.597	0	30.19	16894000	4	2.00232	0.0383545	-0.698722	-3.35899			P30291	P30291	Wee1-like protein kinase	WEE1	1330
-1.42968	-0.981891	-1.28619	-1.5019	-1.17568	-2.0328	-2.0505	-2.00686	-1.75076	-2.02677	6	6	6	26.3	26.3	26.3	28.481	0	23.555	81006000	6	3.70402	0.00590244	-0.698471	-6.45297			Q9H3R5	Q9H3R5	Centromere protein H	CENPH	4524
-2.55742	-1.67874	-2.69125	-2.77535	-2.99564	-3.40641	-2.96256	-3.3942	-3.24147	-3.18528	3	3	3	9	9	9	42.566	0	5.1735	27497000	4	1.70155	0.0612398	-0.698302	-2.90033			Q7L273	Q7L273	BTB/POZ domain-containing protein KCTD9	KCTD9	3072
2.57138	2.89812	2.46057	2.42659	2.39069	1.78804	2.09193	1.75126	1.80537	1.8345	26	26	25	48.5	48.5	47.3	89.813	0	125.52	757700000	34	3.62736	0.00837895	-0.695252	-6.28786			Q96T88	Q96T88	E3 ubiquitin-protein ligase UHRF1	UHRF1	4090
-2.60438	-2.63424	-2.82823	-2.53488	-2.55329	-3.31422	-3.48815	-3.5085	-3.18045	-3.13966	2	2	2	12.2	12.2	12.2	42.07	0	14.23	19831000	3	4.17111	0.00573333	-0.695192	-7.52849			Q9BX40	Q9BX40	Protein LSM14 homolog B	LSM14B	4339
-2.76716	-2.58091	-2.95019	-2.8577	-3.08775	-3.4876	-3.36987	-3.92611	-3.39083	-3.54254	2	2	2	2.4	2.4	2.4	84.88	0.00080451	2.6809	15526000	2	3.11644	0.00989091	-0.694652	-5.25966			Q9BZL4	Q9BZL4	Protein phosphatase 1 regulatory subunit 12C	PPP1R12C	4400
0.555806	0.789424	0.431909	0.638335	0.717533	-0.084394	0.0411563	-0.304138	-0.0579834	0.0749698	4	4	4	33.8	33.8	33.8	15.512	0	19.05	363430000	10	4.19878	0.00637037	-0.692679	-7.59623			Q9Y6H1;Q5T1J5	Q9Y6H1;Q5T1J5	Coiled-coil-helix-coiled-coil-helix domain-containing protein 2;Putative coiled-coil-helix-coiled-coil-helix domain-containing protein CHCHD2P9, mitochondrial	CHCHD2;CHCHD2P9	5499
2.41716	2.59704	2.29282	1.88871	1.71981	1.44793	1.58318	1.71436	1.42706	1.28339	36	36	34	21.5	21.5	20.8	280.74	0	173.18	370310000	38	2.31012	0.025413	-0.691926	-3.84728			P21333;Q14315	P21333	Filamin-A	FLNA	1178
-2.71984	-2.12134	-2.72559	-2.77372	-2.42664	-3.90934	-2.92299	-3.57309	-2.85371	-2.94917	2	2	2	12.1	12.1	12.1	23.721	0.0040541	2.0352	16172000	2	1.63957	0.0666961	-0.688235	-2.80749			Q9BRV8	Q9BRV8	Suppressor of IKBKE 1	SIKE1	4217
1.94325	1.88454	1.94485	2.04857	2.17528	0.996332	1.23081	1.08216	1.51297	1.73399	18	16	15	30.9	28.4	26.9	81.312	0	126.39	384740000	23	2.80721	0.0129816	-0.688045	-4.69134			Q99661	Q99661	Kinesin-like protein KIF2C	KIF2C	4135
-0.813488	-0.155182	-0.797035	-1.3352	-0.958476	-2.21782	-1.08334	-1.73423	-1.28983	-1.15854	2	2	2	26.8	26.8	26.8	14.478	0	5.3546	52372000	4	1.36345	0.102481	-0.684876	-2.39808			P61218	P61218	DNA-directed RNA polymerases I, II, and III subunit RPABC2	POLR2F	1884
-3.13438	-2.71257	-3.26721	-3.31436	-3.35475	-4.05594	-3.55309	-3.98895	-3.79402	-3.80469	2	2	2	4.4	4.4	4.4	65.019	0	5.7551	13402000	2	2.7917	0.013119	-0.682681	-4.66379			Q8IYW5	Q8IYW5	E3 ubiquitin-protein ligase RNF168	RNF168	3313
NaN	-7.18911	-7.82816	-8.33325	NaN	-8.38084	NaN	NaN	NaN	-8.55038	1	1	1	1.9	1.9	1.9	64.424	0.0029285	2.1746	0	1	0.672691	0.344833	-0.682108	-1.5789			Q9H4H8	Q9H4H8	Protein FAM83D	FAM83D	4541
0.000152025	0.332236	0.00122451	0.202738	0.236405	-0.823212	-0.735569	-0.631844	-0.323754	-0.0933478	8	8	8	9.5	9.5	9.5	124.2	0	22.961	103750000	8	2.67608	0.015624	-0.676096	-4.461			Q9NQW6	Q9NQW6	Actin-binding protein anillin	ANLN	4735
-6.63438	-6.36786	-6.74813	-6.49905	-6.3026	-7.30224	-6.96565	-7.09585	-7.50167	-7.06587	1	1	1	5.4	5.4	5.4	49.298	0	12.016	4623500	1	3.16107	0.00965517	-0.675848	-5.34481			Q8IV38	Q8IV38	Ankyrin repeat and MYND domain-containing protein 2	ANKMY2	3249
-3.40244	-2.25925	-2.91068	-2.95367	-2.70209	-4.33676	-3.55729	-3.56037	-3.25617	-2.88887	4	2	1	59.5	38.8	13.8	12.663	0	4.8585	35554000	1	1.24951	0.122102	-0.674264	-2.22999			P63027	P63027	Vesicle-associated membrane protein 2	VAMP2	1984
0.826955	0.0395644	0.655146	0.557612	0.712745	-0.377971	-0.0350576	-0.174861	-0.000302377	0.0247753	8	8	8	51.5	51.5	51.5	19.266	0	50.908	214140000	10	2.58461	0.0171643	-0.671088	-4.30375			Q8WW33	Q8WW33	Gametocyte-specific factor 1	GTSF1	3614
-2.66927	-2.14766	-2.69574	-2.60139	-2.70225	-3.29194	-3.21693	-3.53487	-3.16301	-2.95656	6	6	5	12.7	12.7	11.1	70.171	0	49.098	21472000	5	2.8359	0.0123762	-0.6694	-4.74256			Q96EA4	Q96EA4	Protein Spindly	SPDL1	3855
0.350308	0.418581	0.0619923	0.0459802	0.326412	-0.429643	-0.395152	-0.536012	-0.361873	-0.39848	5	5	4	7.8	7.8	6.7	67.6	0	14.153	143170000	7	4.35275	0.00755556	-0.664887	-7.98189			P15923	P15923	Transcription factor E2-alpha	TCF3	1068
0.354655	1.55323	0.358213	0.253059	-0.414943	0.218679	-0.471234	-0.604872	-0.450804	0.088976	8	8	8	10.7	10.7	10.7	110.06	0	35.806	162370000	9	0.997224	0.187359	-0.664694	-1.85539			Q02241	Q02241	Kinesin-like protein KIF23	KIF23	2126
-0.268213	-0.774007	-0.335892	-0.310055	-0.357827	-1.20127	-1.18566	-1.17245	-1.1446	-0.65899	5	5	4	6.4	6.4	4.6	105.43	0	3.3678	101150000	4	2.85284	0.0121948	-0.663396	-4.77293			Q9NQS7	Q9NQS7	Inner centromere protein	INCENP	4731
-1.94663	-1.60442	-2.16376	-2.19477	-2.19565	-2.77185	-2.63236	-2.97672	-2.52902	-2.51015	1	1	1	7	7	7	12.365	0.0065814	1.6684	79466000	1	2.77137	0.0133878	-0.662975	-4.6278			O14519;O75956	O14519;O75956	Cyclin-dependent kinase 2-associated protein 1;Cyclin-dependent kinase 2-associated protein 2	CDK2AP1;CDK2AP2	219
-5.52904	-5.77345	-6.09735	-6.02067	-5.96237	-6.5413	-6.53771	-6.44308	-6.84146	-6.33165	1	1	1	3.5	3.5	3.5	41.64	0	28.2	3528900	1	2.97427	0.0116911	-0.662465	-4.99378			Q969K3	Q969K3	E3 ubiquitin-protein ligase RNF34	RNF34	3751
0.827297	0.194172	0.472894	0.479642	0.622041	-0.0976414	-0.0646777	-0.35702	-0.156877	-0.0370669	3	3	3	22.1	22.1	22.1	22.555	0	49.681	145130000	7	3.28774	0.00929412	-0.661866	-5.59117			Q6FIF0	Q6FIF0	AN1-type zinc finger protein 6	ZFAND6	2907
3.23679	3.13089	3.24901	2.9291	2.79202	2.31662	2.35067	2.58002	2.31899	2.46493	15	14	13	62.3	59.6	55.9	34.095	0	35.001	1045100000	23	3.68304	0.00832941	-0.661317	-6.40749			P06493	P06493	Cyclin-dependent kinase 1	CDK1	867
1.15169	1.06518	1.05757	1.08741	1.32479	0.368495	0.339125	0.38486	0.527968	0.801785	11	11	11	21.1	21.1	21.1	69.768	0	92.873	288690000	12	3.76522	0.00553425	-0.652881	-6.58698			Q9H967	Q9H967	WD repeat-containing protein 76	WDR76	4605
0.292948	0.137203	0.33563	-0.172638	-0.0748346	-0.786381	-0.145982	-0.762008	-0.47401	-0.55958	5	5	5	51.7	51.7	51.7	19.343	0	57.92	227740000	11	2.5475	0.0182103	-0.649254	-4.24073			O75607	O75607	Nucleoplasmin-3	NPM3	566
-0.831165	-0.558603	-0.872534	-1.10233	-0.957223	-1.5928	-1.45491	-1.62497	-1.47635	-1.40987	5	5	5	7.9	7.9	7.9	97.071	0	8.7573	32753000	6	3.75785	0.00562162	-0.647411	-6.57073			P33981	P33981	Dual specificity protein kinase TTK	TTK	1385
-0.142095	1.08499	-0.0693393	-0.088411	-0.00250151	-0.800779	-0.429369	-0.685961	-0.22263	-0.315541	3	3	3	6.5	6.5	6.5	54.178	0	5.7407	70245000	4	1.44076	0.0900918	-0.647385	-2.51224			Q53EZ4	Q53EZ4	Centrosomal protein of 55 kDa	CEP55	2741
-1.00816	0.281061	0.400043	-1.46546	-0.320045	-2.23274	0.402194	-2.10487	-0.241142	-1.16407	7	1	1	10.1	2.2	2.2	58.264	0	4.8387	201960000	1	0.475824	0.495725	-0.645612	-1.02731			Q58FF6	Q58FF6	Putative heat shock protein HSP 90-beta 4	HSP90AB4P	2764
-4.4605	-4.03457	-4.75133	-4.51176	-4.32916	-4.72041	-5.33486	-4.93464	-5.13934	-5.17622	1	1	1	1.6	1.6	1.6	55.792	0.006217	1.688	4883300	1	2.43881	0.0211161	-0.643627	-4.05855			Q8WU10	Q8WU10	Pyridine nucleotide-disulfide oxidoreductase domain-containing protein 1	PYROXD1	3576
1.3295	1.37611	1.19171	1.04869	1.18259	0.549787	0.748354	0.451253	0.685701	0.505974	6	6	6	33.2	33.2	33.2	36.567	0	122.42	304370000	11	4.32474	0.00647619	-0.637506	-7.9106			Q96IZ0	Q96IZ0	PRKC apoptosis WT1 regulator protein	PAWR	3952
-5.24445	-1.11861	-4.22401	-8.74765	-6.13937	-5.60561	-5.63145	-6.2229	-5.85739	-5.33638	1	1	1	3.8	3.8	3.8	38.714	0.00060667	2.8064	2002400	1	0.203545	0.767898	-0.635927	-0.507004			P04083	P04083	Annexin A1	ANXA1	818
-0.811485	-0.649493	-0.80209	-0.782567	-0.672977	-1.61429	-1.36208	-1.56591	-1.1367	-1.21105	3	3	3	15.6	15.6	15.6	29.411	0	9.2162	30706000	4	3.64652	0.00834409	-0.634285	-6.32885			Q6PID6	Q6PID6	Tetratricopeptide repeat protein 33	TTC33	2982
-1.56462	-1.497	-1.62672	-1.78167	-1.79861	-2.38946	-2.20047	-2.45827	-2.18131	-2.18816	4	3	3	14.8	12.8	12.8	45.281	0	11.955	30154000	3	4.18414	0.00593103	-0.629809	-7.56033			O95067	O95067	G2/mitotic-specific cyclin-B2	CCNB2	657
-0.377148	-0.2465	-0.354103	-0.707845	-0.551904	-1.01372	-1.06659	-1.18194	-1.32435	-0.799766	4	4	4	7.9	7.9	7.9	67.638	0	9.3478	106950000	8	3.1204	0.00957078	-0.629772	-5.26718			P30825;P52569	P30825	High affinity cationic amino acid transporter 1	SLC7A1	1341
-5.83343	-6.05287	-6.40707	-6.37407	-6.31237	-6.18911	-6.78431	-7.36534	-6.36707	-7.42247	1	1	1	0.6	0.6	0.6	186.79	0.0081557	1.5093	2145500	1	1.29319	0.114473	-0.629695	-2.29444			Q14766	Q14766	Latent-transforming growth factor beta-binding protein 1	LTBP1	2471
1.66575	2.06956	1.83238	2.19012	2.20216	1.02751	1.18002	1.03943	1.92744	1.6379	10	10	10	54.7	54.7	54.7	25.468	0	35.048	616160000	22	1.78421	0.0536203	-0.629536	-3.02493			P04183	P04183	Thymidine kinase, cytosolic	TK1	823
3.14386	3.13798	3.18205	3.1769	3.33325	2.35775	2.55282	2.3498	2.73796	2.82904	32	32	32	35.7	35.7	35.7	119.16	0	83.46	1406800000	48	3.52724	0.00867257	-0.629336	-6.07671			P52732	P52732	Kinesin-like protein KIF11	KIF11	1732
-0.280303	-0.25653	-0.546459	-0.482854	-0.650022	-1.05436	-0.937679	-1.18718	-1.11017	-1.06558	8	8	8	13.9	13.9	13.9	91.173	0	33.107	424100000	8	4.0598	0.00621053	-0.627759	-7.26078			Q63ZY3;Q5T7N3	Q63ZY3	KN motif and ankyrin repeat domain-containing protein 2	KANK2	2871
1.47177	1.83236	1.27101	1.21708	1.25509	0.851946	0.930347	0.643507	0.809414	0.675744	13	13	13	25.2	25.2	25.2	60.585	0	69.871	311750000	14	2.95174	0.0117941	-0.627271	-4.95238			Q9NUQ3;Q9BZA5	Q9NUQ3	Gamma-taxilin	TXLNG	4811
2.00781	2.06563	1.73787	2.10739	2.07532	1.16464	1.44147	1.08458	1.57219	1.6027	17	17	17	26.1	26.1	26.1	90.359	0	84.276	414460000	26	2.9741	0.0117077	-0.625686	-4.99347			Q9Y6A5	Q9Y6A5	Transforming acidic coiled-coil-containing protein 3	TACC3	5486
-2.03693	-1.32174	-2.05397	-2.01925	-2.02232	-3.19541	-2.03122	-2.60691	-2.42642	-2.32066	2	2	2	1.9	1.9	1.9	124.37	0.0023692	2.3448	19560000	2	1.50012	0.0822336	-0.625281	-2.60008			Q9H2T7	Q9H2T7	Ran-binding protein 17	RANBP17	4505
-4.24957	-3.55623	-4.62997	-4.50736	-4.74658	-5.28413	-4.80023	-4.92349	-4.74149	-5.04931	1	1	1	4.3	4.3	4.3	31.293	0	4.6396	6468000	1	1.54492	0.0772462	-0.621787	-2.66653			O95229	O95229	ZW10 interactor	ZWINT	677
4.18899	4.03336	3.95243	4.12942	4.06782	3.34326	3.41773	3.32131	3.6465	3.54242	19	19	17	69.4	69.4	61.8	33.969	0	127	3083000000	55	4.51588	0.00666667	-0.62016	-8.40744			P23193	P23193	Transcription elongation factor A protein 1	TCEA1	1207
1.37265	1.56984	1.44603	1.92065	1.78221	0.270836	0.910758	0.746505	1.93447	1.1311	15	15	15	51.7	51.7	51.7	44.619	0	70.679	527620000	23	1.17636	0.13693	-0.619542	-2.12192			Q9UI08	Q9UI08	Ena/VASP-like protein	EVL	5115
0.103044	0.459559	-0.0290122	-0.0388937	0.10576	-0.870945	-0.446435	-0.669571	-0.378844	-0.128193	8	8	8	28.6	28.6	28.6	46.359	0	50.994	79150000	13	2.38687	0.0229006	-0.618889	-3.97272			Q8IX90	Q8IX90	Spindle and kinetochore-associated protein 3	SKA3	3277
-5.69688	-4.98941	-5.96916	-6.22836	-5.74226	-6.5473	-6.00829	-6.5281	-6.12822	-6.50537	1	1	1	1.4	1.4	1.4	120.41	0.0002035	2.9097	1492500	1	1.51194	0.081129	-0.618243	-2.6176			P51530	P51530	DNA replication ATP-dependent helicase/nuclease DNA2;DNA replication nuclease DNA2;DNA replication ATP-dependent helicase DNA2	DNA2	1686
-7.26436	NaN	NaN	-7.8491	-7.15417	-8.12079	-8.4017	-8.21477	-7.49652	-7.95977	1	1	1	12.8	12.8	12.8	30.551	0.009603	1.4491	1252200	2	1.2665	0.11861	-0.616169	-2.38849			Q92813	Q92813	Type II iodothyronine deiodinase	DIO2	3702
-3.66647	-2.3217	-3.37216	-3.47638	-3.56906	-4.59705	-3.4979	-4.00981	-3.6615	-3.71927	2	2	2	1.8	1.8	1.8	168.9	0	4.2268	7471400	2	1.07659	0.162701	-0.615951	-1.97393			Q7Z3T8	Q7Z3T8	Zinc finger FYVE domain-containing protein 16	ZFYVE16	3116
-6.10216	-5.7124	-5.8729	-5.07551	-5.45407	-6.48161	-6.02846	-5.85123	-6.98786	-5.94017	1	1	1	3.8	3.8	3.8	41.935	0	2.9819	2271000	2	1.24474	0.123011	-0.614457	-2.22295			Q68CQ7	Q68CQ7	Glycosyltransferase 8 domain-containing protein 1	GLT8D1	2883
-5.46743	-3.85285	-5.43743	-4.90654	-4.89353	-6.63348	-4.95582	-5.72851	-5.13686	-5.17459	2	2	2	2.6	2.6	2.6	155.44	0	10.247	7072600	2	0.734556	0.307682	-0.614295	-1.45311			Q9ULL1	Q9ULL1	Pleckstrin homology domain-containing family G member 1	PLEKHG1	5197
-4.32589	-3.54529	-4.37465	-4.37717	-4.21052	-5.08942	-4.95434	-5.18475	-3.84748	-4.82571	1	1	1	4	4	4	34.814	0	4.1076	5221200	3	1.18066	0.136365	-0.613635	-2.12829			P18065	P18065	Insulin-like growth factor-binding protein 2	IGFBP2	1111
-2.46344	-2.17188	-2.69827	-2.69601	-2.64021	-3.16262	-3.36491	-3.07694	-3.19513	-2.93777	3	3	3	5.8	5.8	5.8	122.37	0	13.033	12529000	5	2.98562	0.0117176	-0.613512	-5.01471			O43683	O43683	Mitotic checkpoint serine/threonine-protein kinase BUB1	BUB1	394
0.223413	0.575075	0.0306629	0.0873341	0.304774	-0.910911	-0.140364	-0.655308	-0.13708	-0.000880132	7	7	7	20.3	20.3	20.3	50.559	0	91.985	106790000	8	1.80993	0.0518319	-0.61316	-3.06389			Q7L4I2	Q7L4I2	Arginine/serine-rich coiled-coil protein 2	RSRC2	3078
-2.60593	-1.18738	-1.78883	-2.90354	-2.68327	-3.63248	-2.10372	-3.09037	-2.61607	-2.78825	3	3	3	9	9	9	72.757	0	35.758	24997000	3	0.759611	0.293538	-0.612388	-1.49242			O95905	O95905	Protein SGT1	ECD	757
-0.502665	-0.145411	-0.586438	-0.807648	-0.749327	-1.0825	-1.18097	-1.13049	-1.11297	-1.33024	5	5	5	21	21	21	28.107	0	11.638	102020000	6	2.9136	0.0118042	-0.609136	-4.88274			Q9Y5N6	Q9Y5N6	Origin recognition complex subunit 6	ORC6	5450
1.60044	2.12135	1.84128	1.65114	1.85243	0.921982	1.22818	1.00452	1.47142	1.40342	14	14	14	51.7	51.7	51.7	48.534	0	68.148	700820000	22	2.57958	0.0173925	-0.607423	-4.2952			P04181	P04181	Ornithine aminotransferase, mitochondrial;Ornithine aminotransferase, hepatic form;Ornithine aminotransferase, renal form	OAT	822
-0.807821	-0.209347	-0.590805	-0.60147	-0.597229	-2.20225	-0.829693	-1.40994	-0.61287	-0.770861	4	4	4	11	11	11	38.21	0	4.167	51915000	4	1.06759	0.165293	-0.60379	-1.96054			Q9H832	Q9H832	Ubiquitin-conjugating enzyme E2 Z	UBE2Z	4585
-6.52228	-5.0114	-6.63044	-6.48672	-6.09389	-6.44445	-6.94356	-6.72611	-6.68463	-6.96122	1	1	1	1.9	1.9	1.9	106.04	0	5.0119	944470	1	1.04381	0.172901	-0.603048	-1.92508			Q9UPV9	Q9UPV9	Trafficking kinesin-binding protein 1	TRAK1	5259
0.912157	1.08978	0.283235	-0.21809	0.0453186	0.349498	-0.299901	-0.282355	-0.831371	0.16173	9	9	9	22.3	22.3	22.3	59.356	0	24.015	129820000	11	0.999837	0.186382	-0.60296	-1.8593			Q8WVX9	Q8WVX9	Fatty acyl-CoA reductase 1	FAR1	3611
0.62142	0.481034	0.551561	-0.668404	-1.10037	-0.265819	-0.305391	-0.192292	-1.18321	-1.1762	13	11	11	6.7	6	6	278.16	0	30.389	85108000	12	0.711053	0.322047	-0.601632	-1.41599			O75369	O75369	Filamin-B	FLNB	525
-0.521257	-0.201296	-0.685779	-0.831269	-0.645349	-1.22537	-1.23541	-1.27606	-1.26243	-0.892072	7	7	7	9.4	9.4	9.4	82.143	0	11.024	119750000	7	2.80353	0.0130244	-0.60128	-4.68481			O00418	O00418	Eukaryotic elongation factor 2 kinase	EEF2K	185
-4.16518	-3.85549	-4.2427	-4.28113	-3.98587	-4.43718	-4.86906	-5.25114	-4.15222	-4.81693	1	1	1	3.8	3.8	3.8	49.228	0	4.919	4707200	1	1.71145	0.0606126	-0.599232	-2.91521			O95544	O95544	NAD kinase	NADK	719
-6.15024	-4.27517	-8.27929	-6.26633	-5.88224	NaN	-7.05229	-6.57566	-7.31385	-6.13699	1	1	1	3.9	3.9	3.9	65.719	0	8.4854	2713300	3	0.341523	0.62154	-0.599044	-0.789933			O94819	O94819	Kelch repeat and BTB domain-containing protein 11	KBTBD11	625
0.262375	-0.0395874	0.103804	-0.101948	0.0634097	-0.726025	-0.416794	-0.754769	-0.546462	-0.262844	4	4	4	27.6	27.6	27.6	21.427	0	12.17	62006000	8	3.1579	0.00966667	-0.598989	-5.33875			Q9Y248	Q9Y248	DNA replication complex GINS protein PSF2	GINS2	5283
-1.00084	-0.723005	-1.20633	-1.15769	-1.18931	-1.62305	-1.46639	-1.66239	-1.80811	-1.71062	4	4	4	8.9	8.9	8.9	79.176	0	20.138	33495000	5	3.29697	0.00929341	-0.598678	-5.60937			Q9C026	Q9C026	E3 ubiquitin-protein ligase TRIM9	TRIM9	4406
1.81646	2.16117	1.51299	1.71659	1.68826	0.905795	1.33226	1.06849	1.28052	1.34089	3	3	3	39.8	39.8	39.8	11.602	0	22.543	978020000	9	2.59581	0.0170857	-0.593504	-4.32287			Q9UK45;Q8WXE0	Q9UK45	U6 snRNA-associated Sm-like protein LSm7	LSM7	5150
4.79027	4.77474	4.57308	4.70575	4.57568	3.76316	4.30093	3.88126	4.4803	4.03469	14	14	14	68.9	68.9	68.9	33.697	0	172.12	4567000000	62	2.53231	0.0184967	-0.591835	-4.21506			Q99439;Q15417	Q99439	Calponin-2	CNN2	4097
-2.06548	-1.57122	-1.98314	-2.2312	-2.1269	-3.25442	-2.07807	-2.85368	-2.3486	-2.40065	3	3	3	38.5	38.5	38.5	11.601	0	6.8659	29682000	4	1.42839	0.0919851	-0.5915	-2.49396			B3KNS4	B3KNS4		hCG_2043597	39
-4.01223	-3.6293	-4.3477	-4.42546	-4.44635	-4.44969	-4.90017	-4.93754	-4.77173	-4.74359	1	1	1	1.5	1.5	1.5	69.829	0.0042365	1.9993	9920300	1	1.95986	0.0412916	-0.588335	-3.29328			P31641	P31641	Sodium- and chloride-dependent taurine transporter	SLC6A6	1351
2.25741	2.12025	1.96324	1.97862	2.01596	1.22233	1.70946	1.17307	1.63131	1.66223	4	1	1	15.1	5.6	5.6	20.828	0	4.3365	2030800000	4	2.74173	0.0140513	-0.587412	-4.57558			Q93045	Q93045	Stathmin-2	STMN2	3737
1.04336	1.08026	0.944708	0.746371	0.858583	0.184717	0.396166	0.222522	0.423778	0.509424	13	13	13	16.1	16.1	16.1	117.11	0	43.907	235640000	19	3.84387	0.00554839	-0.587336	-6.76213			Q5T6F2	Q5T6F2	Ubiquitin-associated protein 2	UBAP2	2829
0.688101	1.21174	0.672787	0.283651	0.179021	0.371099	0.0622068	-0.145207	0.0988446	-0.288128	2	2	2	5.5	5.5	5.5	55.01	0	71.73	227350000	7	1.59533	0.0708974	-0.587298	-2.7415			Q01650	Q01650	Large neutral amino acids transporter small subunit 1	SLC7A5	2109
1.02603	1.07397	0.99541	0.906792	1.12313	0.324205	0.452839	0.315759	0.387295	0.709126	15	15	15	24.4	24.4	24.4	106.91	0	58.808	231860000	20	4.05685	0.00605128	-0.587221	-7.25379			Q13111	Q13111	Chromatin assembly factor 1 subunit A	CHAF1A	2274
-5.24706	-4.3579	-4.99463	-4.91882	-4.38973	-6.58103	-4.98045	-5.47948	-5.22412	-4.57635	1	1	1	2.2	2.2	2.2	67.854	0.00080273	2.6371	825920	1	0.791348	0.274929	-0.58666	-1.54186			Q9HC62	Q9HC62	Sentrin-specific protease 2	SENP2	4660
1.54342	1.38422	1.61355	1.33493	1.40034	0.796449	0.963027	0.840893	0.812688	0.958297	9	9	9	32.9	32.9	32.9	33.688	0	42.884	331910000	15	4.77255	0.008	-0.581022	-9.11463			Q9NZ63	Q9NZ63	Uncharacterized protein C9orf78	C9orf78	4949
-2.37219	0.881576	-2.32634	-2.10039	-1.93205	-2.13884	-2.21374	-2.39139	-2.08196	-1.91173	9	5	4	18.6	10.2	8.4	62.606	0	9.9511	47294000	5	0.419163	0.547228	-0.577652	-0.927246			Q13555	Q13555	Calcium/calmodulin-dependent protein kinase type II subunit gamma	CAMK2G	2349
2.13545	2.59554	2.1819	2.10845	2.31583	1.19147	1.92364	1.4364	1.91066	1.98772	11	11	11	62.8	62.8	62.8	21.007	0	37.353	1405300000	22	1.87787	0.0466621	-0.577456	-3.16736			O75223	O75223	Gamma-glutamylcyclotransferase	GGCT	511
-2.28556	-1.91198	-2.48369	-2.77243	-2.6279	-3.06336	-3.22397	-2.79381	-3.16193	-2.72547	3	3	2	9.7	9.7	7.7	52.206	0	26.148	34003000	4	1.90806	0.044669	-0.577398	-3.21358			Q96GN5	Q96GN5	Cell division cycle-associated 7-like protein	CDCA7L	3916
-3.37757	-2.31496	-2.63211	-3.209	-3.0236	-4.63655	-2.85839	-3.80269	-3.23694	-2.90726	2	2	2	33.1	33.1	33.1	12.58	0	10.992	19626000	2	0.763069	0.291322	-0.576916	-1.49782			Q13541	Q13541	Eukaryotic translation initiation factor 4E-binding protein 1	EIF4EBP1	2346
0.915123	0.966562	0.878971	0.452377	0.783542	0.250894	0.365709	0.159186	0.00938409	0.333127	12	12	12	26.7	26.7	26.7	80.172	0	65.381	263660000	14	3.05049	0.0108983	-0.575655	-5.13531			Q86TG7	Q86TG7	Retrotransposon-derived protein PEG10	PEG10	3165
-0.8224	-0.274411	-0.686144	-0.883267	-0.755439	-1.23266	-1.11975	-1.2417	-1.40348	-1.29914	4	4	4	26.7	26.7	26.7	31.88	0	22.122	73154000	8	2.92707	0.011844	-0.575013	-4.90728			O43709	O43709	Probable 18S rRNA (guanine-N(7))-methyltransferase	WBSCR22	398
-4.30417	-4.92637	-5.06409	-4.43237	-4.47861	-5.34709	-5.50316	-5.35265	-5.0024	-4.87232	2	2	2	13	13	13	22.036	0	3.6121	9516800	2	1.77775	0.0540042	-0.574406	-3.01516			Q9BUN5	Q9BUN5	Coiled-coil domain-containing protein 28B	CCDC28B	4274
-3.32075	-3.1538	-3.46136	-3.55	-3.34194	-3.94958	-3.92139	-4.04681	-4.12176	-3.63129	1	1	1	1.2	1.2	1.2	129.08	0	4.1691	4588700	1	3.13504	0.00959624	-0.568594	-5.29505			Q6P0N0	Q6P0N0	Mis18-binding protein 1	MIS18BP1	2944
1.68006	2.68571	1.92216	1.94081	2.8488	0.725037	1.6795	1.23766	1.69178	2.92508	2	2	2	7.6	7.6	7.6	25.636	0	3.8545	361920000	5	0.642515	0.365597	-0.563695	-1.30627			P08962	P08962	CD63 antigen	CD63	924
-5.80906	-4.60357	-5.7896	-5.35045	-5.28164	-6.29115	-5.45008	-5.99236	-6.10735	-5.79494	2	1	1	2.9	1.7	1.7	74.139	0.002551	2.2388	1844300	1	1.18458	0.135282	-0.560311	-2.13409			P02545	P02545	Prelamin-A/C;Lamin-A/C	LMNA	802
1.97724	2.14344	1.956	1.69756	1.8028	1.43488	1.31452	1.31051	1.22296	1.50215	31	31	31	16.2	16.2	16.2	274.46	0	122.27	366600000	37	3.5465	0.00892593	-0.558406	-6.11696			Q5UIP0	Q5UIP0	Telomere-associated protein RIF1	RIF1	2844
0.810057	0.990672	0.699689	1.1368	1.24303	0.0335337	0.370881	0.0908572	0.802597	0.79373	2	2	2	23.2	23.2	23.2	11.261	0	8.5616	246320000	5	1.6914	0.062093	-0.55773	-2.8851			P07311	P07311	Acylphosphatase-1	ACYP1	884
3.13856	2.89629	2.97673	3.21033	3.09296	2.26704	2.42056	2.37207	2.64429	2.82259	23	23	23	37.2	37.2	37.2	85.652	0	53.877	916420000	30	2.8914	0.0117823	-0.557665	-4.84246			Q9ULW0	Q9ULW0	Targeting protein for Xklp2	TPX2	5206
-0.251193	-0.410226	-0.471312	-0.333207	-0.0688602	-1.00241	-0.987949	-0.847166	-0.790684	-0.690423	9	9	9	19.8	19.8	19.8	67.737	0	27.69	115990000	12	3.52223	0.00852174	-0.556766	-6.06628			O14492	O14492	SH2B adapter protein 2	SH2B2	217
-1.73484	-1.45015	-1.79939	-2.18346	-1.74736	-2.10591	-2.30419	-2.91431	-2.06083	-2.30337	1	1	1	3.8	3.8	3.8	23.423	0.0078183	1.5524	16335000	1	1.6902	0.062172	-0.55468	-2.88329			Q8TEA8	Q8TEA8	D-tyrosyl-tRNA(Tyr) deacylase 1	DTD1	3556
-2.05637	-1.77139	-2.10311	-2.19981	-2.29404	-2.66094	-2.54908	-2.66873	-2.93084	-2.37962	5	5	5	2.4	2.4	2.4	316.41	0	10.263	76369000	5	2.63084	0.0163564	-0.5529	-4.38289			Q02224	Q02224	Centromere-associated protein E	CENPE	2125
0.178137	0.229364	-0.378553	-1.54515	-3.1454	-0.0713118	-1.01099	-1.38813	-1.98356	-2.96967	1	1	1	3.6	3.6	3.6	41.522	0	13.197	49827000	2	0.292282	0.673178	-0.552413	-0.689226			O00767	O00767	Acyl-CoA desaturase	SCD	216
3.18126	3.10157	2.99449	2.8255	3.08176	2.32777	2.60464	2.26399	2.841	2.38813	8	8	8	76.9	76.9	76.9	19.529	0	101.03	2019200000	27	2.71239	0.0144108	-0.551808	-4.5242			P49006	P49006	MARCKS-related protein	MARCKSL1	1597
-1.56709	-1.73738	-1.52515	-0.949835	-1.18867	-2.2383	-2.04426	-2.11433	-1.58604	-1.74083	3	3	3	24.6	24.6	24.6	27.6	0	23.632	32322000	4	1.73241	0.0584929	-0.551126	-2.94674			Q96FF9	Q96FF9	Sororin	CDCA5	3884
-0.778183	-0.786782	-0.883124	-0.948362	-0.638366	-1.55426	-1.39484	-1.6594	-1.16354	-1.00941	3	3	3	26.4	26.4	26.4	14.188	0	6.2275	47244000	4	2.51123	0.0193464	-0.549325	-4.17954			Q8WVK7	Q8WVK7	Spindle and kinetochore-associated protein 2	SKA2	3605
3.03171	3.16894	3.05596	3.05274	2.90349	2.12105	2.64147	2.45958	2.8921	2.35923	25	25	25	43.5	43.5	43.5	85.225	0	162.58	1351300000	48	2.40611	0.0221545	-0.547881	-4.00443			Q9UHB6	Q9UHB6	LIM domain and actin-binding protein 1	LIMA1	5092
2.0045	1.88353	1.88726	1.7057	1.97675	1.2539	1.40188	1.11856	1.2445	1.69982	11	11	11	65	65	65	22.478	0	102.79	474070000	25	2.90463	0.0117379	-0.547816	-4.86644			Q8NBT2	Q8NBT2	Kinetochore protein Spc24	SPC24	3427
-1.12144	-0.715757	-1.1547	-0.982246	-1.12468	-1.60118	-1.59363	-1.59869	-1.62641	-1.41226	5	5	5	4.7	4.7	4.7	134.42	0	26.668	78502000	6	3.51046	0.00851282	-0.546668	-6.04182			Q96R06	Q96R06	Sperm-associated antigen 5	SPAG5	4044
-6.20586	-5.51364	-5.17678	-5.22328	-5.91713	-6.89652	-5.70735	-5.89578	-5.95687	-6.31079	1	1	1	4	4	4	47.76	0	3.3635	2789300	1	1.01772	0.180723	-0.546124	-1.88609			Q13309	Q13309	S-phase kinase-associated protein 2	SKP2	2303
-2.60002	-2.30623	-2.74706	-2.95889	-2.5862	-3.19959	-3.49463	-2.95786	-3.6926	-2.58432	1	1	1	2.6	2.6	2.6	54.722	0	5.2972	15984000	2	1.39742	0.0968592	-0.546121	-2.44822			Q12834	Q12834	Cell division cycle protein 20 homolog	CDC20	2232
-2.44091	-2.70959	-2.19856	-2.3049	-2.1578	-2.95383	-2.98882	-3.27345	-2.52539	-2.79554	3	3	3	2.5	2.5	2.5	181.79	0	13.101	36006000	4	2.05909	0.0352164	-0.545053	-3.44741			Q9C0C2	Q9C0C2	182 kDa tankyrase-1-binding protein	TNKS1BP1	4413
-1.56451	-2.53316	-1.7086	-2.38409	-2.08729	-2.42546	-2.43367	-2.62117	-2.84664	-2.67549	3	3	3	8	8	8	38.725	0	5.4845	43141000	3	1.55759	0.0754286	-0.544957	-2.68535			Q01664	Q01664	Transcription factor AP-4	TFAP4	2111
-6.68249	-6.19399	-7.15464	-6.56089	-6.56536	-7.44493	-6.87679	-6.48519	-6.58401	-8.48816	1	1	1	5.6	5.6	5.6	38.834	0	3.255	2233800	1	0.677977	0.341903	-0.544341	-1.36333			Q7L3B6	Q7L3B6	Hsp90 co-chaperone Cdc37-like 1	CDC37L1	3077
2.22436	2.31973	2.01949	1.87379	1.69276	1.35028	1.65863	1.41805	1.56551	1.4161	6	6	6	69.5	69.5	69.5	10.5	0	84.582	695960000	21	2.56921	0.0174194	-0.544308	-4.27755			Q9Y5L4	Q9Y5L4	Mitochondrial import inner membrane translocase subunit Tim13	TIMM13	5447
0.910904	0.961387	0.985131	0.895811	1.27073	-0.177811	0.643803	0.105236	0.715384	1.0159	8	8	6	35.6	35.6	26.6	33.637	0	37.544	272170000	14	1.36025	0.102829	-0.54429	-2.39336			Q96C36	Q96C36	Pyrroline-5-carboxylate reductase 2	PYCR2	3813
-3.17892	-3.00612	-2.91379	-2.85497	-3.05998	-3.4785	-3.57069	-3.67169	-3.09114	-3.91771	1	1	1	4.6	4.6	4.6	33.117	0.00020371	2.9311	16185000	2	2.22133	0.0292475	-0.543191	-3.70409			P02686	P02686	Myelin basic protein	MBP	804
-0.607874	-0.668548	-0.486553	-0.445295	-0.413386	-1.13794	-1.11984	-1.12842	-0.935145	-1.01522	8	8	7	6	6	5.5	160.81	0	12.655	69724000	7	4.59352	0.00545455	-0.542982	-8.61639			Q6ZV73	Q6ZV73	FYVE, RhoGEF and PH domain-containing protein 6	FGD6	3043
-2.4033	-1.72313	-2.78549	-2.48696	-2.52586	-3.18514	-2.75296	-3.33379	-2.70631	-2.66074	3	1	1	8.8	4.1	4.1	36.688	0	3.492	37553000	2	1.37449	0.100623	-0.542839	-2.41437			P16220	P16220	Cyclic AMP-responsive element-binding protein 1	CREB1	1074
1.40917	1.18375	1.38372	1.17244	1.53894	0.542436	0.892912	0.55169	0.858496	1.13097	10	10	10	46.4	46.4	46.4	26.152	0	56.926	343840000	18	2.46968	0.0201072	-0.542304	-4.10994			Q9HBM1	Q9HBM1	Kinetochore protein Spc25	SPC25	4652
-2.05358	-1.8664	-2.22017	-2.17707	-2.32884	-2.5368	-2.80286	-2.76771	-2.57326	-2.65601	2	2	2	5.7	5.7	5.7	54.696	0	4.9214	10968000	2	3.33134	0.00944516	-0.538119	-5.67757			Q9H1J1	Q9H1J1	Regulator of nonsense transcripts 3A	UPF3A	4484
-1.57149	-0.943273	-1.52162	-2.19649	-1.71022	-2.11651	-1.92207	-2.03769	-2.4403	-2.11571	3	3	3	8	8	8	48.349	0	16.208	17732000	3	1.40722	0.0950855	-0.537834	-2.46268			O75616	O75616	GTPase Era, mitochondrial	ERAL1	568
-1.00304	0.192047	-0.630785	-1.20665	-0.623384	-1.96949	-0.576522	-1.61473	-0.946752	-0.848884	2	2	2	1.7	1.7	1.7	116.53	0.0049411	1.81	65324000	2	0.779456	0.280921	-0.536913	-1.52338			Q6WCQ1	Q6WCQ1	Myosin phosphatase Rho-interacting protein	MPRIP	3018
0.0135067	0.59053	0.0370453	-0.135713	-0.0465802	-0.60124	-0.271177	-0.616243	-0.533964	-0.202064	8	8	8	10.1	10.1	10.1	98.636	0	14.763	87183000	8	2.07071	0.0349177	-0.536695	-3.46561			Q86UK7	Q86UK7	Zinc finger protein 598	ZNF598	3181
-5.54032	-5.07281	-6.1874	-5.38162	-5.81116	-5.77691	-6.519	-6.06483	-5.7713	-6.54164	3	1	1	6.3	2.1	2.1	68.639	0	4.9015	2422100	2	1.16496	0.139437	-0.536074	-2.10506			Q9NSK0	Q9NSK0	Kinesin light chain 4	KLC4	4786
-1.45917	-1.47834	-1.52854	-1.31898	-1.4157	-2.01687	-2.08054	-2.05297	-1.61936	-2.11111	3	3	3	4.9	4.9	4.9	92.536	0	7.6087	23115000	4	3.24931	0.00941714	-0.536026	-5.51569			Q9BYV9	Q9BYV9	Transcription regulator protein BACH2	BACH2	4384
0.396521	-0.187315	0.17446	0.121607	0.58339	-0.387356	-0.347094	-0.684506	-0.170567	0.000804654	8	8	8	15.4	15.4	15.4	81.116	0	35.199	101920000	11	1.82107	0.0508908	-0.535476	-3.0808			Q5W0B1	Q5W0B1	RING finger protein 219	RNF219	2864
0.926247	-2.7665	0.647636	0.512052	-0.00549299	-1.11636	-0.455835	-0.706832	-0.352689	-0.728189	2	1	1	20.3	11.4	11.4	9.8602	0.007478	1.6056	118490000	3	0.338225	0.624476	-0.534769	-0.777996			P33552	P33552	Cyclin-dependent kinases regulatory subunit 2	CKS2	1383
0.00754455	-0.127723	-0.168559	-0.158765	-0.176865	-0.82759	-0.402593	-0.723926	-0.55386	-0.789182	6	6	6	11.1	11.1	11.1	76.277	0	36.095	119030000	8	3.57603	0.00886275	-0.534556	-6.17899			O15234	O15234	Protein CASC3	CASC3	309
-4.34021	-3.80656	-4.39914	-3.92047	-4.25002	-4.55779	-4.61159	-4.7034	-4.64412	-4.86031	1	1	1	3.6	3.6	3.6	25.431	0.00020263	2.845	0	1	2.47996	0.0202101	-0.532162	-4.1271			Q8TAA5	Q8TAA5	GrpE protein homolog 2, mitochondrial	GRPEL2	3502
-3.26083	-2.79703	-3.45936	-3.59794	-3.48347	-3.63803	-3.78717	-3.92436	-4.00608	-3.9	2	2	2	4.9	4.9	4.9	49.647	0	5.8047	16317000	3	2.04429	0.0361949	-0.531402	-3.4243			Q9NXE8	Q9NXE8	Pre-mRNA-splicing factor CWC25 homolog	CWC25	4908
0.780332	1.08449	0.651136	0.295684	0.442737	-0.0321524	0.376647	0.140306	0.0107565	0.103719	11	11	11	20	20	20	80.595	0	59.311	170110000	14	2.05593	0.0354309	-0.531021	-3.44248			Q71RC2	Q71RC2	La-related protein 4	LARP4	3053
-4.14816	-3.63853	-4.09047	-4.26128	-4.66148	-4.67303	-4.55183	-4.76685	-4.85639	-4.59677	3	3	3	4.3	4.3	4.3	88.206	0	10.454	7071900	3	1.80298	0.0519531	-0.528987	-3.05335			O94782	O94782	Ubiquitin carboxyl-terminal hydrolase 1	USP1	622
-3.79369	-3.29602	-3.82459	-3.26509	-3.36618	-4.08282	-4.28263	-4.1184	-3.75694	-3.94329	3	3	3	6	6	6	69.899	0	6.4245	9501200	3	2.0744	0.0349845	-0.527701	-3.47138			Q13490;Q13489	Q13490	Baculoviral IAP repeat-containing protein 2	BIRC2	2335
6.07986	6.12353	5.93423	5.91836	5.95068	5.23975	5.65756	5.23893	5.66988	5.5622	18	18	18	88.9	88.9	88.9	22.391	0	213.73	17142000000	116	2.96387	0.0118636	-0.52767	-4.97466			P37802;Q9UI15	P37802	Transgelin-2	TAGLN2	1444
0.513082	0.90746	0.362489	0.152476	0.289122	0.0638424	-0.0240647	-0.104644	-0.177975	-0.168648	8	8	8	20	20	20	56.598	0	38.417	216050000	15	2.30557	0.0255928	-0.527224	-3.83988			Q15758	Q15758	Neutral amino acid transporter B(0)	SLC1A5	2608
-1.73623	-1.80414	-2.12959	-2.08662	-2.03517	-2.64932	-2.36993	-2.899	-2.22276	-2.28025	1	1	1	2.9	2.9	2.9	41.747	0.0071281	1.6343	15680000	1	2.10364	0.0341087	-0.525904	-3.51731			Q9HBK9	Q9HBK9	Arsenite methyltransferase	AS3MT	4649
-0.275648	0.179302	-0.283756	-0.483138	-0.236884	-1.19239	-0.631611	-0.772866	-0.725823	-0.398973	5	5	5	44.6	44.6	44.6	20.35	0	39.979	114910000	8	1.83743	0.0490845	-0.524307	-3.10568			Q9BU61	Q9BU61	NADH dehydrogenase [ubiquinone] 1 alpha subcomplex assembly factor 3	NDUFAF3	4261
-4.10213	-2.01404	-3.5921	-3.24175	-3.20709	-3.85477	-3.88788	-3.75802	-3.84598	-3.42993	2	2	2	10.6	10.6	10.6	31.127	0	7.302	14361000	2	0.750466	0.298291	-0.523893	-1.4781			Q9NUM4	Q9NUM4	Transmembrane protein 106B	TMEM106B	4806
3.9376	4.01315	3.77911	3.74617	3.72449	3.16236	3.49523	3.2137	3.43657	3.27565	12	12	12	55.8	55.8	55.8	22.626	0	27.338	1830900000	30	3.53368	0.00875	-0.523401	-6.09016			P61758	P61758	Prefoldin subunit 3	VBP1	1902
0.319539	0.604724	0.210082	0.230028	0.146975	-0.438274	-0.145058	-0.413283	-0.136368	0.0369778	15	15	15	24.2	24.2	24.2	112.68	0	72.362	161970000	18	2.58619	0.0171765	-0.521471	-4.30646			Q69YH5	Q69YH5	Cell division cycle-associated protein 2	CDCA2	2894
-1.07457	-0.830788	-0.776681	-0.575831	-0.673942	-1.43188	-1.33366	-1.41817	-1.03488	-1.30228	6	6	5	14.4	14.4	12.8	58.768	0	21.157	67854000	6	2.80109	0.0130303	-0.517811	-4.68047			Q16222	Q16222	UDP-N-acetylhexosamine pyrophosphorylase;UDP-N-acetylgalactosamine pyrophosphorylase;UDP-N-acetylglucosamine pyrophosphorylase	UAP1	2632
2.83458	2.89169	2.69591	2.77047	2.84347	2.07983	2.39804	2.06241	2.40655	2.5003	9	9	9	74	74	74	16.014	0	103.18	2465100000	23	3.15608	0.00969756	-0.517803	-5.33526			Q9UK76	Q9UK76	Hematological and neurological expressed 1 protein;Hematological and neurological expressed 1 protein, N-terminally processed	HN1	5155
3.23303	3.60236	3.23698	3.16832	3.43833	2.75769	2.76056	2.77628	2.92654	2.87426	22	22	20	61.4	61.4	55.3	44.877	0	98.091	1448700000	52	3.44026	0.00883582	-0.516743	-5.89728			P31350	P31350	Ribonucleoside-diphosphate reductase subunit M2	RRM2	1349
-1.45551	-1.18801	-1.64009	-1.7065	-1.73336	-2.1812	-1.94942	-2.06307	-2.12399	-1.9856	3	3	3	35.3	35.3	35.3	11.835	0	12.2	46553000	4	2.80346	0.0129848	-0.515962	-4.68467			Q9BW61	Q9BW61	DET1- and DDB1-associated protein 1	DDA1	4318
4.88748	4.93121	4.64234	4.58074	4.50452	4.18544	4.34983	4.05864	4.20849	4.17151	25	25	25	47	47	47	69.15	0	232.8	4634400000	70	3.14596	0.00983575	-0.514475	-5.3159			P23588	P23588	Eukaryotic translation initiation factor 4B	EIF4B	1224
-1.03641	-1.02427	-1.08701	-1.06363	-1.00999	-1.80726	-1.63253	-1.55535	-1.59946	-1.19605	3	3	3	17.6	17.6	17.6	29.484	0	13.214	31859000	6	3.02343	0.0108664	-0.513868	-5.0848			Q96BD8	Q96BD8	Spindle and kinetochore-associated protein 1	SKA1	3796
0.212136	-0.0255365	0.157677	-0.0340394	0.013642	-0.554449	-0.444	-0.516102	-0.422629	-0.308198	8	8	8	40.4	40.4	40.4	26.047	0	24.91	189470000	14	4.27642	0.00643478	-0.513852	-7.7888			Q9BRT9	Q9BRT9	DNA replication complex GINS protein SLD5;DNA replication complex GINS protein SLD5, N-terminally processed	GINS4	4215
0.512843	0.317329	0.270953	-0.200848	0.240779	0.0278628	-0.490591	-0.566827	-0.254938	-0.141553	5	5	5	14.7	14.7	14.7	55.722	0	16.382	81462000	6	1.89668	0.0453677	-0.51342	-3.19613			P43007	P43007	Neutral amino acid transporter A	SLC1A4	1522
-2.31889	-2.08591	-2.25159	-2.11011	-2.23012	-2.83181	-2.78991	-2.82106	-2.60678	-2.50878	3	3	3	6.4	6.4	6.4	76.644	0	6.7221	29864000	3	3.7349	0.00564103	-0.512348	-6.52035			Q9NYZ3	Q9NYZ3	G2 and S phase-expressed protein 1	GTSE1	4941
-5.01254	-5.21797	-5.25003	-5.35716	-4.83345	-5.80531	-5.49057	-5.7603	-5.86994	-5.30615	1	1	1	0.9	0.9	0.9	186.49	0.00020313	2.8863	1354300	1	2.1595	0.0312789	-0.512223	-3.60555			Q15058	Q15058	Kinesin-like protein KIF14	KIF14	2520
1.10561	2.20209	1.11082	0.849647	1.0642	0.563254	1.20378	0.589345	0.819287	0.599397	15	15	15	48.2	48.2	48.2	39.302	0	85.025	363210000	26	1.03372	0.175653	-0.51146	-1.91001			Q9NZL4	Q9NZL4	Hsp70-binding protein 1	HSPBP1	4961
-1.2255	-0.936866	-1.37026	-1.27472	-1.47722	-1.84106	-1.62847	-1.83511	-1.67578	-1.84632	2	2	2	6.4	6.4	6.4	45.816	0	5.0223	27373000	2	2.96316	0.0118189	-0.508437	-4.97334			Q8NCF5	Q8NCF5	NFATC2-interacting protein	NFATC2IP	3436
-3.13401	-2.99973	-3.24609	-3.30337	-3.2003	-3.55489	-3.68708	-3.94582	-3.51538	-3.71789	4	4	4	15	15	15	39.965	0	19.224	8119000	4	3.24893	0.00936364	-0.507511	-5.51494			Q6IEG0	Q6IEG0	U11/U12 small nuclear ribonucleoprotein 48 kDa protein	SNRNP48	2918
0.647473	0.0322351	0.65995	0.684128	0.945571	-0.0872419	-0.0667158	-0.148396	0.44671	0.300912	9	9	6	12.7	12.7	9.2	100.45	0	53.273	174420000	9	1.51769	0.0806247	-0.504818	-2.62612			Q12959	Q12959	Disks large homolog 1	DLG1	2252
-0.803502	-0.556592	-0.838382	-1.13706	-0.917542	-1.27512	-1.46936	-1.35008	-1.36049	-1.32189	6	5	4	12.9	11	9.2	52.258	0	10.031	121010000	7	3.03134	0.0108313	-0.504772	-5.09955			Q99717;Q15797	Q99717;Q15797	Mothers against decapentaplegic homolog 5;Mothers against decapentaplegic homolog 1	SMAD5;SMAD1	4139
-4.49944	-4.52954	-4.77288	-4.39816	-4.53956	-5.1557	-4.49849	-5.57511	-5.10408	-4.92799	3	1	1	3.3	1.3	1.3	116.07	0	3.2097	2008000	1	1.58488	0.0720621	-0.504359	-2.72594			Q7L7X3	Q7L7X3	Serine/threonine-protein kinase TAO1	TAOK1	3087
2.77569	2.91603	2.60501	2.64273	2.69394	2.15473	2.30234	2.20408	2.16813	2.28475	35	35	32	28.7	28.7	27	164.19	0	152.27	747620000	44	4.36031	0.008	-0.503875	-8.00123			P39880	P39880	Homeobox protein cut-like 1	CUX1	1460
-4.69873	-4.15353	-5.06406	-4.93751	-4.76509	-5.20244	-4.98133	-5.71446	-5.03205	-5.20396	1	1	1	2.5	2.5	2.5	46.198	0.0088807	1.4696	16981000	1	1.41574	0.0935841	-0.503065	-2.47526			Q9H497	Q9H497	Torsin-3A	TOR3A	4535
-2.20845	-1.82325	-2.1764	-2.12196	-1.90043	-3.28188	-2.15705	-2.82406	-2.33732	-2.14442	4	4	4	11.9	11.9	11.9	41.25	0	9.8995	31057000	4	1.1948	0.133199	-0.502849	-2.14919			P54252;Q9H3M9	P54252	Ataxin-3	ATXN3	1775
1.19653	1.39349	1.05148	0.949584	0.870936	0.524426	0.799165	0.512823	0.473085	0.638689	10	10	10	54.7	54.7	54.7	30.472	0	76.353	345010000	21	2.73533	0.0140904	-0.502767	-4.56436			O60828	O60828	Polyglutamine-binding protein 1	PQBP1	475
-2.25542	-2.20568	-2.12086	-2.70497	-2.29838	-2.94478	-2.69877	-2.38917	-3.22244	-2.8421	3	3	3	45.6	45.6	45.6	18.023	0	41.891	53539000	6	1.72819	0.0586827	-0.50239	-2.94039			Q99595	Q99595	Mitochondrial import inner membrane translocase subunit Tim17-A	TIMM17A	4121
-1.72337	-1.53668	-1.88148	-1.94822	-2.01678	-2.48722	-2.11351	-2.24505	-2.31891	-2.45147	5	5	5	30.3	30.3	30.3	31.848	0	57.92	68424000	7	2.73456	0.0140732	-0.501923	-4.563			Q16637	Q16637	Survival motor neuron protein	SMN1	2650
2.7929	3.28647	2.76115	2.65772	2.84583	2.24842	2.31302	2.31343	2.65906	2.30322	12	12	12	54.3	54.3	54.3	24.479	0	27.713	899110000	23	2.28804	0.0265765	-0.501386	-3.81147			Q86WR0	Q86WR0	Coiled-coil domain-containing protein 25	CCDC25	3210
2.37734	2.95531	2.5564	2.24344	2.69898	1.30154	2.28834	1.82906	2.3414	2.56448	4	4	4	32	32	32	16.762	0	16.961	593960000	14	1.05985	0.167505	-0.501329	-1.949			P20674	P20674	Cytochrome c oxidase subunit 5A, mitochondrial	COX5A	1167
-6.13053	-6.23136	-5.92579	-5.83082	-5.88538	-6.0057	-6.60591	-6.89924	-6.85339	-6.14269	1	1	1	1.1	1.1	1.1	91.113	0.0071268	1.6341	4095900	1	1.45029	0.0884886	-0.500609	-2.52632			Q9NVR5	Q9NVR5	Protein kintoun	DNAAF2	4847
-2.77854	-2.24353	-2.96	-2.98694	-2.65243	-3.38227	-2.98677	-3.48767	-3.17097	-3.09567	2	2	2	15.1	15.1	15.1	23.339	0	36.109	13632000	3	1.80903	0.0518708	-0.50038	-3.06254			Q6P1K2	Q6P1K2	Polyamine-modulated factor 1	PMF1	2949
1.69187	2.37393	1.63102	1.41551	1.64792	1.411	1.31881	1.05645	0.981244	1.49167	21	21	21	20	20	20	165.91	0	76.992	277500000	27	1.515	0.080991	-0.500216	-2.62213			P09884	P09884	DNA polymerase alpha catalytic subunit	POLA1	946
-5.36356	-5.26716	-5.8119	-5.64809	-5.92814	-5.85207	-6.05182	-5.92764	-6.31138	-6.37664	1	1	1	3	3	3	60.625	0	3.4097	3122600	1	1.80386	0.0519531	-0.50014	-3.0547			Q96G74	Q96G74	OTU domain-containing protein 5	OTUD5	3904
1.72329	2.27804	1.89655	1.30984	1.55837	1.56608	0.886928	1.27696	0.803562	1.73736	2	2	2	1.4	1.4	1.4	211.34	0.00060606	2.7827	307690000	2	1.1189	0.151923	-0.499042	-2.0368			O14647	O14647	Chromodomain-helicase-DNA-binding protein 2	CHD2	238
0.672898	-0.0367818	0.550167	0.231199	0.560856	-0.321524	-0.0358316	-0.268708	-0.0457619	0.156567	7	7	7	40.7	40.7	40.7	24.534	0	41.811	129730000	8	1.88501	0.0458412	-0.498719	-3.17826			Q9BRX5	Q9BRX5	DNA replication complex GINS protein PSF3	GINS3	4218
-5.72994	-5.39328	-5.82237	-6.22802	-6.26039	-5.85237	-6.3238	-7.29677	-6.65635	-5.77668	1	1	1	6.9	6.9	6.9	17.828	0	3.0723	8272400	1	0.783148	0.279492	-0.494392	-1.52912			Q9BUT9	Q9BUT9	Protein FAM195A	FAM195A	4280
-1.99301	-1.2558	-1.85797	-2.46909	-2.69156	-2.51895	-2.35089	-2.2691	-2.88393	-2.71435	2	2	2	17.2	17.2	17.2	15.199	0	41.337	35424000	3	0.956468	0.201323	-0.493957	-1.79411			O00488	O00488	Zinc finger protein 593	ZNF593	198
-1.65486	-1.52571	-1.90532	-1.99345	-1.97111	-2.3269	-2.07895	-2.41297	-2.31516	-2.38553	2	2	2	20.8	20.8	20.8	11.25	0	4.8842	30084000	3	2.68485	0.0152651	-0.49381	-4.47623			L0R819	L0R819		ASNSD1	149
2.20594	2.39159	2.1337	2.02999	2.00374	1.52438	1.77282	1.63086	1.71196	1.65962	24	24	24	25.6	25.6	25.6	150.07	0	118.35	819170000	35	3.52169	0.00844828	-0.493063	-6.06515			Q6Y7W6;REV__Q86UU1	Q6Y7W6	PERQ amino acid-rich with GYF domain-containing protein 2	GIGYF2	3023
1.47026	1.6245	1.345	1.38647	1.34939	0.765062	1.01235	0.833984	0.987182	1.1215	26	26	26	9.9	9.9	9.9	357.52	0	78.651	310370000	28	3.45705	0.00889231	-0.491111	-5.93162			P49454	P49454	Centromere protein F	CENPF	1613
1.69352	2.08225	1.626	1.34746	1.44197	0.9514	1.45516	1.08268	1.19829	1.04823	12	12	12	64.4	64.4	64.4	27.614	0	56.675	401330000	19	1.89446	0.0455152	-0.491088	-3.19274			Q9H2J4	Q9H2J4	Phosducin-like protein 3	PDCL3	4499
1.38777	1.5793	1.03508	1.51819	1.55508	0.700215	0.816193	0.668913	1.24052	1.19439	8	8	8	28.4	28.4	28.4	33.592	0	25.392	272710000	11	1.83246	0.0496473	-0.491038	-3.09812			Q9UEE9	Q9UEE9	Craniofacial development protein 1	CFDP1	5061
5.09667	5.32989	5.04668	5.04841	5.1455	4.16649	4.77596	4.48744	4.85844	4.93164	19	19	19	80.3	80.3	80.3	26.477	0	58.611	5591100000	74	1.93196	0.0429064	-0.489438	-3.25028			P54819	P54819	Adenylate kinase 2, mitochondrial;Adenylate kinase 2, mitochondrial, N-terminally processed	AK2	1787
-0.17519	-1.19607	-0.425192	-0.722298	-0.52619	-0.881343	-1.17836	-1.17468	-1.00806	-1.24295	4	4	4	9.8	9.8	9.8	46.293	0	5.2539	48339000	4	1.53878	0.0779667	-0.488087	-2.65741			Q8TB45	Q8TB45	DEP domain-containing mTOR-interacting protein	DEPTOR	3514
-1.08542	1.7932	-1.27418	-1.22593	-1.1446	-0.925237	-1.08477	-0.976733	-1.13566	-1.24988	12	12	12	4.2	4.2	4.2	452.98	0	37.758	99217000	13	0.357012	0.604222	-0.487069	-0.81339			Q99996	Q99996	A-kinase anchor protein 9	AKAP9	4168
-1.78034	-1.23338	-1.91763	-1.70436	-1.79623	-2.28548	-2.05116	-2.37134	-2.13573	-2.02289	3	3	3	7.6	7.6	7.6	52.567	0	10.169	25007000	4	2.14136	0.0323328	-0.486934	-3.5768			Q96DF8	Q96DF8	Protein DGCR14	DGCR14	3841
-0.992644	-0.660008	-0.917936	-1.06203	-1.17586	-1.58014	-1.46573	-1.20775	-1.48878	-1.49785	6	6	6	13	13	13	70.864	0	19.278	33622000	8	2.72174	0.0141708	-0.486354	-4.54055			P50542	P50542	Peroxisomal targeting signal 1 receptor	PEX5	1661
1.37666	1.29232	1.47639	1.318	1.43702	0.671861	0.974601	0.750987	0.881956	1.1954	17	17	17	34	34	34	72.979	0	74.123	327620000	22	2.95559	0.0118067	-0.485117	-4.95944			Q9BTE3	Q9BTE3	Mini-chromosome maintenance complex-binding protein	MCMBP	4248
-2.17908	-1.94456	-2.35953	-2.04814	-2.6283	-2.63253	-2.5804	-2.8695	-2.30399	-3.18668	2	2	2	3	3	3	132.33	0.00080515	2.718	10224000	2	1.44725	0.0890477	-0.4827	-2.52183			P49796	P49796	Regulator of G-protein signaling 3	RGS3	1638
1.08742	0.507223	1.13983	1.5238	1.24999	0.396335	0.365647	0.517919	1.2283	0.589131	12	10	10	48	41.6	41.6	33.929	0	31.386	226740000	11	1.16364	0.13954	-0.482189	-2.1031			P24941	P24941	Cyclin-dependent kinase 2	CDK2	1237
-3.02799	-2.80943	-3.16482	-2.90643	-3.55483	-3.60594	-3.27711	-3.92043	-3.45289	-3.59817	2	2	2	4.9	4.9	4.9	58.943	0	7.4104	6746700	2	1.66937	0.0638267	-0.47821	-2.85207			Q9NW75	Q9NW75	G patch domain-containing protein 2	GPATCH2	4861
-0.00536965	-0.0728086	-0.122189	-0.160357	-0.243311	-0.722788	-0.519809	-0.660762	-0.593061	-0.498329	4	4	4	19.9	19.9	19.9	30.039	0	13.676	173100000	7	4.44229	0.00923077	-0.478143	-8.21325			Q96B26	Q96B26	Exosome complex component RRP43	EXOSC8	3790
4.08047	4.28865	4.14519	3.80131	4.06326	3.67009	3.57149	3.5334	3.55271	3.67143	30	30	30	54.3	54.3	54.3	90.069	0	293.25	2244300000	61	3.30539	0.00952147	-0.475952	-5.62605			P23921	P23921	Ribonucleoside-diphosphate reductase large subunit	RRM1	1230
0.503864	0.605822	0.498558	0.499038	0.341571	-0.349091	0.0758832	-0.18863	0.0224968	0.509108	6	6	6	24.7	24.7	24.7	32.844	0	14.727	128770000	6	1.8634	0.0475334	-0.475817	-3.14525			O95983	O95983	Methyl-CpG-binding domain protein 3	MBD3	759
-6.55959	-5.7585	-5.79324	-6.57746	-5.29586	-6.7495	-6.34468	-6.40873	-7.0763	-5.78275	1	1	1	4.2	4.2	4.2	45.525	0.0002028	2.8693	1077300	1	0.726131	0.313146	-0.475462	-1.43983			Q96Q45	Q96Q45	Transmembrane protein 237	TMEM237	4032
0.796946	-0.984697	0.666826	0.488775	0.715399	-0.543854	-0.03156	-0.351287	-0.0792698	0.317049	7	7	6	60.6	60.6	50.7	16.389	0	12.643	116030000	8	0.638382	0.368082	-0.474434	-1.29958			O15392	O15392	Baculoviral IAP repeat-containing protein 5	BIRC5	327
-3.30899	-3.08289	-3.42167	-3.18793	-3.46769	-4.01109	-3.75076	-3.70329	-3.7936	-3.58105	2	2	2	2.9	2.9	2.9	96.914	0	13.842	9140300	2	2.824	0.012644	-0.474125	-4.72129			Q9Y2X9	Q9Y2X9	Zinc finger protein 281	ZNF281	5333
-3.31593	-1.61342	-2.95609	-2.49747	-2.7517	-3.35452	-2.75663	-3.49865	-2.86581	-3.0261	3	3	3	4	4	4	140.02	0	12.234	11090000	3	0.752122	0.297731	-0.473418	-1.48069			Q8NDI1	Q8NDI1	EH domain-binding protein 1	EHBP1	3451
0.601992	0.645954	0.701588	0.572371	0.731683	-0.235615	0.219639	0.263206	0.288886	0.350496	8	8	8	38.7	38.7	38.7	34.773	0	152.15	215670000	13	2.59607	0.0170979	-0.473395	-4.32331			Q8NFH5	Q8NFH5	Nucleoporin NUP53	NUP35	3479
-0.288776	-0.018908	-0.298133	-0.490127	-0.31929	-0.813298	-0.722329	-0.810259	-1.08411	-0.347384	8	8	7	25.3	25.3	23.3	45.809	0	15.555	85444000	8	2.00073	0.0385323	-0.47243	-3.35652			O14965;Q9UQB9	O14965	Aurora kinase A	AURKA	273
-0.69725	0.0962557	-0.742041	-0.728862	-0.487129	-1.19297	-0.964959	-1.17849	-0.623876	-0.959633	9	9	9	22.3	22.3	22.3	58.951	0	24.871	123370000	10	1.42829	0.0919643	-0.47218	-2.49381			O43865;Q96HN2	O43865	Putative adenosylhomocysteinase 2	AHCYL1	423
3.45367	3.70626	3.24409	3.26895	3.2559	2.56183	3.19967	2.73929	3.27781	2.79211	10	10	10	67.2	67.2	67.2	15.558	0	83.428	1321000000	24	1.67923	0.0630984	-0.471632	-2.86684			Q9H098	Q9H098	Protein FAM107B	FAM107B	4449
4.2121	3.99212	4.08336	3.77828	3.82351	3.547	3.63279	3.54878	3.40769	3.3986	15	15	15	34.3	34.3	34.3	78.365	0	128.07	3088500000	43	3.03056	0.0108689	-0.470904	-5.09809			Q14444	Q14444	Caprin-1	CAPRIN1	2433
-1.92905	-1.21205	-1.76633	-1.71424	-1.70956	-2.63647	-1.8834	-2.57021	-1.7165	-1.87817	22	1	1	57.9	2.7	2.7	49.585	0	4.0812	12541000	1	1.14083	0.145838	-0.470703	-2.06933			P04350	P04350	Tubulin beta-4A chain	TUBB4A	827
-2.10231	-1.17431	-2.00503	-1.77147	-2.01106	-2.57835	-2.18796	-2.40763	-1.9035	-2.32607	4	4	4	13.6	13.6	13.6	43.395	0	10.336	49640000	5	1.29742	0.113912	-0.467866	-2.30068			Q96B23	Q96B23	Uncharacterized protein C18orf25	C18orf25	3789
-3.19648	-2.93243	-3.25339	-3.03177	-3.38623	-3.72886	-3.70563	-3.47274	-3.67379	-3.55309	3	3	3	12.8	12.8	12.8	37.743	0	8.0962	10780000	3	2.95322	0.0118667	-0.466765	-4.9551			Q6NTE8	Q6NTE8	UPF0544 protein C5orf45	C5orf45	2929
-3.11383	-2.57249	-3.07547	-3.31497	-3.75352	-3.65806	-3.61841	-3.39238	-3.66736	-3.82757	3	3	3	27.2	27.2	27.2	20.066	0	15.531	7789700	3	1.29238	0.114531	-0.466698	-2.29324			Q9NQ92	Q9NQ92	Coordinator of PRMT5 and differentiation stimulator	COPRS	4720
-2.99749	-2.52331	-3.33405	-3.14008	-3.30837	-3.51636	-3.84533	-2.4811	-3.96025	-3.83295	2	2	2	6.6	6.6	6.6	18.824	0.0010014	2.6089	32384000	2	0.770213	0.286638	-0.46654	-1.50898			Q8WXD5	Q8WXD5	Gem-associated protein 6	GEMIN6	3626
-2.23125	-1.8622	-2.41404	-2.2333	-2.35859	-2.64969	-2.75226	-2.77688	-2.69137	-2.56034	2	2	2	21.7	21.7	21.7	14.179	0	6.5756	12838000	2	2.69684	0.0147652	-0.466231	-4.49709			Q9BUE6	Q9BUE6	Iron-sulfur cluster assembly 1 homolog, mitochondrial	ISCA1	4266
1.47588	1.92089	1.48022	0.951164	1.30557	1.04074	0.832956	0.935906	0.475323	1.51805	11	11	11	23.7	23.7	23.7	68.254	0	49.678	232970000	13	1.1109	0.153207	-0.46615	-2.02494			P53350	P53350	Serine/threonine-protein kinase PLK1	PLK1	1745
-4.14198	-3.99495	-4.11944	-4.32687	-4.02275	-4.73656	-4.72673	-5.00994	-4.00185	-4.45135	1	1	1	2.3	2.3	2.3	54.699	0.0051243	1.7852	2702500	1	1.48282	0.0843931	-0.46409	-2.57445			Q8N8D1	Q8N8D1	Programmed cell death protein 7	PDCD7	3401
0.501154	1.20682	1.1932	0.652909	1.3173	-1.09682	1.22506	0.411216	0.758195	1.25484	3	1	1	63.6	31.8	31.8	5.0256	0.0034985	2.1139	91918000	1	0.462562	0.507857	-0.463778	-1.00417			P63313	P63313	Thymosin beta-10	TMSB10	2000
-0.864827	-0.650803	-0.914596	-1.00148	-1.14469	-1.3433	-1.29307	-1.42478	-1.31196	-1.51969	5	5	5	7.1	7.1	7.1	102.93	0	26.442	54451000	5	3.01059	0.0111935	-0.463282	-5.06094			Q8WUI4	Q8WUI4	Histone deacetylase 7	HDAC7	3589
-1.71249	-1.66809	-1.82276	-1.74863	-1.59078	-2.35617	-2.21754	-2.57207	-1.92429	-1.78608	6	5	5	10.8	9.2	9.2	82.17	0	25.375	42688000	7	1.85458	0.0478573	-0.462678	-3.13181			Q9Y608	Q9Y608	Leucine-rich repeat flightless-interacting protein 2	LRRFIP2	5472
-3.04612	-4.46528	-3.00406	-3.01641	-2.91891	-3.6558	-4.04866	-3.64339	-3.7812	-3.63314	2	2	2	7.5	7.5	7.5	44.2	0	7.715	13140000	2	0.77488	0.283781	-0.462283	-1.51625			Q9UJU2	Q9UJU2	Lymphoid enhancer-binding factor 1	LEF1	5137
-0.420445	-0.449485	-0.59313	-0.748052	-0.620159	-0.839889	-0.869365	-1.04251	-1.17315	-1.20975	1	1	1	3.5	3.5	3.5	35.088	0.0025525	2.2443	63736000	3	2.85204	0.0121553	-0.460678	-4.77149			P43362	P43362	Melanoma-associated antigen 9	MAGEA9	1529
-0.0967581	-0.05701	-0.260903	-0.333335	-0.152106	-0.845694	-0.600847	-0.794257	-0.498389	-0.46379	7	7	7	27.7	27.7	27.7	31.863	0	20.338	56861000	8	2.96233	0.0117303	-0.460573	-4.97182			Q96CS2	Q96CS2	HAUS augmin-like complex subunit 1	HAUS1	3825
-1.99386	-1.08147	-1.94539	-2.48337	-2.20834	-2.77584	-2.003	-2.49809	-2.56233	-2.17275	2	2	2	2.7	2.7	2.7	82.279	0.0056625	1.7111	18272000	2	0.883107	0.230281	-0.459919	-1.68294			Q9NZL3	Q9NZL3	Zinc finger protein 224	ZNF224	4960
-5.90049	-5.49932	-5.5634	-6.10686	-5.98954	-6.73427	-5.9523	-6.64032	-6.08317	-5.94759	1	1	1	4.1	4.1	4.1	24.906	0.0029377	2.2113	8440600	1	1.22457	0.127428	-0.459605	-2.19317			Q9P2W1	Q9P2W1	Homologous-pairing protein 2 homolog	PSMC3IP	5021
-3.0831	-4.22496	-3.32547	-3.86439	-3.53825	-3.89869	-3.95792	-4.05622	-4.04184	-4.37409	1	1	1	4.4	4.4	4.4	32.94	0.0078067	1.5421	0	1	1.17026	0.138345	-0.458518	-2.1129			Q9H3L0	Q9H3L0	Methylmalonic aciduria and homocystinuria type D protein, mitochondrial	MMADHC	4519
2.66809	2.51829	2.44056	2.49437	2.51113	1.93351	2.04272	1.95263	2.1442	2.26767	11	11	10	54	54	50.4	27.385	0	101.74	4264200000	33	3.62447	0.00829167	-0.458341	-6.28169			Q15056	Q15056	Eukaryotic translation initiation factor 4H	EIF4H	2518
0.445884	0.64949	0.411244	0.147477	0.180053	-0.00415903	0.0572498	0.0338765	-0.199782	-0.344624	2	2	2	1.7	1.7	1.7	141.47	0.0053131	1.7834	283510000	3	2.27508	0.0269393	-0.458317	-3.79052			Q7Z589	Q7Z589	Protein EMSY	EMSY	3132
0.750706	0.980015	0.670081	0.496948	0.628913	0.373403	0.276622	0.213394	0.134139	0.240338	9	9	9	40.2	40.2	40.2	37.034	0	23.376	246350000	11	3.05163	0.0109447	-0.457754	-5.13745			Q96BK5	Q96BK5	PIN2/TERF1-interacting telomerase inhibitor 1	PINX1	3799
-5.6415	-4.68266	-5.0924	-5.0905	-5.02675	-5.95263	-6.07907	-5.66897	-4.95891	-5.16033	1	1	1	1.8	1.8	1.8	105.87	0	5.3774	5394700	2	0.901169	0.222055	-0.457219	-1.71043			P35443	P35443	Thrombospondin-4	THBS4	1407
-4.00917	-3.59551	-3.66834	-3.73346	-4.36418	-4.32647	-3.96864	-4.37533	-4.03128	-4.95282	2	2	2	9.7	9.7	9.7	40.262	0	19.318	25440000	3	1.11748	0.152265	-0.456775	-2.0347			O95273	O95273	Cyclin-D1-binding protein 1	CCNDBP1	687
-2.56597	-2.31753	-2.59041	-2.6623	-2.83052	-3.31172	-2.91242	-3.12485	-2.86571	-3.02814	2	2	2	10.1	10.1	10.1	21.25	0	9.4502	30340000	2	2.37457	0.0230651	-0.455222	-3.95251			Q6NW29	Q6NW29	RWD domain-containing protein 4	RWDD4	2936
-2.59268	-1.91847	-2.64303	-3.09216	-2.78177	-3.39302	-2.67591	-3.47975	-2.75732	-2.99589	3	3	3	12.9	12.9	12.9	34.043	0	10.201	24938000	3	0.962593	0.198988	-0.454754	-1.80334			P31994;P31995	P31994	Low affinity immunoglobulin gamma Fc region receptor II-b	FCGR2B	1365
-2.17406	-1.99616	-2.00359	-2.29296	-2.14837	-2.5585	-2.86153	-2.4826	-2.72139	-2.26419	2	2	2	2.2	2.2	2.2	136.92	0.0013939	2.5134	11720000	2	2.34414	0.0243002	-0.454616	-3.90268			Q9NSV4	Q9NSV4	Protein diaphanous homolog 3	DIAPH3	4789
-2.11657	-1.89703	-2.10311	-1.9683	-1.91116	-2.43898	-2.46864	-2.74409	-2.2948	-2.32114	2	2	2	13.2	13.2	13.2	28.232	0	5.6462	50388000	2	2.92791	0.0119286	-0.454298	-4.90881			O00287	O00287	Regulatory factor X-associated protein	RFXAP	175
-5.78669	-2.05887	-5.72349	-4.08952	-4.10291	-5.27281	-4.32764	-5.00069	-4.65724	-4.76776	1	1	1	2.4	2.4	2.4	61.945	0.0023669	2.302	1659900	1	0.270455	0.697267	-0.452933	-0.645832			Q5TKA1	Q5TKA1	Protein lin-9 homolog	LIN9	2841
-2.76548	-2.30252	-2.83903	-3.01612	-2.98514	-3.08174	-3.13383	-3.2568	-3.58136	-3.1186	2	2	2	10	10	10	19.737	0	3.1691	22438000	2	1.68254	0.0628588	-0.452809	-2.87182			Q9NSP4	Q9NSP4	Centromere protein M	CENPM	4787
4.28657	4.26017	4.05276	4.03136	3.81532	3.59072	3.82437	3.59576	3.68589	3.48657	13	13	13	72.9	72.9	72.9	27.335	0	83.919	4769200000	53	2.63931	0.0160995	-0.452576	-4.39747			Q9UKY7	Q9UKY7	Protein CDV3 homolog	CDV3	5180
-4.33414	-3.9132	-4.52941	-4.29815	-4.03122	-4.55259	-4.8583	-4.46663	-4.65942	-4.83018	1	1	1	4.8	4.8	4.8	52.15	0	15.406	9189800	1	2.00691	0.0383686	-0.452198	-3.36612			Q9HCE5	Q9HCE5	N6-adenosine-methyltransferase subunit METTL14	METTL14	4666
-3.46046	-2.61217	-3.2784	-3.45591	-3.37473	-3.81077	-3.64044	-3.82357	-3.43116	-3.73663	4	4	4	2.3	2.3	2.3	215.04	0	9.5998	14708000	5	1.4885	0.0836085	-0.452184	-2.58287			Q96SN8	Q96SN8	CDK5 regulatory subunit-associated protein 2	CDK5RAP2	4074
3.33653	4.23375	3.42036	3.37401	2.77191	3.13387	2.96896	2.99438	2.84768	2.93127	25	25	25	30.5	30.5	30.5	100.18	0	79.675	1358900000	32	1.02561	0.178375	-0.45208	-1.89789			P49756	P49756	RNA-binding protein 25	RBM25	1630
-0.200868	0.0861385	-0.0900061	-0.173326	-0.143754	-0.666469	-0.708105	-0.491422	-0.587534	-0.321844	12	12	12	7.6	7.6	7.6	210.63	0	27.238	86682000	13	3.11095	0.0100721	-0.450712	-5.24924			Q96Q89	Q96Q89	Kinesin-like protein KIF20B	KIF20B	4034
-1.91276	-1.66809	-2.02679	-1.99383	-1.91192	-2.51043	-2.34674	-2.4928	-2.18049	-2.23181	6	6	6	29.6	29.6	29.6	41.739	0	14.271	36859000	6	2.92921	0.0118996	-0.449775	-4.91118			P0CAP2;Q9BZD3	P0CAP2;Q9BZD3	DNA-directed RNA polymerase II subunit GRINL1A;Putative GRINL1B complex locus protein 2	POLR2M;GCOM2	953
-3.72684	-4.06957	-3.77586	-3.58603	-3.79797	-4.72841	-3.94146	-4.05602	-4.16255	-4.31657	3	2	2	33.2	28.2	28.2	22.195	0	7.9755	9526100	2	1.66927	0.0638006	-0.449746	-2.85192			Q9BQE9	Q9BQE9	B-cell CLL/lymphoma 7 protein family member B	BCL7B	4190
0.550703	1.02673	0.563677	0.212522	0.472562	0.332144	0.00363183	0.0430917	-0.233708	0.433174	14	14	14	11.8	11.8	11.8	164.13	0	50.639	160310000	16	1.44977	0.0884758	-0.449573	-2.52556			Q9BXW9	Q9BXW9	Fanconi anemia group D2 protein	FANCD2	4359
0.953924	0.32468	1.11304	0.891126	0.556861	0.201927	0.379461	0.292295	0.549226	0.176546	7	7	7	19.6	19.6	19.6	46.75	0	26.119	174720000	9	1.65466	0.0652291	-0.448036	-2.83006			Q13685	Q13685	Angio-associated migratory cell protein	AAMP	2371
-1.04557	-0.743825	-1.18636	-1.49184	-1.40904	-1.23036	-1.65214	-1.63606	-1.98448	-1.61211	3	3	3	10.3	10.3	10.3	51.588	0	13.29	24606000	4	1.42914	0.0918897	-0.447702	-2.49507			Q1ED39	Q1ED39	Lysine-rich nucleolar protein 1	KNOP1	2681
-3.37528	-2.83763	-3.24197	-3.1767	-3.0574	-3.65269	-3.5424	-3.55132	-3.55052	-3.63017	3	3	3	7	7	7	57.353	0	6.3528	9747500	4	2.85149	0.0120772	-0.447623	-4.77051			Q6PJ69	Q6PJ69	Tripartite motif-containing protein 65	TRIM65	2985
4.50836	4.07083	4.14079	2.79304	1.21232	4.03257	3.48792	3.46756	2.59453	0.907571	20	20	20	52.3	52.3	52.3	57.293	0	83.181	1837000000	33	0.222142	0.749962	-0.447038	-0.54655			Q01581;P54868	Q01581	Hydroxymethylglutaryl-CoA synthase, cytoplasmic	HMGCS1	2108
1.70988	1.70627	1.66863	1.6936	1.79295	1.29086	1.19855	1.43631	1.23583	1.17759	7	7	7	13.2	13.2	13.2	60.896	0	18.757	443550000	10	4.65454	0.00533333	-0.446438	-8.78358			Q9BVL2	Q9BVL2	Nucleoporin p58/p45	NUPL1	4306
-0.348456	-0.104853	-0.391529	-0.325023	-0.0697908	-1.14971	-0.493833	-0.890906	-0.489146	-0.446189	5	5	5	36.3	36.3	36.3	25.387	0	29.637	121580000	10	1.68988	0.0621467	-0.446026	-2.88282			Q9BV86	Q9BV86	N-terminal Xaa-Pro-Lys N-methyltransferase 1;N-terminal Xaa-Pro-Lys N-methyltransferase 1, N-terminally processed	NTMT1	4292
-2.21323	-2.21302	-2.50414	-2.57201	-2.56319	-2.98108	-2.64029	-3.02567	-2.86326	-2.78518	1	1	1	1.2	1.2	1.2	92.576	0.0065789	1.6639	0	1	2.48797	0.019966	-0.445977	-4.14051			Q8TF01	Q8TF01	Arginine/serine-rich protein PNISR	PNISR	3567
-0.0743728	-0.633274	-0.0240669	-0.00412833	0.558395	-0.846767	-0.484017	-0.573854	-0.299208	-0.20284	6	6	6	70.2	70.2	70.2	13.459	0	24.973	154610000	9	1.11377	0.153081	-0.445848	-2.02919			P56279	P56279	T-cell leukemia/lymphoma protein 1A	TCL1A	1823
-2.24981	-1.84065	-2.30454	-2.29258	-2.22206	-3.13026	-2.3731	-2.73001	-2.51866	-2.38129	3	3	3	7.6	7.6	7.6	70.52	0	8.4039	16867000	3	1.55455	0.0757643	-0.444736	-2.68083			Q9BRD0	Q9BRD0	BUD13 homolog	BUD13	4197
-2.40517	-2.61277	-2.42338	-2.41671	-2.24896	-3.2352	-2.93534	-2.86143	-2.72681	-2.57176	2	2	2	21.5	21.5	21.5	9.4598	0.0025626	2.2901	39762000	2	2.1248	0.0329391	-0.444709	-3.55065			Q9NRP2	Q9NRP2	COX assembly mitochondrial protein 2 homolog	CMC2	4760
0.696006	0.851017	0.494248	0.510302	0.530757	0.207545	0.200191	-0.0719662	0.256462	0.270229	3	3	3	20.1	20.1	20.1	17.465	0	4.2938	153790000	5	2.85128	0.0120385	-0.443974	-4.77013			Q96AT1	Q96AT1	Uncharacterized protein KIAA1143	KIAA1143	3784
1.55291	1.91696	1.34532	1.40562	1.38014	0.85882	1.26699	0.8803	1.23791	1.14064	16	16	16	25.6	25.6	25.6	94.659	0	71.674	419200000	19	1.92577	0.0434051	-0.443256	-3.24077			Q9Y2D5	Q9Y2D5	A-kinase anchor protein 2	AKAP2	5301
-0.538655	0.112353	-0.645616	-0.462514	-0.369133	-0.956058	-0.769379	-0.966807	-0.668207	-0.759091	5	5	5	18.2	18.2	18.2	40.97	0	28.893	113450000	6	1.81993	0.0509749	-0.443196	-3.07908			P49366	P49366	Deoxyhypusine synthase	DHPS	1608
-6.38904	-5.24606	-7.17574	-6.95701	-6.21579	-7.09838	-6.99652	-6.29121	-6.92102	-6.88862	1	1	1	2.2	2.2	2.2	57.117	0.00020309	2.8862	2785900	1	0.582968	0.406245	-0.442424	-1.20885			Q9BXI6	Q9BXI6	TBC1 domain family member 10A	TBC1D10A	4347
-8.32505	-6.46	-7.50695	-7.79001	NaN	-8.33831	-7.91873	-7.58871	-8.0049	NaN	1	1	1	3.5	3.5	3.5	46.546	0.0023683	2.3231	928870	1	0.475847	0.495835	-0.442161	-1.04964			Q99418;O43739	Q99418;O43739	Cytohesin-2;Cytohesin-3	CYTH2;CYTH3	401
2.31675	2.6883	2.36981	2.1478	2.3095	1.41084	2.16038	1.87241	1.97962	2.20734	8	8	8	49.3	49.3	49.3	24.942	0	47.988	794880000	25	1.51753	0.0805061	-0.440313	-2.62588			P67870	P67870	Casein kinase II subunit beta	CSNK2B	2004
4.93721	5.01941	4.9427	4.81586	4.73106	4.36717	4.56094	4.48244	4.38769	4.44858	27	27	27	34	34	34	73.602	0	74.311	7306000000	57	3.99455	0.00551111	-0.439882	-7.10728			Q14978	Q14978	Nucleolar and coiled-body phosphoprotein 1	NOLC1	2481
-2.56865	-2.28041	-3.03475	-2.91224	-2.85423	-3.43083	-2.9146	-3.28352	-2.88836	-3.33213	2	2	2	42.4	42.4	42.4	9.7769	0	20.002	33162000	2	1.42923	0.0919553	-0.439832	-2.4952			Q8NHZ8	Q8NHZ8	Anaphase-promoting complex subunit CDC26	CDC26	3493
0.712547	0.7896	0.665311	0.497128	0.476102	-0.0586134	0.273304	0.241964	0.235193	0.251734	5	5	5	53.6	53.6	53.6	14.199	0	71.351	373680000	18	2.99824	0.0113785	-0.439421	-5.03804			Q9UI30	Q9UI30	Multifunctional methyltransferase subunit TRM112-like protein	TRMT112	5121
-0.238984	0.354312	-0.0831643	-0.0209156	-0.0800241	-0.468661	-0.426322	-0.627769	-0.616573	-0.124924	8	8	8	11.6	11.6	11.6	97.073	0	22.597	115080000	10	1.94261	0.0423755	-0.439095	-3.26668			Q9NRZ9	Q9NRZ9	Lymphoid-specific helicase	HELLS	4775
-3.45075	-2.31489	-2.73977	-2.96416	-2.79251	-3.1001	-3.8785	-3.65485	-2.4406	-3.37534	2	2	2	1.8	1.8	1.8	138.94	0	3.4663	12233000	2	0.708487	0.32327	-0.437465	-1.41193			P02452	P02452	Collagen alpha-1(I) chain	COL1A1	801
-0.363341	-0.414671	-0.183631	0.0767564	-0.075769	-1.07943	-0.574035	-0.785719	-0.342414	-0.364296	6	6	6	46.4	46.4	46.4	21.21	0	29.35	99910000	9	1.52819	0.0790478	-0.437049	-2.6417			O43665	O43665	Regulator of G-protein signaling 10	RGS10	387
-5.24901	-3.92434	-4.87011	-4.88633	-4.99825	-5.11003	-5.45589	-5.21849	-5.09218	-5.22831	1	1	1	2.6	2.6	2.6	43.363	0.0083395	1.4981	3823000	1	0.996144	0.187452	-0.435373	-1.85377			P07902	P07902	Galactose-1-phosphate uridylyltransferase	GALT	895
-0.586484	-0.392782	-0.753088	-0.795318	-0.627987	-1.22298	-0.960854	-1.08247	-1.06231	-1.00264	4	4	4	13.7	13.7	13.7	40.72	0	8.4694	54614000	4	3.07896	0.0106435	-0.435119	-5.18878			Q8WTS6	Q8WTS6	Histone-lysine N-methyltransferase SETD7	SETD7	3572
-0.332237	-0.00216473	-0.453929	-0.588938	-0.545947	-0.70998	-0.73035	-0.965601	-0.688526	-0.998746	4	4	3	30.6	30.6	29.6	12.274	0	46.233	381030000	7	2.07599	0.0350582	-0.433998	-3.47388			P62877	P62877	E3 ubiquitin-protein ligase RBX1;E3 ubiquitin-protein ligase RBX1, N-terminally processed	RBX1	1967
2.28972	2.16543	2.20048	2.29028	2.26683	1.75926	1.81861	1.72995	1.86183	1.87344	25	25	25	22.4	22.4	22.4	164.65	0	185.78	690430000	38	5.52289	0.008	-0.433929	-11.4814			Q99590	Q99590	Protein SCAF11	SCAF11	4120
4.32187	4.52733	4.50575	3.9998	4.08886	3.72559	4.08225	3.82517	3.69948	3.94668	7	7	7	5.4	5.4	5.4	205.42	0	109.87	3847200000	43	2.00807	0.0383958	-0.432889	-3.36791			E9PAV3;Q9BZK3	E9PAV3	Nascent polypeptide-associated complex subunit alpha, muscle-specific form	NACA	147
2.99542	2.97379	2.97995	2.73406	2.86488	2.56067	2.38189	2.49081	2.42081	2.53035	32	32	32	44.3	44.3	44.3	101.73	0	125.3	836940000	47	4.05002	0.0059	-0.432715	-7.23761			P18858	P18858	DNA ligase 1	LIG1	1126
-0.779814	-0.49155	-0.998413	-0.923823	-0.977083	-1.23827	-1.16252	-1.4381	-1.10338	-1.38992	2	2	2	0.6	0.6	0.6	384.2	0	3.5452	105170000	4	2.28171	0.0267606	-0.432302	-3.80123			P51587	P51587	Breast cancer type 2 susceptibility protein	BRCA2	1694
4.17279	3.80763	4.25798	3.78855	3.68366	3.53455	3.4826	3.65621	3.41021	3.47281	26	26	25	63.8	63.8	63.6	52.891	0	166.01	3292800000	59	2.12086	0.0329985	-0.430847	-3.54443			P50579	P50579	Methionine aminopeptidase 2	METAP2	1664
2.83592	2.8374	2.88075	2.90701	2.93751	2.31619	2.48622	2.39071	2.61864	2.43485	16	16	16	38.1	38.1	38.1	55.435	0	60.072	701330000	29	4.32497	0.0068	-0.430396	-7.91119			Q7Z3B4	Q7Z3B4	Nucleoporin p54	NUP54	3110
0.62692	0.859575	0.468769	0.259748	0.533433	0.112524	0.183525	-0.055366	0.12395	0.232935	7	7	7	12	12	12	52.736	0	8.8578	758270000	7	2.35656	0.0237958	-0.430175	-3.92298			Q8NEY8	Q8NEY8	Periphilin-1	PPHLN1	3466
2.37668	2.84619	2.22417	2.3178	2.29108	1.7281	2.19378	1.9194	1.99422	2.07294	9	9	9	11.6	11.6	11.6	102.33	0	56.832	801200000	21	1.87103	0.0472338	-0.429496	-3.1569			Q8IYB3	Q8IYB3	Serine/arginine repetitive matrix protein 1	SRRM1	3300
-1.0953	-0.784166	-1.01758	-0.962177	-1.00561	-1.17122	-1.47985	-1.70818	-1.43116	-1.22114	5	5	5	7.6	7.6	7.6	108.31	0	9.1295	44211000	6	2.35233	0.023887	-0.429346	-3.91607			Q6DN90;Q5JU85;Q9UPP2	Q6DN90	IQ motif and SEC7 domain-containing protein 1	IQSEC1	2903
0.00656116	-0.373186	-0.178589	-0.518133	-0.34584	-0.727435	-0.599221	-0.751371	-0.80073	-0.675816	7	7	7	51.2	51.2	51.2	19.181	0	39.445	167170000	9	2.67076	0.0155876	-0.429077	-4.45179			Q8WUD4	Q8WUD4	Coiled-coil domain-containing protein 12	CCDC12	3586
-2.05463	-1.70073	-2.05916	-2.21449	-2.16903	-2.36967	-2.40156	-2.4231	-2.60405	-2.54076	3	3	3	9.5	9.5	9.5	56.107	0	12.418	28523000	3	2.55518	0.0178108	-0.428219	-4.25375			Q2VPK5	Q2VPK5	Cytoplasmic tRNA 2-thiolation protein 2	CTU2	2702
-0.783146	-0.918158	-0.794751	-0.779244	-0.884867	-1.48693	-1.2033	-1.38243	-0.904022	-1.32414	5	5	4	8.4	8.4	6.7	85.124	0	11.329	48594000	5	2.46807	0.020214	-0.428133	-4.10725			O15066;O14782	O15066	Kinesin-like protein KIF3B;Kinesin-like protein KIF3B, N-terminally processed	KIF3B	287
-1.71673	-1.19576	-1.78032	-2.03208	-2.13115	-2.03435	-2.06252	-2.26485	-2.36843	-2.26585	4	4	4	19.5	19.5	19.5	28.669	0	11.155	75322000	5	1.39223	0.0977011	-0.427988	-2.44056			Q9P031	Q9P031	Thyroid transcription factor 1-associated protein 26	CCDC59	4976
-2.93543	-2.40749	-2.89899	-2.76066	-2.60818	-3.38023	-3.29732	-3.3374	-2.81712	-2.91817	2	2	2	2.8	2.8	2.8	71.438	0	19.089	19152000	3	1.63948	0.0666642	-0.427899	-2.80737			Q86X29	Q86X29	Lipolysis-stimulated lipoprotein receptor	LSR	3213
-3.78261	-4.0883	-3.98526	-3.78718	-4.1061	-4.54959	-4.39102	-4.21872	-4.45181	-4.27611	1	1	1	4.5	4.5	4.5	34.109	0.0013922	2.4989	3991200	1	2.7763	0.0133842	-0.427561	-4.63651			Q6ZUT1	Q6ZUT1	Uncharacterized protein C11orf57	C11orf57	3041
5.78027	5.68952	5.67158	5.43226	5.47734	5.24571	5.35943	5.14123	5.00809	5.16	18	18	18	66	66	66	35.924	0	323.31	8515500000	100	2.88717	0.0117966	-0.427308	-4.83481			P67809;P16989;Q9Y2T7	P67809	Nuclease-sensitive element-binding protein 1	YBX1	2002
0.709621	0.53179	0.66834	0.398298	0.434796	0.111972	0.183595	0.151205	0.179233	-0.0178743	6	6	5	35.2	35.2	23	29.299	0	20.428	132320000	10	3.45618	0.00882443	-0.426943	-5.92985			Q9BZX2;Q9HA47	Q9BZX2	Uridine-cytidine kinase 2	UCK2	4403
1.3459	1.36192	1.30998	1.27478	1.09595	0.777838	0.985361	0.802125	0.906332	0.78587	16	16	16	37.8	37.8	37.8	76.12	0	110.04	353450000	22	3.85384	0.00565517	-0.426202	-6.78456			Q7Z417	Q7Z417	Nuclear fragile X mental retardation-interacting protein 2	NUFIP2	3120
0.0987905	0.368784	0.0450719	-0.0658618	0.025731	-0.446842	-0.220102	-0.403943	-0.150679	-0.436327	4	4	4	33.6	33.6	33.6	14.116	0	16.934	196920000	6	2.67374	0.0156354	-0.426082	-4.45696			Q5JTJ3	Q5JTJ3	Cytochrome c oxidase assembly factor 6 homolog	COA6	2793
-0.129524	0.771841	0.082578	-0.174647	0.0256517	-0.728775	0.0327503	-0.48099	-0.0564107	-0.315913	10	10	9	44.6	44.6	35.4	44.408	0	34.027	123570000	12	1.04674	0.171757	-0.425048	-1.92945			P49354	P49354	Protein farnesyltransferase/geranylgeranyltransferase type-1 subunit alpha	FNTA	1606
-1.32522	-0.985929	-1.5384	-1.21348	-1.08275	-1.98865	-1.70856	-1.84656	-1.46343	-1.26329	6	6	6	19.1	19.1	19.1	37.72	0	21.395	31190000	7	1.51258	0.0811633	-0.424943	-2.61854			Q9NXR1;Q9GZM8	Q9NXR1	Nuclear distribution protein nudE homolog 1	NDE1	4914
-0.12645	0.166577	-0.190605	-0.498802	-0.332783	-0.512892	-0.531939	-0.64234	-0.615978	-0.801526	5	5	5	21.7	21.7	21.7	36.881	0	28.992	93361000	9	2.07325	0.0349045	-0.424522	-3.46959			Q6PCB8	Q6PCB8	Embigin	EMB	2975
1.19213	1.19251	1.02347	1.06247	1.17158	0.725861	0.788045	0.56346	0.687606	0.754614	10	10	10	40.3	40.3	40.3	33.224	0	53.036	289320000	12	4.38224	0.00971429	-0.424516	-8.0575			P57076	P57076	UPF0769 protein C21orf59	C21orf59	1835
1.08091	0.58457	0.86167	1.02722	0.995478	0.193497	0.697136	0.141613	0.613273	0.782305	10	10	10	53.8	53.8	53.8	32.363	0	123.74	272510000	13	1.53684	0.0780548	-0.424407	-2.65453			Q9NWS0	Q9NWS0	PIH1 domain-containing protein 1	PIH1D1	4869
-3.17143	-3.13868	-3.39255	-3.42267	-2.96866	-3.52825	-4.14816	-3.44864	-3.58638	-3.50194	2	2	2	2.6	2.6	2.6	142.93	0	24.126	14303000	3	1.60677	0.0697445	-0.423875	-2.75854			Q96RG2	Q96RG2	PAS domain-containing serine/threonine-protein kinase	PASK	4046
-2.99965	-2.6092	-3.16576	-3.07212	-3.0111	-3.53732	-3.61509	-3.6771	-3.0255	-3.11769	1	1	1	13.2	13.2	13.2	7.7469	0.0025565	2.2583	51870000	1	1.4775	0.0853156	-0.422977	-2.56658			P56277	P56277	Cx9C motif-containing protein 4	CMC4	1822
-3.43487	-3.27662	-3.30631	-3.65745	-3.10884	-4.24006	-3.61504	-4.18263	-3.15165	-3.70856	1	1	1	6	6	6	21.445	0.00020321	2.89	13910000	2	1.04164	0.173372	-0.422772	-1.92184			Q96CG3	Q96CG3	TRAF-interacting protein with FHA domain-containing protein A	TIFA	3820
-2.12892	-1.87117	-2.47762	-2.29356	-2.53138	-2.80638	-2.61853	-2.61564	-2.53356	-2.84124	2	2	2	6	6	6	48.197	0	13.594	50378000	2	1.86105	0.0475716	-0.422545	-3.14167			Q9Y6K9	Q9Y6K9	NF-kappa-B essential modulator	IKBKG	5506
4.79835	4.77102	4.78769	4.51479	4.65091	4.27674	4.4221	4.31737	4.25069	4.14323	39	39	39	52.4	52.4	52.4	88.884	0	268.77	4228500000	93	3.47608	0.00875591	-0.422528	-5.97073			O75534	O75534	Cold shock domain-containing protein E1	CSDE1	559
4.1314	3.58861	3.97601	4.01096	4.27859	3.40045	3.59079	3.37179	3.55818	3.95251	10	10	9	56	56	49.7	22.225	0	90.602	3207900000	39	1.58597	0.0720725	-0.422369	-2.72757			P45973	P45973	Chromobox protein homolog 5	CBX5	1538
-6.28567	-5.94663	-6.45507	-7.06564	-6.58242	-7.03272	-7.32018	-6.36585	-7.46772	-6.25729	1	1	1	19.6	19.6	19.6	6.3225	0.0047646	1.8433	8788300	1	0.683249	0.338335	-0.421662	-1.37176			Q59GN2;P62891	Q59GN2;P62891	Putative 60S ribosomal protein L39-like 5;60S ribosomal protein L39	RPL39P5;RPL39	1970
-3.43126	-3.01389	-3.2821	-3.36926	-3.51207	-3.52158	-3.94061	-3.87119	-4.13611	-3.24146	1	1	1	6.1	6.1	6.1	41.211	0	5.7056	8755300	1	1.30997	0.112003	-0.420473	-2.31919			Q8IXU6	Q8IXU6	Solute carrier family 35 member F2	SLC35F2	3290
-2.87861	-2.25197	-3.17421	-2.94029	-2.95041	-3.56342	-3.0981	-3.13042	-3.26589	-3.2393	2	2	2	17.1	17.1	17.1	22.338	0	4.2879	12837000	2	1.36041	0.102937	-0.420328	-2.39359			Q9BQ15	Q9BQ15	SOSS complex subunit B1	NABP2	4174
1.43527	1.59277	1.28139	1.55564	1.43696	0.699769	1.13163	0.859428	1.29446	1.21534	4	4	4	16.3	16.3	16.3	21.703	0	9.829	234980000	6	2.00589	0.0384073	-0.420279	-3.36453			Q9HD42	Q9HD42	Charged multivesicular body protein 1a	CHMP1A	4679
-0.905618	-0.85447	-0.595391	-0.397786	-0.719017	-1.37178	-1.30068	-0.747497	-1.12535	-1.02608	4	2	2	9.9	5.3	5.3	51.221	0	16.014	42697000	3	1.71774	0.0597811	-0.419824	-2.92466			Q06413	Q06413	Myocyte-specific enhancer factor 2C	MEF2C	2178
-2.0502	-0.360463	-1.24581	-2.1956	-1.12636	-1.43833	-2.02504	-2.0805	-1.65305	-1.87845	3	2	2	5.6	4.1	4.1	53.651	0	3.5822	15188000	2	0.566255	0.420248	-0.419388	-1.1811			P08670	P08670	Vimentin	VIM	919
-0.134564	-1.8068	-0.294122	-0.453774	-0.167689	-1.30807	-0.914347	-1.1085	-0.847211	-0.773738	4	4	4	13.3	13.3	13.3	34.555	0	8.9608	79892000	5	0.623427	0.377447	-0.418983	-1.27527			Q9BVW5	Q9BVW5	TIMELESS-interacting protein	TIPIN	4314
0.903283	0.940896	0.708768	0.622918	0.664422	0.3891	0.374533	0.307869	0.313282	0.362776	9	9	9	36.6	36.6	36.6	28.912	0	46.41	308220000	12	3.6227	0.00820619	-0.418545	-6.27793			Q9GZU8	Q9GZU8	Protein FAM192A	FAM192A	4433
-0.0887321	0.384335	-0.61701	0.0756461	0.296625	-0.421063	-0.00208792	-0.184696	-0.649389	-0.779125	7	7	7	23.7	23.7	23.7	39.383	0	22.779	164800000	9	0.980561	0.193371	-0.417445	-1.83037			P46976	P46976	Glycogenin-1	GYG1	1563
-1.94742	-1.70396	-1.94164	-1.7458	-1.7429	-2.33296	-2.11377	-2.29882	-2.16836	-2.25491	5	5	5	6.2	6.2	6.2	155.29	0	30.958	24694000	5	3.61182	0.00840404	-0.41742	-6.25476			Q9Y6Q9	Q9Y6Q9	Nuclear receptor coactivator 3	NCOA3	5511
0.840689	0.894943	0.733377	0.644436	0.591278	0.265496	0.391084	0.294175	0.366442	0.301763	10	10	10	36.2	36.2	36.2	36.707	0	31.602	275240000	13	3.83536	0.00575	-0.417153	-6.74302			Q8NFH4	Q8NFH4	Nucleoporin Nup37	NUP37	3478
2.52735	2.65868	2.4474	2.20676	2.47932	2.13304	1.97154	2.02478	1.86705	2.23853	24	24	24	39.4	39.4	39.4	73.912	0	72.37	664450000	41	2.56085	0.0177312	-0.416911	-4.26335			O14777	O14777	Kinetochore protein NDC80 homolog	NDC80	253
4.8903	4.6624	4.81327	4.82161	4.88617	4.29332	4.44733	4.35081	4.43438	4.46379	36	36	35	64.3	64.3	64.3	85.237	0	277.13	6970900000	114	4.33011	0.00715789	-0.416825	-7.92424			P49321	P49321	Nuclear autoantigenic sperm protein	NASP	1604
-5.08423	-5.32096	-5.56658	-5.53442	-5.47307	-5.35722	-6.13442	-5.8561	-6.00917	-5.70593	3	1	1	5.5	2.7	2.7	85.27	0	3.7766	8401500	1	1.48973	0.0834625	-0.416719	-2.58468			Q92800	Q92800	Histone-lysine N-methyltransferase EZH1	EZH1	3700
4.70786	4.51444	4.62907	4.54519	4.71918	4.08441	4.2736	4.15515	4.22508	4.29801	38	38	38	64.8	64.8	64.8	76.715	0	232.14	6042500000	96	4.07222	0.00637838	-0.4159	-7.29028			P49915	P49915	GMP synthase [glutamine-hydrolyzing]	GMPS	1646
-1.18294	-0.697795	-1.11485	-1.23333	-1.11487	-1.36859	-1.43521	-1.66839	-1.50806	-1.44227	8	8	8	12.5	12.5	12.5	89.804	0	16.261	34742000	9	2.30785	0.0254973	-0.41575	-3.84358			Q8WXW3	Q8WXW3	Progesterone-induced-blocking factor 1	PIBF1	3632
-1.36197	-1.15714	-1.45829	-1.68628	-1.80705	-1.85377	-1.743	-2.05797	-1.89891	-1.99576	1	1	1	2	2	2	53.716	0.0015848	2.4305	19753000	2	1.93076	0.0429951	-0.415734	-3.24845			Q96HR8	Q96HR8	H/ACA ribonucleoprotein complex non-core subunit NAF1	NAF1	3933
0.0940973	0.471706	-0.0371834	-0.0267625	-0.19249	-0.166198	-0.38697	-0.291341	-0.570567	-0.353063	7	7	7	36	36	36	25.624	0	21.812	87583000	9	1.89499	0.0454142	-0.415501	-3.19355			Q9H5V9	Q9H5V9	UPF0428 protein CXorf56	CXorf56	4554
6.21857	5.97301	6.0765	5.9905	5.97531	5.34525	5.78592	5.56147	5.79493	5.67091	16	16	9	85.1	85.1	55.8	16.832	0	147.23	14757000000	94	2.605	0.0171014	-0.415082	-4.33858			P63241;Q6IS14	P63241;Q6IS14	Eukaryotic translation initiation factor 5A-1;Eukaryotic translation initiation factor 5A-1-like	EIF5A;EIF5AL1	1995
4.10703	3.65187	3.90118	3.79367	3.79018	3.25415	3.618	3.23291	3.56418	3.50185	9	9	9	46.3	46.3	46.3	23.31	0	66.413	5550600000	42	2.25737	0.0276991	-0.414568	-3.76197			P43487;Q9C010	P43487	Ran-specific GTPase-activating protein	RANBP1	1532
1.08799	1.35354	1.15021	0.993778	1.36543	0.887631	0.704178	0.592132	0.724509	0.97239	3	3	3	25	25	25	25.809	0	54.946	579580000	9	2.48374	0.0200423	-0.414022	-4.13344			P60033	P60033	CD81 antigen	CD81	1846
1.50443	0.861957	1.33329	1.17607	1.30105	0.861214	0.99127	0.645666	0.952476	0.661069	10	10	10	38	38	38	46.98	0	44.225	284680000	15	1.89833	0.0452879	-0.41302	-3.19866			Q9NWQ8	Q9NWQ8	Phosphoprotein associated with glycosphingolipid-enriched microdomains 1	PAG1	4867
2.80753	3.12777	2.80875	2.53743	2.83491	1.85774	2.7936	2.18548	2.52713	2.68883	6	6	6	39.9	39.9	39.9	21.348	0	55.644	768090000	19	1.16475	0.139408	-0.412722	-2.10474			P52815	P52815	39S ribosomal protein L12, mitochondrial	MRPL12	1739
-0.442643	-0.302029	-0.683664	-0.827741	-0.40338	-1.14066	-0.863568	-1.00693	-1.00597	-0.703288	4	4	4	24.7	24.7	24.7	26.034	0	15.546	72631000	6	2.011	0.0382707	-0.412193	-3.37247			O75391	O75391	Sperm-associated antigen 7	SPAG7	530
-3.41503	-2.36989	-3.57362	-3.32422	-3.56476	-3.72593	-3.68263	-3.85526	-3.69087	-3.35347	1	1	1	6.2	6.2	6.2	17.779	0.0034951	2.0999	67969000	2	0.907088	0.219682	-0.412128	-1.71942			O95562	O95562	Vesicle transport protein SFT2B	SFT2D2	721
-3.08716	-3.15697	-3.0885	-3.06499	-2.92833	-3.59751	-3.43974	-3.52707	-3.51533	-3.29686	3	3	3	1.3	1.3	1.3	409.8	0	5.9015	18412000	3	3.70912	0.00605	-0.410107	-6.46405			Q8IZT6	Q8IZT6	Abnormal spindle-like microcephaly-associated protein	ASPM	3323
2.09554	2.40449	2.05661	1.58647	1.48186	1.86653	1.63157	1.44708	1.61434	1.01518	7	7	7	13.2	13.2	13.2	54.973	0	22.216	422420000	18	0.989782	0.190151	-0.410055	-1.84422			P22732	P22732	Solute carrier family 2, facilitated glucose transporter member 5	SLC2A5	1205
-1.07409	-0.0133053	-1.19382	-0.495283	-0.404767	-1.42044	-0.917721	-1.22064	-0.599263	-1.071	6	6	6	27.7	27.7	27.7	28.974	0	10.104	81123000	6	0.813095	0.262428	-0.409557	-1.57554			Q16594;Q9HBM6	Q16594;Q9HBM6	Transcription initiation factor TFIID subunit 9;Transcription initiation factor TFIID subunit 9B	TAF9;TAF9B	2645
-2.22879	-1.90292	-2.47401	-2.34491	-2.18617	-2.62502	-2.64084	-2.78937	-2.50298	-2.62624	3	3	3	5	5	5	91.196	0	15.527	28034000	4	2.32889	0.0248708	-0.409529	-3.87781			Q9H165;Q9C0K0	Q9H165	B-cell lymphoma/leukemia 11A	BCL11A	4477
-3.27051	-3.19644	-2.70775	-3.59443	-3.18996	-3.93023	-3.62114	-3.60639	-3.16704	-3.68156	1	1	1	8	8	8	20.944	0	3.3325	10644000	1	1.2149	0.129436	-0.409454	-2.17889			O96007	O96007	Molybdopterin synthase catalytic subunit	MOCS2	767
0.477761	0.410724	0.204895	0.133626	0.0664545	-0.21258	0.0435876	-0.175512	-0.211536	-0.193648	4	4	4	14.4	14.4	14.4	32.992	0	21.219	131760000	7	2.6273	0.0162948	-0.40863	-4.37681			Q9ULR0	Q9ULR0	Pre-mRNA-splicing factor ISY1 homolog	ISY1	5201
-2.59307	-3.07999	-2.89943	-2.78848	-2.85065	-3.17934	-3.21945	-3.20439	-3.35349	-3.29623	2	2	2	3.4	3.4	3.4	87.882	0	4.4775	10420000	2	2.85858	0.0121699	-0.408255	-4.78324			Q7Z5L2	Q7Z5L2	Coiled-coil domain-containing protein R3HCC1L	R3HCC1L	3137
1.20127	1.43754	1.1272	0.576813	0.556477	0.751945	0.734591	0.810925	0.259207	0.302825	9	9	9	23.2	23.2	23.2	54.854	0	23.763	163610000	11	1.03676	0.17477	-0.407959	-1.91455			Q96GA3	Q96GA3	Protein LTV1 homolog	LTV1	3905
0.439648	-0.0829824	0.364817	0.220144	0.483242	-0.1233	-0.241415	-0.202484	-0.290361	0.25164	5	5	5	23.2	23.2	23.2	31.323	0	15.857	159920000	8	1.68771	0.062343	-0.406158	-2.87957			Q53HL2	Q53HL2	Borealin	CDCA8	2752
-3.0882	-3.15535	-3.30452	-3.11411	-3.38202	-3.44899	-3.57812	-3.64262	-3.68725	-3.71775	2	2	2	2.2	2.2	2.2	140.87	0	9.6779	7317000	2	3.21631	0.00964324	-0.406105	-5.45139			Q9BX63	Q9BX63	Fanconi anemia group J protein	BRIP1	4341
-4.06387	-3.6111	-4.38362	-3.9484	-3.88201	-4.47154	-4.18636	-4.62008	-4.1174	-4.5227	1	1	1	3.7	3.7	3.7	34.592	0.0065827	1.67	4033100	1	1.46148	0.0868795	-0.405817	-2.54288			Q9NQ48	Q9NQ48	Leucine zipper transcription factor-like protein 1	LZTFL1	4716
-2.89636	-2.4029	-2.64286	-3.04805	-3.11967	-3.92317	-2.8337	-3.29834	-3.12273	-2.9556	1	1	1	10.2	10.2	10.2	21.766	0	12.192	7804700	1	0.920773	0.214339	-0.404739	-1.74017			O95169	O95169	NADH dehydrogenase [ubiquinone] 1 beta subcomplex subunit 8, mitochondrial	NDUFB8	671
3.06584	3.13677	2.87408	2.96382	2.92827	2.53929	2.59448	2.65654	2.61279	2.54229	37	37	37	29.2	29.2	29.2	153.94	0	281.15	934940000	49	4.24853	0.00616667	-0.40468	-7.7192			P49790	P49790	Nuclear pore complex protein Nup153	NUP153	1636
-4.82201	-4.27327	-4.89771	-4.54452	-4.88648	-5.5254	-4.80433	-5.29656	-4.74415	-5.07192	1	1	1	0.7	0.7	0.7	163.82	0	5.4104	3215600	1	1.1726	0.137829	-0.403676	-2.11637			Q96RK0	Q96RK0	Protein capicua homolog	CIC	4048
-3.80363	-3.58373	-4.11518	-3.87413	-4.20538	-4.49382	-4.19762	-4.93628	-3.99309	-3.97425	2	2	2	14.5	14.5	14.5	38.499	0.0045784	1.8529	49380000	2	1.02589	0.178412	-0.402603	-1.89831			Q8N8N7	Q8N8N7	Prostaglandin reductase 2	PTGR2	3403
-3.21351	-2.74141	-3.39289	-3.13154	-3.22824	-3.39768	-3.49647	-3.65361	-3.57301	-3.59972	3	3	3	14.5	14.5	14.5	41.998	0	35.243	22801000	3	2.04716	0.0359837	-0.402576	-3.42879			Q96NB3	Q96NB3	Zinc finger protein 830	ZNF830	4010
2.4535	2.19689	2.16844	2.03323	2.31866	2.04918	1.74937	1.70808	2.05077	1.60209	13	13	13	44	44	44	34.328	0	37.875	870420000	19	2.06268	0.0351417	-0.402245	-3.45303			P28907	P28907	ADP-ribosyl cyclase/cyclic ADP-ribose hydrolase 1	CD38	1298
-3.83091	-3.31387	-4.03586	-3.61692	-3.68789	-4.14627	-4.29646	-4.12743	-4.05771	-3.86838	2	2	2	9.7	9.7	9.7	33.652	0	8.0935	10963000	2	1.7055	0.0610617	-0.402163	-2.90627			Q9BSV6	Q9BSV6	tRNA-splicing endonuclease subunit Sen34	TSEN34	4233
1.25331	1.37909	1.06008	1.22017	1.08036	0.555334	0.981642	0.685025	0.976445	0.785566	7	7	7	65.8	65.8	65.8	18.042	0	64.045	971310000	20	2.37523	0.023025	-0.4018	-3.9536			P24666	P24666	Low molecular weight phosphotyrosine protein phosphatase	ACP1	1234
-1.14176	-0.211718	-1.18616	-0.982045	-0.813415	-1.35818	-1.13442	-1.49949	-1.21344	-1.13656	5	5	5	17.7	17.7	17.7	37.763	0	12.004	57076000	5	1.16941	0.138295	-0.401398	-2.11164			Q9Y375	Q9Y375	Complex I intermediate-associated protein 30, mitochondrial	NDUFAF1	5346
2.13666	1.81225	1.99682	2.15604	2.18984	1.36095	1.71975	1.57491	1.87637	1.75388	12	12	12	35.6	35.6	35.6	53.254	0	269.89	974090000	23	2.13429	0.032491	-0.401149	-3.56564			P37198	P37198	Nuclear pore glycoprotein p62	NUP62	1441
1.27657	1.537	1.07768	1.15958	1.19012	0.651207	0.948809	0.793486	0.92073	0.922382	13	13	13	23	23	23	80.551	0	38.73	497630000	16	2.48976	0.0199573	-0.400869	-4.14351			Q92615	Q92615	La-related protein 4B	LARP4B	3671
-0.181556	-0.654263	-0.119821	-0.360456	-0.43655	-0.946423	-0.66834	-0.686822	-0.766092	-0.688551	8	8	8	30.8	30.8	30.8	50.685	0	59.941	90440000	9	2.21772	0.0292763	-0.400717	-3.69831			P42575	P42575	Caspase-2;Caspase-2 subunit p18;Caspase-2 subunit p13;Caspase-2 subunit p12	CASP2	1507
-0.873576	-0.667463	-0.811217	-1.17092	-1.08224	-1.18918	-1.09585	-1.42059	-1.27847	-1.62418	3	3	3	15.3	15.3	15.3	23.719	0	6.8304	43805000	4	1.81915	0.0509859	-0.400572	-3.0779			Q9NRN9	Q9NRN9	Methyltransferase-like protein 5	METTL5	4758
5.8321	5.30515	5.79481	5.52824	5.65522	5.04488	5.39036	5.13281	5.21978	5.32608	18	18	18	82.8	82.8	82.8	28.768	0	246.7	11366000000	91	2.08777	0.0346705	-0.400325	-3.49236			P12004	P12004	Proliferating cell nuclear antigen	PCNA	1002
-0.00827222	0.709759	0.156619	-0.426432	-0.388	-0.488723	-0.142994	-0.248231	-0.618097	-0.456169	3	3	3	25.2	25.2	25.2	14.234	0	5.2082	183450000	5	0.947241	0.204632	-0.399578	-1.78019			E9PRG8	E9PRG8	Uncharacterized protein C11orf98	C11orf98	148
-2.95084	-2.24645	-2.7704	-2.804	-3.06929	-3.05512	-3.43874	-3.03259	-3.0663	-3.24596	3	3	3	3.9	3.9	3.9	124.39	0	13.16	18499000	3	1.42023	0.0929337	-0.399549	-2.4819			Q12986	Q12986	Transcriptional repressor NF-X1	NFX1	2260
-6.75139	-4.73171	-6.42818	-5.97918	-6.01988	-6.24213	-6.51043	-6.79367	-6.22666	-6.12573	1	1	1	2.3	2.3	2.3	48.962	0.00020305	2.8812	4605400	1	0.513533	0.461175	-0.397656	-1.09224			O95081	O95081	Arf-GAP domain and FG repeat-containing protein 2	AGFG2	660
-3.54476	-2.13267	-3.22591	-3.44268	-3.50624	-3.67259	-3.3334	-3.82299	-3.578	-3.43207	2	2	2	18.2	18.2	18.2	16.402	0	4.7865	16288000	2	0.716308	0.318828	-0.397355	-1.42431			P17568	P17568	NADH dehydrogenase [ubiquinone] 1 beta subcomplex subunit 7	NDUFB7	1099
-1.84441	-1.91655	-1.58855	-2.89859	-1.82422	-2.36576	-2.145	-2.02938	-3.03708	-2.48108	3	3	3	31.3	31.3	31.3	9.3435	0	9.1762	40648000	3	0.689378	0.335564	-0.397191	-1.38154			Q9Y5J9	Q9Y5J9	Mitochondrial import inner membrane translocase subunit Tim8 B	TIMM8B	5442
-5.10946	-4.21563	-4.82042	-5.09826	-5.0478	-5.12644	-5.07896	-5.14462	-5.42746	-5.4997	2	2	2	7.7	7.7	7.7	47.166	0	11.036	7269800	2	1.15648	0.141392	-0.397124	-2.09251			P60484	P60484	Phosphatidylinositol 3,4,5-trisphosphate 3-phosphatase and dual-specificity protein phosphatase PTEN	PTEN	1851
-4.96796	-4.12676	-5.25852	-4.83196	-5.09993	-5.15637	-5.67247	-5.45354	-5.12212	-4.86423	1	1	1	0.9	0.9	0.9	121.98	0.0042267	1.9725	2417900	1	0.859668	0.240623	-0.396719	-1.64714			Q9UQL6	Q9UQL6	Histone deacetylase 5	HDAC5	5269
2.55394	2.64503	2.38031	2.39946	2.37834	2.04134	2.06084	2.13288	2.10558	2.037	15	15	15	57	57	57	34.559	0	127.49	1133400000	26	3.89743	0.00550943	-0.39589	-6.88336			Q15785	Q15785	Mitochondrial import receptor subunit TOM34	TOMM34	2612
-1.71162	-1.91492	-1.8593	-1.79822	-1.68472	-2.2428	-2.18456	-2.34046	-2.16164	-2.01299	3	3	3	13.6	13.6	13.6	34.281	0	38.528	24482000	5	3.35304	0.00942282	-0.394733	-5.72092			Q13371	Q13371	Phosducin-like protein	PDCL	2312
2.70481	2.57937	2.70074	2.37022	2.61461	2.37337	2.17101	2.14688	1.94997	2.35726	16	16	15	34.8	34.8	33	74.324	0	82.152	1005000000	35	2.39685	0.0226719	-0.394251	-3.98916			Q96SB4;Q9UPE1	Q96SB4	SRSF protein kinase 1	SRPK1	4069
0.540155	0.689148	0.342624	0.159602	-0.103437	0.144243	0.0363589	-0.0138514	-0.259325	-0.249208	3	3	3	26	26	26	11.955	0	12.462	146610000	7	1.39661	0.0969746	-0.393975	-2.44703			Q5U5X0	Q5U5X0	Complex III assembly factor LYRM7	LYRM7	2842
-6.76323	NaN	-6.24172	-5.80695	-6.387	-6.85826	-6.74298	-6.99798	-6.63576	-6.23228	2	2	2	5.4	5.4	5.4	81.039	0.0047565	1.825	17031000	2	0.894475	0.22516	-0.393731	-1.72863			Q8NE18	Q8NE18	Putative methyltransferase NSUN7	NSUN7	3457
-2.35655	-1.7949	-2.32381	-2.48913	-2.44336	-2.98924	-2.50806	-2.80985	-2.56407	-2.50506	4	4	4	30.9	30.9	30.9	23.297	0	37.614	33560000	6	1.42657	0.0919704	-0.393707	-2.49126			Q8NB37	Q8NB37	Parkinson disease 7 domain-containing protein 1	PDDC1	3415
-7.15831	-6.22335	-7.29502	NaN	-7.30314	-7.59209	-7.1964	-8.22779	NaN	-6.53746	1	1	1	3.8	3.8	3.8	42.889	0.0054841	1.7351	1136500	1	0.392809	0.573481	-0.393478	-0.896022			Q9NQR1	Q9NQR1	N-lysine methyltransferase SETD8	SETD8	4728
-0.896886	0.22281	-0.834251	-0.629776	-0.623819	-0.991697	-1.0305	-1.04548	-0.789788	-0.871652	5	5	5	11.3	11.3	11.3	85.658	0	64.347	46766000	5	1.02583	0.17835	-0.39344	-1.89821			P04150	P04150	Glucocorticoid receptor	NR3C1	820
-3.09741	-2.522	-2.98386	-2.88094	-2.85429	-3.15308	-3.35927	-3.20143	-3.52201	-3.06875	1	1	1	8	8	8	23.598	0	3.4442	4748400	1	1.85203	0.0478269	-0.393208	-3.12791			Q9Y5X0	Q9Y5X0	Sorting nexin-10	SNX10	5462
3.34691	3.2839	3.26619	3.25963	3.31214	2.71499	3.03678	2.80835	2.86882	3.07485	13	13	13	97.5	97.5	97.5	13.133	0	64.023	2138700000	28	3.2985	0.00946341	-0.392995	-5.6124			Q15370	Q15370	Transcription elongation factor B polypeptide 2	TCEB2	2558
0.832537	0.00896592	0.824668	0.827878	0.969711	0.0923292	0.0426234	0.257365	0.692451	0.416413	6	6	6	25.3	25.3	25.3	41.595	0	27.885	288770000	10	1.00907	0.183731	-0.392516	-1.87313			O75995	O75995	SAM and SH3 domain-containing protein 3	SASH3	609
-1.7033	-1.79453	-1.96889	-1.82138	-1.89656	-2.32112	-2.25784	-2.36633	-2.13414	-2.06466	4	4	4	3.1	3.1	3.1	210.29	0	8.895	27574000	4	3.19351	0.00960417	-0.391883	-5.40724			Q8NDV7	Q8NDV7	Trinucleotide repeat-containing gene 6A protein	TNRC6A	3454
-3.2095	-2.84367	-3.03597	-3.09921	-3.107	-3.40447	-3.40889	-3.49113	-3.44079	-3.50925	3	3	3	13.2	13.2	13.2	39.446	0	22.024	10663000	3	3.53855	0.00890909	-0.391837	-6.10033			Q96G28	Q96G28	Cilia- and flagella-associated protein 36	CFAP36	3901
3.80538	3.84085	3.59153	3.681	3.80929	3.42695	3.43936	3.13672	3.48142	3.28632	17	14	14	68.3	61.4	61.4	28.218	0	190.15	2235100000	40	2.9486	0.0117372	-0.391457	-4.94663			Q04917	Q04917	14-3-3 protein eta	YWHAH	2158
3.27542	3.34881	3.16536	2.88154	3.02772	2.69079	2.86238	2.77844	2.64339	2.76791	43	43	41	19.2	19.2	18.7	316.91	0	202.16	1240000000	61	2.54437	0.0182589	-0.391189	-4.23544			Q9Y520	Q9Y520	Protein PRRC2C	PRRC2C	5429
-0.84414	-1.21801	-0.962778	-1.09123	-0.651731	-1.41816	-1.21147	-1.5539	-1.2947	-1.24206	5	5	5	13.1	13.1	13.1	49.741	0	8.7082	52756000	5	1.99552	0.0390155	-0.390482	-3.34843			Q6IQ49	Q6IQ49	Protein SDE2 homolog	SDE2	2921
-2.50674	-2.56447	-2.90225	-2.77685	-2.77075	-3.121	-2.94467	-3.02534	-3.17705	-3.20289	3	3	3	10	10	10	52.058	0	5.8029	28680000	3	2.66687	0.0154783	-0.389976	-4.44505			Q969Y2	Q969Y2	tRNA modification GTPase GTPBP3, mitochondrial	GTPBP3	3767
-0.185484	-0.0546434	-0.446305	-0.407204	-0.422974	-0.603697	-0.618311	-0.859134	-0.703498	-0.680849	5	4	4	22.3	18.9	18.9	27.166	0	15.325	131400000	9	2.59509	0.0170451	-0.389776	-4.32164			Q712K3	Q712K3	Ubiquitin-conjugating enzyme E2 R2	UBE2R2	3051
0.748128	0.428992	0.513066	0.439675	0.582017	-0.0311075	0.302116	-0.0684237	0.364397	0.197037	3	2	2	24.1	14.3	14.3	12.323	0.0025601	2.2762	127250000	3	2.22801	0.02906	-0.389572	-3.7148			P56211	P56211	cAMP-regulated phosphoprotein 19	ARPP19	1821
2.31216	2.48614	2.53174	2.18666	2.23095	1.6784	2.10391	1.93606	1.94314	2.13996	16	16	16	45.2	45.2	45.2	53.126	0	103.88	840100000	39	2.18921	0.0302067	-0.389238	-3.65279			Q12849	Q12849	G-rich sequence factor 1	GRSF1	2235
3.94744	3.97919	4.04242	3.77991	3.95534	3.41737	3.84188	3.30425	3.7259	3.47072	22	22	22	71	71	71	38.274	0	133.45	4063700000	62	2.13202	0.0325859	-0.388838	-3.56204			O95433	O95433	Activator of 90 kDa heat shock protein ATPase homolog 1	AHSA1	710
2.1232	2.40935	2.48841	1.97965	2.10542	1.6072	1.87246	1.82709	1.82476	2.03105	18	14	13	46.8	36.8	31.4	66.213	0	65.493	391060000	24	1.95445	0.0416318	-0.388694	-3.28493			P30154	P30154	Serine/threonine-protein phosphatase 2A 65 kDa regulatory subunit A beta isoform	PPP2R1B	1328
-1.00701	-0.59345	-1.16311	-1.23992	-1.3302	-1.39277	-1.38049	-1.32894	-1.55437	-1.61911	3	3	3	14.1	14.1	14.1	33.575	0	22.748	56382000	4	1.60235	0.0700684	-0.388398	-2.75196			Q8N5P1	Q8N5P1	Zinc finger CCCH domain-containing protein 8	ZC3H8	3384
1.28579	1.3937	1.04402	1.2343	1.27403	0.984476	0.798251	0.878265	0.718432	0.912074	12	12	12	28.5	28.5	28.5	51.4	0	34.599	390030000	16	3.13411	0.0095514	-0.388067	-5.29327			Q15054	Q15054	DNA polymerase delta subunit 3	POLD3	2517
-1.11962	-0.602641	-1.14434	-1.45468	-1.41753	-1.43533	-1.42825	-1.64581	-1.68158	-1.48355	2	2	2	30.3	30.3	30.3	8.4977	0	4.0598	68562000	5	1.36123	0.102872	-0.387144	-2.39481			Q9Y5V0	Q9Y5V0	Zinc finger protein 706	ZNF706	5459
-1.18406	-0.860245	-0.906238	-1.36753	-1.07153	-1.58677	-1.35363	-1.4457	-1.56213	-1.37693	2	2	2	11.1	11.1	11.1	31.585	0	5.9014	44533000	2	2.22991	0.0288548	-0.387112	-3.71784			O14893	O14893	Gem-associated protein 2	GEMIN2	261
-0.535181	-0.469103	-0.679298	-0.620827	-0.489561	-1.07719	-0.901669	-1.18886	-0.688596	-0.871446	6	6	6	24.9	24.9	24.9	26.973	0	14.561	65228000	6	2.43804	0.0211463	-0.386759	-4.05727			Q92506	Q92506	Estradiol 17-beta-dehydrogenase 8	HSD17B8	3647
4.02666	3.91105	3.92105	3.88217	3.81506	3.53944	3.62858	3.39459	3.45689	3.60446	5	5	5	18.1	18.1	18.1	28.202	0	5.9546	587200000	5	3.91223	0.00564706	-0.386405	-6.91713			Q9BVV7	Q9BVV7	Mitochondrial import inner membrane translocase subunit Tim21	TIMM21	4313
-6.68664	-4.32386	-6.13637	-6.16893	-6.593	-6.21403	-6.25089	-6.35891	-6.81476	-6.20214	1	1	1	5.6	5.6	5.6	39.109	0.0081572	1.5119	1837500	1	0.38773	0.577553	-0.386387	-0.87025			O76075	O76075	DNA fragmentation factor subunit beta	DFFB	614
0.181091	0.155649	0.173616	0.244621	0.348079	-0.817721	0.0617499	-0.405958	0.16297	0.170472	11	2	2	12.8	4.3	4.3	121.36	0	5.835	245280000	7	1.06428	0.166156	-0.386309	-1.9556			Q6S8J3;P0CG38;A5A3E0;P0CG39;Q9BYX7	Q6S8J3;P0CG38;A5A3E0;P0CG39	POTE ankyrin domain family member E;POTE ankyrin domain family member I;POTE ankyrin domain family member F;POTE ankyrin domain family member J	POTEE;POTEI;POTEF;POTEJ	2998
-0.221417	-0.00802947	-0.123523	-0.607351	-0.250152	-0.610315	-0.565247	-0.776103	-0.688805	-0.500817	11	11	11	13.5	13.5	13.5	141.1	0	74.631	89498000	11	2.06854	0.0351643	-0.386163	-3.46221			Q2NKX8	Q2NKX8	DNA excision repair protein ERCC-6-like	ERCC6L	2689
-4.01186	-4.40179	-4.09768	-4.26402	-4.56787	-4.45781	-4.75585	-4.40955	-4.87871	-4.76745	1	1	1	2.4	2.4	2.4	87.465	0.0036772	2.0653	4288100	1	1.64489	0.0661862	-0.385231	-2.81545			Q9NQC1	Q9NQC1	Protein Jade-2	JADE2	4721
4.48096	4.47324	4.38594	4.12913	4.13647	3.77736	4.14139	3.98287	3.77184	4.01083	13	13	11	73.3	73.3	69.9	22.168	0	212.8	3545400000	55	2.16581	0.0311277	-0.384291	-3.61557			P20290	P20290	Transcription factor BTF3	BTF3	1154
-0.750997	-0.427373	-0.858069	-0.867395	-0.880853	-1.27481	-0.922534	-1.22237	-1.13404	-1.14996	5	5	5	33.2	33.2	33.2	28.17	0	81.335	100370000	6	2.1996	0.0296154	-0.383805	-3.66936			Q96C57	Q96C57	Uncharacterized protein C12orf43	C12orf43	3814
-2.48094	-2.00795	-2.43749	-2.71449	-2.39123	-2.56013	-3.05948	-2.75919	-2.87379	-2.69209	3	3	3	7	7	7	85.638	0	18.756	12525000	3	1.56288	0.0748285	-0.382515	-2.69321			Q6P2H3	Q6P2H3	Centrosomal protein of 85 kDa	CEP85	2960
1.45023	1.25258	1.15802	1.22807	1.33695	0.667309	0.94357	0.635318	1.10462	1.1629	9	9	9	35.8	35.8	35.8	38.868	0	44.161	358350000	12	1.89259	0.045695	-0.382428	-3.18988			O14745	O14745	Na(+)/H(+) exchange regulatory cofactor NHE-RF1	SLC9A3R1	249
-7.18019	-6.7068	-7.37117	-6.31388	-6.73797	-6.69151	-7.60587	-8.42469	-6.65304	-6.84605	1	1	1	3.9	3.9	3.9	38.33	0.00020329	2.8942	1018700	1	0.449194	0.5204	-0.382229	-0.980681			Q9BV23	Q9BV23	Monoacylglycerol lipase ABHD6	ABHD6	4284
1.45966	1.82645	1.55711	1.22246	1.06655	1.02663	1.16417	1.20722	0.909784	0.913684	6	6	6	21.3	21.3	21.3	31.484	0	14.066	265410000	9	1.51314	0.0811057	-0.382147	-2.61938			Q9Y3B9	Q9Y3B9	RRP15-like protein	RRP15	5362
4.20719	3.41875	4.0246	4.10144	4.00319	3.57554	3.55968	3.5588	3.61656	3.53407	24	24	24	53.8	53.8	53.8	71.428	0	160.56	2796200000	60	1.60755	0.0696508	-0.382104	-2.75971			Q16643	Q16643	Drebrin	DBN1	2651
-1.50245	-1.11063	-1.46955	-1.33995	-1.34989	-1.79242	-1.66519	-1.94384	-1.60142	-1.67935	3	3	3	5.3	5.3	5.3	67.195	0	4.4015	26168000	4	2.50735	0.0195141	-0.381949	-4.17301			O43318	O43318	Mitogen-activated protein kinase kinase kinase 7	MAP3K7	357
1.66215	1.45688	1.63279	1.59699	1.80292	1.11571	1.12687	1.13087	1.49114	1.38405	16	16	16	35.4	35.4	35.4	61.116	0	39.031	299340000	19	2.37431	0.023021	-0.380618	-3.95209			Q9NZW5	Q9NZW5	MAGUK p55 subfamily member 6	MPP6	4969
5.07868	4.35331	4.88021	4.7374	4.69458	4.12325	4.6524	4.23435	4.45238	4.37979	7	7	7	68.7	68.7	68.7	9.1113	0	51.157	6679100000	34	1.45402	0.0880122	-0.3804	-2.53185			P63220	P63220	40S ribosomal protein S21	RPS21	1994
-3.20322	0.284554	-3.23794	-3.26744	-2.96479	-3.17796	-2.83895	-2.74547	-2.61978	-2.90664	3	3	3	16.7	16.7	16.7	34.247	0	15.357	28789000	4	0.22078	0.750105	-0.379991	-0.543681			Q15628	Q15628	Tumor necrosis factor receptor type 1-associated DEATH domain protein	TRADD	2588
3.00965	3.19047	3.07966	3.10697	3.04672	2.5236	2.77561	2.73688	2.81577	2.68494	23	23	23	74.6	74.6	74.6	38.449	0	82.459	1344800000	45	3.67841	0.0084186	-0.379336	-6.39747			Q9UBE0	Q9UBE0	SUMO-activating enzyme subunit 1;SUMO-activating enzyme subunit 1, N-terminally processed	SAE1	5031
-5.67042	-5.07207	-5.32512	-5.34705	-4.75472	-5.92528	-6.23404	-6.13392	-4.83073	-4.93886	3	3	3	7.1	7.1	7.1	91.868	0	16.835	4460400	3	0.529575	0.448156	-0.378688	-1.1195			P48960;Q9UHX3	P48960	CD97 antigen;CD97 antigen subunit alpha;CD97 antigen subunit beta	CD97	1595
-4.01395	-3.88602	-4.02253	-4.28877	-4.09545	-4.4855	-4.40636	-4.54046	-4.29083	-4.47671	1	1	1	22.2	22.2	22.2	12.336	0	8.1554	11299000	1	2.86972	0.011947	-0.378629	-4.8033			Q9Y2Y1	Q9Y2Y1	DNA-directed RNA polymerase III subunit RPC10	POLR3K	5335
-6.14351	-5.01321	-5.92822	-5.40257	-5.00199	-6.47588	-6.02541	-5.91113	-5.97811	-4.98957	1	1	1	3.2	3.2	3.2	64.189	0.0092353	1.4618	3726100	1	0.53104	0.44722	-0.378117	-1.12198			Q5FBB7	Q5FBB7	Shugoshin-like 1	SGOL1	2773
1.88083	1.40386	1.86551	1.91202	1.80292	1.38858	1.43228	1.14696	1.6766	1.331	9	9	9	74	74	74	17.143	0	55.746	620850000	18	1.75043	0.056623	-0.377946	-2.9739			P52434	P52434	DNA-directed RNA polymerases I, II, and III subunit RPABC3	POLR2H	1721
0.161071	-0.323713	-0.102374	-0.812377	-0.0496646	-0.502053	-0.421523	-0.82418	-0.595147	-0.673784	4	4	4	22.7	22.7	22.7	29.137	0	31.588	121270000	7	1.16269	0.139712	-0.377926	-2.1017			P26842	P26842	CD27 antigen	CD27	1266
3.36838	2.86288	3.18455	3.15707	3.40754	2.59541	2.84091	2.6637	3.01729	2.97645	11	11	10	43.8	43.8	40.4	26.697	0	32.724	1089600000	20	1.73888	0.0580102	-0.377332	-2.95648			Q96C19;Q9BUP0	Q96C19	EF-hand domain-containing protein D2	EFHD2	3811
-6.6763	-6.45513	-7.09257	-6.85109	-6.48492	-6.38102	-7.17132	-7.54833	-7.08115	-7.26193	2	2	2	13.2	13.2	13.2	33.703	0	63.851	13993000	2	0.867134	0.236521	-0.376747	-1.65856			Q9Y4L5	Q9Y4L5	E3 ubiquitin-protein ligase RNF115	RNF115	5417
3.97736	3.62198	3.92482	3.85594	3.79298	3.32786	3.53709	3.39994	3.52469	3.50178	26	26	26	38.5	38.5	38.5	114.53	0	164.33	3028200000	57	3.03237	0.010876	-0.376344	-5.10146			Q14157	Q14157	Ubiquitin-associated protein 2-like	UBAP2L	2409
4.0296	3.59748	3.82597	3.5798	3.63766	3.28467	3.55028	3.3841	3.2542	3.32213	9	8	7	58.5	51.9	43.2	20.811	0	117.82	5736500000	51	2.23498	0.0286633	-0.375024	-3.72597			Q13185	Q13185	Chromobox protein homolog 3	CBX3	2289
0.14806	0.630839	0.10823	-0.0125233	0.1846	0.0302005	0.0538464	-0.40694	-0.10491	-0.387713	3	3	3	21.1	21.1	21.1	12.457	0.0042194	1.9383	121380000	3	1.45295	0.0880913	-0.374944	-2.53026			P52657;REV__Q6UB99	P52657	Transcription initiation factor IIA subunit 2	GTF2A2	1730
-0.690793	-0.533997	-0.796247	-0.837712	-0.812069	-1.19005	-1.18819	-1.27029	-0.923057	-0.972137	1	1	1	11.2	11.2	11.2	17.315	0	3.0614	87812000	2	2.55788	0.0177959	-0.374583	-4.25832			P49459	P49459	Ubiquitin-conjugating enzyme E2 A	UBE2A	1615
3.43674	3.57161	3.34542	3.23075	3.45853	2.96063	2.97104	2.90788	3.2324	3.10057	39	39	37	45	45	43.3	112.59	0	226.59	1733700000	65	2.73372	0.0140223	-0.374107	-4.56153			O43491	O43491	Band 4.1-like protein 2	EPB41L2	374
0.87912	1.15425	0.785981	0.848432	0.927456	0.650447	0.591617	0.396567	0.60597	0.487722	21	21	18	29.7	29.7	26.2	93.532	0	77.864	196900000	22	2.85155	0.0121161	-0.372584	-4.77062			Q8TD16	Q8TD16	Protein bicaudal D homolog 2	BICD2	3536
-1.49461	-1.2371	-1.6118	-1.69184	-1.79441	-2.03118	-1.76931	-1.83103	-1.95684	-2.10004	5	5	5	21.5	21.5	21.5	31.62	0	9.5331	58023000	5	1.94429	0.0422506	-0.371729	-3.26927			O00165	O00165	HCLS1-associated protein X-1	HAX1	157
0.156303	-0.0604885	0.118089	0.285114	0.312423	-0.53272	-0.176962	-0.505899	0.185588	-0.0170785	4	4	4	27.9	27.9	27.9	20.713	0	29.488	134490000	8	1.37154	0.101214	-0.371702	-2.41003			Q9BSD7	Q9BSD7	Cancer-related nucleoside-triphosphatase	NTPCR	4226
-1.95812	-2.31549	-2.00619	-1.83221	-1.61527	-2.65473	-2.46747	-2.50028	-2.16174	-1.80009	4	4	4	9.6	9.6	9.6	48.84	0	7.3063	35884000	4	1.06171	0.167186	-0.371404	-1.95177			O43464	O43464	Serine protease HTRA2, mitochondrial	HTRA2	372
-5.2169	-4.87772	-5.16812	-4.48964	-4.90846	-4.97923	-5.4542	-5.50894	-5.27258	-5.30202	2	1	1	2.9	1.2	1.2	90.071	0.0047547	1.8183	6943900	1	1.31816	0.110613	-0.371225	-2.33128			Q5VWQ0	Q5VWQ0	Round spermatid basic protein 1	RSBN1	2858
0.276566	0.23434	0.154093	0.0538954	0.125961	-0.255511	-0.0647609	-0.287268	-0.186993	-0.21539	9	9	8	35.6	35.6	33.4	37.085	0	47.442	157950000	12	3.83518	0.00566154	-0.370956	-6.74261			Q9BW85	Q9BW85	Coiled-coil domain-containing protein 94	CCDC94	4323
-0.221639	-0.486968	-0.346699	-0.134037	-0.305225	-0.671345	-0.629211	-0.60056	-0.62614	-0.820178	20	9	9	11	5.4	5.4	269.45	0	46.619	122480000	11	3.08173	0.0107193	-0.370573	-5.19399			Q8IWZ3	Q8IWZ3	Ankyrin repeat and KH domain-containing protein 1	ANKHD1	3273
5.17725	5.1663	5.02134	5.23409	5.28974	4.53286	4.7936	4.61677	5.05626	5.037	16	15	15	70.7	65.2	65.2	21.892	0	121.84	11980000000	59	1.90378	0.044954	-0.370445	-3.20701			P32119	P32119	Peroxiredoxin-2	PRDX2	1367
6.17194	6.08458	5.9642	5.76967	5.86599	5.61761	5.69686	5.51876	5.53052	5.64144	24	24	24	56.4	56.4	56.4	44.965	0	186.06	11706000000	89	2.77436	0.0133801	-0.370236	-4.63309			Q8NC51	Q8NC51	Plasminogen activator inhibitor 1 RNA-binding protein	SERBP1	3430
2.04504	1.93809	1.91038	1.04842	1.35121	1.68159	1.54746	1.30454	0.756841	1.15277	9	9	9	38.2	38.2	38.2	38.927	0	47.941	561730000	17	0.740325	0.303716	-0.369988	-1.46218			Q7L513	Q7L513	Fc receptor-like A	FCRLA	3079
3.28645	3.36186	3.11806	3.12219	3.0877	2.70784	2.94046	2.70883	2.95132	2.81867	9	9	9	56.6	56.6	56.6	14.582	0	50.884	1428900000	22	2.90488	0.0117785	-0.369829	-4.86689			O15212	O15212	Prefoldin subunit 6	PFDN6	304
2.10538	1.00413	1.88665	1.79092	1.99588	1.31305	1.42103	1.1442	1.48939	1.56638	12	12	11	62.9	62.9	62.9	18.681	0	73.246	546600000	24	0.941482	0.20688	-0.369781	-1.7715			Q9H773	Q9H773	dCTP pyrophosphatase 1	DCTPP1	4574
0.0130171	-0.00178465	-0.225246	0.011103	-0.0851893	-0.689777	-0.466778	-0.731968	0.0777616	-0.324139	6	6	6	11.1	11.1	11.1	65.746	0	10.168	138700000	7	1.36994	0.101449	-0.36936	-2.40766			Q93052	Q93052	Lipoma-preferred partner	LPP	3739
-4.06253	-4.09075	-4.21319	-4.18589	-4.09146	-4.44069	-4.353	-4.494	-4.60009	-4.59867	2	2	2	5.1	5.1	5.1	52.774	0	6.4768	2854800	2	3.7678	0.00561111	-0.368526	-6.59267			Q96F44	Q96F44	E3 ubiquitin-protein ligase TRIM11	TRIM11	3880
-0.839235	-0.933209	-1.10262	-1.24233	-1.42433	-1.5459	-1.28753	-1.42423	-1.50708	-1.61578	2	2	2	19.4	19.4	19.4	18.275	0	12.003	55561000	3	1.82277	0.0506667	-0.367761	-3.08339			P61244	P61244	Protein max	MAX	1888
-0.36824	-0.200075	-0.610622	-0.721291	-0.518316	-0.890948	-0.627368	-1.1038	-0.820195	-0.814636	5	5	5	47.1	47.1	47.1	13.596	0	47.305	167030000	8	1.81947	0.0509935	-0.367682	-3.07838			O43805	O43805	Sjoegren syndrome nuclear autoantigen 1	SSNA1	410
3.66305	3.9449	3.47038	3.41046	3.15147	3.04304	3.33209	3.0922	3.0658	3.26957	5	5	5	56.5	56.5	56.5	7.8409	0	33.529	4442500000	30	1.45746	0.0876598	-0.367514	-2.53693			P62857	P62857	40S ribosomal protein S28	RPS28	1964
0.323281	0.445026	0.217009	0.299121	0.405086	-0.0911841	-0.0756509	-0.363411	0.182433	0.200202	8	8	7	40.2	40.2	36.7	28.136	0	32.418	193750000	10	1.9664	0.0408715	-0.367427	-3.30338			A6NIH7	A6NIH7	Protein unc-119 homolog B	UNC119B	28
-2.94949	-2.80959	-2.85486	-2.95198	-2.83302	-3.30186	-2.97663	-3.65631	-3.02023	-3.27763	1	1	1	1.8	1.8	1.8	55.481	0.0079896	1.5394	9921900	1	1.71984	0.0596607	-0.366744	-2.92782			Q8NDZ6	Q8NDZ6	Transmembrane protein 161B	TMEM161B	3456
1.2066	1.52355	1.24865	1.26564	1.28052	0.525698	1.13207	0.89108	1.10755	1.03577	11	11	11	14.4	14.4	14.4	86.191	0	36.997	302320000	15	1.72783	0.058684	-0.366558	-2.93985			O14964	O14964	Hepatocyte growth factor-regulated tyrosine kinase substrate	HGS	272
-3.1487	-2.94307	-3.49207	-3.54756	-3.45415	-3.38503	-3.75494	-3.63816	-3.58058	-4.05577	3	3	3	2.7	2.7	2.7	155.26	0	4.9711	3935300	3	1.28129	0.115777	-0.365787	-2.27689			Q68CZ2;Q63HR2;Q9HBL0	Q68CZ2	Tensin-3	TNS3	2885
1.52557	1.29347	1.39903	1.47694	1.46958	0.848614	1.09113	1.00388	1.1731	1.21957	12	12	11	48.2	48.2	45.8	33.43	0	38.35	379830000	16	2.83187	0.0125	-0.365658	-4.73534			Q9UNP9	Q9UNP9	Peptidyl-prolyl cis-trans isomerase E	PPIE	5236
-1.60359	-1.4773	-1.50853	-1.82594	-1.87607	-2.20769	-1.90682	-1.98438	-2.14121	-1.879	5	5	5	18.8	18.8	18.8	38.506	0	17.027	24446000	5	2.09587	0.0344116	-0.365536	-3.50508			Q9NQS1	Q9NQS1	Cell death regulator Aven	AVEN	4730
-4.54228	-4.46353	-4.7187	-4.87901	-3.89317	-4.81436	-4.90385	-4.72076	-5.23511	-4.64963	1	1	1	3	3	3	58.215	0	4.436	3721200	1	1.00095	0.186347	-0.365405	-1.86097			P05166	P05166	Propionyl-CoA carboxylase beta chain, mitochondrial	PCCB	848
4.16669	4.17433	3.9427	4.04008	4.06791	3.58011	3.86323	3.44023	4.09372	3.58914	12	12	12	75.4	75.4	75.4	15.945	0	68.124	6614100000	46	1.71677	0.0598056	-0.365058	-2.92321			Q14019	Q14019	Coactosin-like protein	COTL1	2395
-4.53336	-5.74321	-4.48901	-4.82037	-4.9581	-5.84753	-4.83191	-5.15519	-5.42182	-5.11228	1	1	1	10.9	10.9	10.9	19.651	0	10.967	6400100	1	0.630115	0.37303	-0.364934	-1.28616			Q53RE8	Q53RE8	Ankyrin repeat domain-containing protein 39	ANKRD39	2755
1.66791	1.98455	1.7863	1.17154	1.69562	1.55044	1.52485	1.10081	1.06541	1.24202	8	8	8	35.6	35.6	35.6	23.51	0	88.341	623370000	13	1.19822	0.132742	-0.364476	-2.15425			Q13257	Q13257	Mitotic spindle assembly checkpoint protein MAD2A	MAD2L1	2299
-8.23274	-6.40199	-6.77904	-6.67259	-7.80171	-7.92362	-7.65982	-7.41391	-7.88102	-6.83148	1	1	1	5.7	5.7	5.7	44.129	0	5.1842	949880	1	0.401353	0.56473	-0.364358	-0.895092			Q92968	Q92968	Peroxisomal membrane protein PEX13	PEX13	3725
0.675875	1.05689	0.560265	0.432641	0.4342	0.361848	0.540099	0.2681	0.033425	0.139369	6	6	3	14.1	14.1	9.3	76.471	0	44.679	219500000	12	1.43593	0.0908936	-0.363405	-2.5051			P14859	P14859	POU domain, class 2, transcription factor 1	POU2F1	1051
5.98083	5.8377	5.65943	5.7471	5.63889	5.36729	5.61489	5.28694	5.58272	5.19598	28	28	26	60.1	60.1	57	51.026	0	191.14	21074000000	89	2.1024	0.0341669	-0.363222	-3.51535			P31146	P31146	Coronin-1A	CORO1A	1345
-4.77901	-4.26926	-5.01686	-5.20129	-5.34134	-4.62694	-5.40166	-5.08645	-5.3066	-6.002	1	1	1	2	2	2	77.153	0	3.889	3074500	1	0.603114	0.391579	-0.363178	-1.24205			Q96RR1	Q96RR1	Twinkle protein, mitochondrial	PEO1	4055
-1.10467	-0.791504	-1.21842	-1.06501	-1.0914	-1.36321	-1.32358	-1.45752	-1.40588	-1.5361	2	2	1	5.8	5.8	3.4	47.138	0	4.4883	34329000	4	2.72452	0.0141828	-0.363058	-4.5454			Q8N5F7	Q8N5F7	NF-kappa-B-activating protein	NKAP	3374
-1.90391	-2.35389	-2.08109	-1.83706	-1.74736	-2.4343	-2.63005	-2.46848	-2.09332	-2.11242	3	3	3	16	16	16	26.832	0	11.906	44461000	3	1.37468	0.100643	-0.36305	-2.41465			Q9Y3B8	Q9Y3B8	Oligoribonuclease, mitochondrial	REXO2	5361
-2.2742	-2.00314	-2.39912	-2.34613	-1.87956	-2.53231	-2.53122	-2.97319	-2.44865	-2.22455	3	3	3	7.5	7.5	7.5	57.206	0	9.8592	33603000	3	1.28535	0.115499	-0.361552	-2.28288			P30837	P30837	Aldehyde dehydrogenase X, mitochondrial	ALDH1B1	1342
0.025619	-0.202169	0.101691	0.0169495	0.0727927	-0.241545	-0.519581	-0.305206	-0.361374	-0.362177	4	4	4	13.9	13.9	13.9	48.55	0	17.64	89993000	6	3.03548	0.01085	-0.360953	-5.10726			P20248;P78396	P20248	Cyclin-A2	CCNA2	1152
0.752918	1.33389	0.537406	0.493157	0.507323	0.718166	0.380652	0.0676434	0.323879	0.331432	1	1	1	1.8	1.8	1.8	54.528	0.00080289	2.6385	141590000	3	1.02375	0.178693	-0.360585	-1.89511			Q8NBI5	Q8NBI5	Solute carrier family 43 member 3	SLC43A3	3420
-2.32102	-2.06604	-2.25972	-2.01113	-2.15408	-2.90662	-2.40663	-2.62414	-2.25757	-2.4193	4	4	4	17.4	17.4	17.4	49.967	0	28.779	20786000	6	1.67069	0.0637135	-0.360456	-2.85405			Q49AR2	Q49AR2	UPF0489 protein C5orf22	C5orf22	2723
-0.815962	-0.832679	-1.08673	-1.02988	-0.820517	-1.28318	-1.27391	-1.43331	-1.2615	-1.13204	3	3	3	12.2	12.2	12.2	29.745	0	10.491	75038000	3	2.84865	0.0121278	-0.359638	-4.76541			Q9NPJ6	Q9NPJ6	Mediator of RNA polymerase II transcription subunit 4	MED4	4711
5.44041	5.20678	5.29062	5.29498	5.31953	4.69602	5.16001	4.84395	5.09544	4.96079	18	18	18	74.4	74.4	74.4	32.66	0	163.48	11507000000	77	2.34399	0.0242547	-0.359223	-3.90244			Q15181	Q15181	Inorganic pyrophosphatase	PPA1	2539
-0.995521	-0.699766	-1.13853	-1.28299	-1.22185	-1.51162	-1.25757	-1.46193	-1.47467	-1.42558	3	3	3	4.8	4.8	4.8	45.929	0	5.7385	61061000	4	1.88277	0.0460322	-0.358541	-3.17484			Q15532	Q15532	Protein SSXT	SS18	2581
-4.88959	-4.65737	-4.89663	-5.04963	-4.95048	-5.40124	-5.34783	-5.45172	-5.03403	-5.0008	1	1	1	4.4	4.4	4.4	41.244	0	12.528	4182700	1	1.84205	0.0485099	-0.358385	-3.11271			Q9BRQ0	Q9BRQ0	Pygopus homolog 2	PYGO2	4207
2.62184	1.62878	2.603	2.33323	2.18621	1.82973	2.08183	1.74231	2.04837	1.88098	7	7	7	41.2	41.2	41.2	26.534	0	24.949	436950000	16	1.00045	0.186282	-0.357969	-1.86022			O14530	O14530	Thioredoxin domain-containing protein 9	TXNDC9	224
-5.10632	-4.70999	-5.50026	-4.99159	-4.79881	-5.63346	-5.55989	-5.2989	-5.28062	-5.12267	2	2	2	9.6	9.6	9.6	41.937	0	11.071	6063400	2	1.18295	0.135733	-0.357713	-2.13167			Q96LA8	Q96LA8	Protein arginine N-methyltransferase 6	PRMT6	3986
-0.134106	-0.148268	-0.314348	-0.440453	-0.304776	-0.716545	-0.609007	-0.587331	-0.5788	-0.638039	4	4	4	25.8	25.8	25.8	22.574	0	19.563	106910000	7	3.3579	0.00940541	-0.357554	-5.73065			Q9NP77	Q9NP77	RNA polymerase II subunit A C-terminal domain phosphatase SSU72	SSU72	4691
-3.69105	-3.84149	-3.9788	-3.58328	-3.795	-4.54501	-3.65469	-4.69272	-3.93163	-3.85331	1	1	1	3.6	3.6	3.6	44.355	0.0008037	2.6596	6881700	1	0.8723	0.234225	-0.357546	-1.66645			Q13761	Q13761	Runt-related transcription factor 3	RUNX3	2375
5.32263	5.51608	5.10796	5.23192	5.11767	4.56725	5.15086	4.79166	5.04505	4.9538	8	8	8	69.6	69.6	69.6	10.932	0	20.93	13084000000	34	1.64357	0.06623	-0.357529	-2.81347			P61604	P61604	10 kDa heat shock protein, mitochondrial	HSPE1	1899
3.67795	3.40857	3.49405	3.32096	3.38931	3.15166	3.27911	2.95502	3.26426	2.85333	22	22	21	43	43	40.3	67.993	0	190.08	2075000000	50	2.0381	0.0363597	-0.357491	-3.41464			P08195	P08195	4F2 cell-surface antigen heavy chain	SLC3A2	905
4.00738	4.10002	4.01012	3.91745	4.05543	3.74526	3.77189	3.42663	3.75296	3.60763	14	10	10	62.9	51.8	51.8	27.764	0	196.57	5970100000	46	2.95181	0.0118376	-0.357208	-4.95252			P27348	P27348	14-3-3 protein theta	YWHAQ	1268
-0.927429	-0.657851	-1.03253	-1.03602	-0.925713	-1.52749	-1.1108	-1.40896	-1.14108	-1.17324	11	5	5	24.9	14.9	14.9	48.897	0	20.574	83760000	7	1.9712	0.0405627	-0.356403	-3.31079			Q9UN37	Q9UN37	Vacuolar protein sorting-associated protein 4A	VPS4A	5224
1.25065	1.31882	1.28154	1.05556	1.31221	0.988346	0.770283	0.850646	0.863228	0.964661	15	15	15	24.3	24.3	24.3	85.513	0	62.708	307790000	16	3.32686	0.00979487	-0.356323	-5.66866			P08473	P08473	Neprilysin	MME	912
-0.841686	-1.0071	-0.583783	-0.709175	-0.651858	-1.1342	-1.27998	-1.13708	-1.25478	-0.769137	3	3	3	31.1	31.1	31.1	19.901	0	11.702	119470000	3	1.77426	0.0542612	-0.356316	-3.00988			Q8IY57;Q8N488	Q8IY57	YY1-associated factor 2	YAF2	3296
-3.19338	-3.11494	-3.37856	-3.2569	-3.22327	-3.85003	-3.34357	-3.85425	-3.28244	-3.61698	2	2	2	8.9	8.9	8.9	45.338	0	11.013	8986400	3	1.61326	0.0690551	-0.356042	-2.76822			Q9BSL1	Q9BSL1	Ubiquitin-associated domain-containing protein 1	UBAC1	4231
-4.49583	-5.16342	-4.95595	-5.2915	-4.79545	-4.95366	-5.10923	-5.18459	-5.73033	-5.5042	3	2	2	15	12.1	12.1	37.221	0	3.1361	4822200	2	0.955687	0.201317	-0.355973	-1.79293			P16520	P16520	Guanine nucleotide-binding protein G(I)/G(S)/G(T) subunit beta-3	GNB3	1084
-3.2329	-2.49493	-3.02899	-3.07302	-3.38977	-4.27939	-2.99482	-3.61251	-3.0729	-3.0397	2	2	2	5.8	5.8	5.8	36.294	0.0040501	2.0216	3268000	2	0.595255	0.397869	-0.355944	-1.22913			P13716	P13716	Delta-aminolevulinic acid dehydratase	ALAD	1025
0.650867	0.802408	0.664051	0.484743	0.49075	0.215051	0.406487	0.234708	0.299488	0.157943	12	12	11	45.2	45.2	40.1	44.678	0	43.25	195540000	16	2.90107	0.0118625	-0.355828	-4.85998			O95801	O95801	Tetratricopeptide repeat protein 4	TTC4	744
1.80051	1.28218	1.60352	1.56731	1.68563	1.09871	1.3543	1.03653	1.2778	1.3969	9	9	9	64.2	64.2	64.2	20.063	0	29.892	465800000	14	1.88667	0.0459861	-0.354986	-3.18082			Q9H910	Q9H910	Hematological and neurological expressed 1-like protein	HN1L	4601
-0.323126	2.69065	-0.22461	0.189276	0.521547	0.139456	0.129183	-0.0478175	0.703897	0.154618	11	11	10	11.3	11.3	9.6	136.4	0	16.041	260770000	17	0.261327	0.707766	-0.354881	-0.627428			Q2M389	Q2M389	WASH complex subunit 7	KIAA1033	2688
-1.73661	-1.52956	-1.57362	-1.91295	-1.6537	-1.92932	-2.12387	-2.07226	-2.15315	-1.90162	3	3	2	6.1	6.1	4.7	59.536	0	11.209	23338000	4	2.5094	0.0194087	-0.354754	-4.17647			P56282	P56282	DNA polymerase epsilon subunit 2	POLE2	1824
-2.97067	-3.26562	-2.98332	-2.78199	-2.99012	-3.72238	-3.61461	-3.34361	-2.78733	-3.29462	6	3	3	10.7	7	7	97.551	0	10.604	13435000	3	1.07266	0.163755	-0.354164	-1.96808			Q15700;Q92796	Q15700	Disks large homolog 2	DLG2	2602
-4.33837	-4.68081	-4.44545	-4.69934	-4.67635	-5.11501	-4.7175	-4.96581	-5.0971	-4.71391	2	2	2	22.8	22.8	22.8	27.716	0	6.49	10428000	2	1.81855	0.0509913	-0.353801	-3.07699			Q9BTK6	Q9BTK6	PAXIP1-associated glutamate-rich protein 1	PAGR1	4251
-0.688464	-0.297078	-0.640231	-0.648881	-0.676001	-1.05348	-0.858371	-1.10956	-0.810316	-0.886317	9	9	9	36.4	36.4	36.4	28.235	0	36.127	257300000	12	2.2558	0.0277816	-0.353478	-3.75943			Q5RKV6	Q5RKV6	Exosome complex component MTR3	EXOSC6	2807
0.836437	0.565465	0.738798	0.645933	0.574998	0.270166	0.396408	0.332686	0.252661	0.342753	7	7	7	23.1	23.1	23.1	44.402	0	17.651	185190000	11	3.55274	0.00918095	-0.353392	-6.13002			Q9H814	Q9H814	Phosphorylated adapter RNA export protein	PHAX	4584
-1.02701	-0.740017	-1.20769	-1.40842	-1.08071	-1.13841	-1.54946	-1.54727	-1.70561	-1.28978	5	5	5	3.4	3.4	3.4	165.95	0	10.68	53010000	5	1.3362	0.107351	-0.353336	-2.35788			O43379	O43379	WD repeat-containing protein 62	WDR62	362
-2.20637	-0.868259	-2.32829	-2.48576	-2.46495	-2.37172	-2.24473	-2.64947	-2.3951	-2.45726	3	3	3	13.8	13.8	13.8	42.506	0	17.726	34296000	3	0.536639	0.442625	-0.352928	-1.13144			O75554	O75554	WW domain-binding protein 4	WBP4	560
2.13476	1.77962	1.93942	2.00802	1.98329	1.60524	1.63567	1.38098	1.54447	1.91692	15	15	15	40.4	40.4	40.4	49.451	0	82.686	659680000	22	2.01593	0.0379709	-0.352367	-3.38013			Q9BXS6	Q9BXS6	Nucleolar and spindle-associated protein 1	NUSAP1	4356
0.460019	1.39719	0.555457	0.195734	0.421554	0.145052	0.344925	0.219415	0.245503	0.313228	12	12	12	25	25	25	66.855	0	35.021	160230000	13	0.882895	0.230314	-0.352365	-1.68262			Q9UJX3	Q9UJX3	Anaphase-promoting complex subunit 7	ANAPC7	5142
0.634481	0.521199	0.399493	0.29908	0.420168	0.0862031	0.141737	0.13098	-0.00484497	0.159184	10	10	10	24.4	24.4	24.4	65.947	0	59.021	198100000	16	3.2323	0.00946448	-0.352232	-5.48248			Q14181	Q14181	DNA polymerase alpha subunit B	POLA2	2414
2.81484	2.87338	2.6214	2.59045	2.47396	2.23735	2.45184	2.22377	2.40744	2.29661	11	11	10	75.7	75.7	61.6	19.208	0	38.328	1074500000	24	2.43051	0.0214245	-0.351402	-4.04478			O43447	O43447	Peptidyl-prolyl cis-trans isomerase H	PPIH	371
2.19294	2.85566	2.27418	1.71645	1.76048	1.83786	1.9627	1.97006	1.54028	1.73275	17	17	17	47.1	47.1	47.1	41.193	0	47.024	917140000	29	0.818786	0.260448	-0.351212	-1.58432			Q15050	Q15050	Ribosome biogenesis regulatory protein homolog	RRS1	2514
0.144935	0.224045	0.142959	0.251991	0.206776	-0.436659	-0.175929	-0.377989	0.0844162	0.122273	3	3	3	29.2	29.2	29.2	14.494	0	20.702	80791000	5	1.76966	0.0544066	-0.350919	-3.00292			P52758	P52758	Ribonuclease UK114	HRSP12	1736
-1.47218	-1.35368	-1.47106	-1.44995	-1.68472	-1.88445	-1.86619	-1.84406	-1.7521	-1.83733	6	6	6	9.4	9.4	9.4	81.68	0	13.388	48206000	7	3.47293	0.00874419	-0.35051	-5.96425			Q96EB6	Q96EB6	NAD-dependent protein deacetylase sirtuin-1;SirtT1 75 kDa fragment	SIRT1	3857
2.67845	2.94303	2.71794	2.24709	2.09121	2.39588	2.35005	2.36586	1.90017	1.91434	12	12	12	35.6	35.6	35.6	40.235	0	29.936	588760000	16	0.958974	0.200092	-0.350285	-1.79789			Q9H6F5	Q9H6F5	Coiled-coil domain-containing protein 86	CCDC86	4562
-0.405314	-0.349397	-0.306863	-0.394571	-0.236884	-0.692115	-0.812421	-0.695859	-0.835989	-0.407836	6	5	5	21.2	18.9	18.9	39.31	0	9.188	83648000	6	2.5606	0.0176909	-0.350238	-4.26294			Q96GD4	Q96GD4	Aurora kinase B	AURKB	3909
-4.78057	-4.04031	-4.60281	-4.87712	-5.19222	-5.09752	-4.69272	-4.9431	-5.44468	-5.06089	1	1	1	10.7	10.7	10.7	15.651	0	8.85	13613000	2	0.793166	0.273959	-0.349176	-1.54468			O75817	O75817	Ribonuclease P protein subunit p20	POP7	585
0.92164	1.12904	0.723078	0.749523	0.656387	0.31451	0.778693	0.502636	0.391416	0.447602	8	8	8	29.4	29.4	29.4	33.886	0	37.363	223920000	13	1.76459	0.0550435	-0.348961	-2.99526			Q9BY42	Q9BY42	Protein RTF2 homolog	RTFDC1	4363
0.934584	1.14065	0.712096	0.663359	0.569575	0.523744	0.616404	0.430061	0.33337	0.372265	13	13	13	21.5	21.5	21.5	88.813	0	81.095	220660000	17	1.78213	0.0537455	-0.348884	-3.02177			Q9BWU0	Q9BWU0	Kanadaptin	SLC4A1AP	4336
2.4126	1.78106	2.37043	2.25692	2.26196	1.68106	2.02242	1.83887	1.90686	1.89876	10	10	10	60.9	60.9	60.9	26.131	0	37.085	839840000	18	1.60362	0.0699404	-0.347	-2.75385			O75934	O75934	Pre-mRNA-splicing factor SPF27	BCAS2	601
-1.98339	-1.93367	-2.2101	-2.08774	-2.25019	-2.34265	-2.37318	-2.56879	-2.35085	-2.56381	5	5	5	12.8	12.8	12.8	41.142	0	8.6286	61526000	5	2.58692	0.017217	-0.346838	-4.3077			O95149	O95149	Snurportin-1	SNUPN	664
-0.0533941	0.0786834	-0.327326	-0.604253	-0.423353	-0.0202245	-0.507666	-0.4255	-1.23533	-0.874806	11	11	11	15.9	15.9	15.9	78.846	0	27.878	120650000	11	0.726021	0.312762	-0.346778	-1.43966			P41182;Q8N143	P41182	B-cell lymphoma 6 protein	BCL6	1479
-1.99364	-1.25958	-1.89718	-2.15369	-1.98878	-2.08756	-2.35349	-2.17793	-2.11976	-2.28771	3	3	3	5.2	5.2	5.2	68.928	0	5.0641	14596000	3	1.17731	0.136843	-0.346713	-2.12333			Q15051	Q15051	IQ calmodulin-binding motif-containing protein 1	IQCB1	2515
-1.70801	-1.05827	-1.53497	-1.78358	-1.61083	-1.99691	-1.96947	-1.77069	-1.95996	-1.73135	6	6	6	11.6	11.6	11.6	73.48	0	23.326	63330000	7	1.42739	0.0919792	-0.34654	-2.49249			Q9P0U3	Q9P0U3	Sentrin-specific protease 1	SENP1	4987
-0.616474	0.0233759	-0.553367	-1.14345	-0.382787	-0.778907	-0.569959	-1.31147	-1.11877	-0.625741	5	5	5	8.7	8.7	8.7	60.877	0	9.9802	85368000	7	0.738829	0.304598	-0.34643	-1.45983			Q8WTV0	Q8WTV0	Scavenger receptor class B member 1	SCARB1	3574
-1.20275	-2.51891	-1.61513	-1.44564	-1.52677	-2.1828	-1.89565	-2.01411	-2.23247	-1.71578	2	2	2	10.4	10.4	10.4	35.438	0	7.9596	43289000	2	0.712879	0.321024	-0.346321	-1.41888			Q9Y448	Q9Y448	Small kinetochore-associated protein	KNSTRN	5393
-6.17915	-5.59818	-7.04452	-6.8146	-7.61927	-6.87772	-6.83831	-7.1504	-7.56978	-6.55105	1	1	1	1.3	1.3	1.3	109.79	0.0015838	2.4206	2936200	1	0.397581	0.569334	-0.346307	-0.888236			O94985	O94985	Calsyntenin-1;Soluble Alc-alpha;CTF1-alpha	CLSTN1	653
0.861968	0.923475	0.788059	0.941789	0.921105	0.402857	0.531904	0.318335	0.661223	0.793385	7	7	7	46.1	46.1	46.1	17.999	0	14.777	210620000	8	2.30071	0.0258456	-0.345738	-3.83201			Q9H1K1	Q9H1K1	Iron-sulfur cluster assembly enzyme ISCU, mitochondrial	ISCU	4485
-0.413847	-0.0795297	-0.512339	-0.510863	-0.439663	-0.871491	-0.715069	-0.7865	-0.654139	-0.657454	5	5	5	16.8	16.8	16.8	39.74	0	12.231	98104000	6	2.29744	0.0260143	-0.345682	-3.8267			Q96MX6	Q96MX6	WD repeat-containing protein 92	WDR92	4004
3.62757	3.68033	3.53189	3.43537	3.43948	2.99384	3.36941	2.95034	3.52413	3.15256	10	10	10	66.2	66.2	66.2	16.32	0	67.066	3212100000	30	1.6798	0.0630669	-0.344873	-2.8677			O15511	O15511	Actin-related protein 2/3 complex subunit 5	ARPC5	334
-0.532209	0.360887	-0.121942	-0.336031	-0.246656	-1.0587	-0.195728	-0.732925	-0.343235	-0.268379	4	4	4	35.7	35.7	35.7	21.764	0	14.961	55697000	7	0.798963	0.270296	-0.344604	-1.55367			Q9H0A8	Q9H0A8	COMM domain-containing protein 4	COMMD4	4451
0.165822	0.00178253	0.0356294	0.10282	0.175063	-0.489919	-0.101257	-0.334274	-0.174802	-0.141511	10	10	10	16.6	16.6	16.6	104.82	0	38.729	119460000	11	2.58769	0.0172986	-0.344576	-4.30901			Q12872	Q12872	Splicing factor, suppressor of white-apricot homolog	SFSWAP	2237
-3.77718	-3.13975	-3.84088	-4.10844	-4.1379	-4.03393	-3.66458	-4.27816	-4.09015	-4.65906	1	1	1	0.6	0.6	0.6	165.67	0.0078271	1.5751	4486100	1	0.713788	0.320443	-0.344347	-1.42032			P30414	P30414	NK-tumor recognition protein;Putative peptidyl-prolyl cis-trans isomerase	NKTR	1332
2.39905	2.5509	2.12208	2.10585	2.05974	1.73349	2.02944	1.73639	2.30324	1.71381	17	8	8	33.7	17.9	17.9	32.95	0	42.507	1565400000	20	1.28579	0.115433	-0.344248	-2.28352			P06753;P09493	P06753	Tropomyosin alpha-3 chain	TPM3	875
2.87551	2.99631	2.76169	2.73421	2.79475	2.36065	2.56335	2.43863	2.53132	2.54729	16	16	16	54.7	54.7	54.7	25.835	0	31.422	1339200000	27	3.31246	0.00982278	-0.344246	-5.64005			Q96CT7	Q96CT7	Coiled-coil domain-containing protein 124	CCDC124	3827
3.09936	2.75424	2.90324	2.84977	2.76896	2.55561	2.68118	2.50552	2.481	2.43138	7	7	1	36.8	36.8	6.9	16.46	0	24.134	2311300000	23	2.73409	0.0140168	-0.344177	-4.56217			P47813	P47813	Eukaryotic translation initiation factor 1A, X-chromosomal	EIF1AX	1568
0.80114	1.04196	0.733513	0.672871	0.534101	0.563802	0.150214	0.444103	0.255739	0.650519	9	9	8	24	24	22.2	48.337	0	24.649	324920000	10	1.59602	0.070785	-0.343842	-2.74252			P14635	P14635	G2/mitotic-specific cyclin-B1	CCNB1	1047
2.83197	2.23954	2.70136	2.66953	2.7908	2.08666	2.46111	2.22439	2.4141	2.3302	14	14	14	52.7	52.7	52.7	37.636	0	101.42	1308200000	33	1.59028	0.0716427	-0.343349	-2.73397			O00170	O00170	AH receptor-interacting protein	AIP	158
-1.13481	-0.545361	-1.40986	-1.20208	-1.20475	-1.53735	-1.43049	-1.54463	-1.47647	-1.22306	3	3	3	48.6	48.6	48.6	15.819	0	4.6482	71398000	5	1.21577	0.129265	-0.343028	-2.18017			Q6P161	Q6P161	39S ribosomal protein L54, mitochondrial	MRPL54	2946
3.99168	3.98548	4.01245	4.05188	4.03917	3.23952	3.93991	3.52999	3.78129	3.87615	13	13	12	32.5	32.5	30.5	48.227	0	41.573	3680200000	49	1.53017	0.0787228	-0.34276	-2.64463			Q07666;Q5VWX1	Q07666	KH domain-containing, RNA-binding, signal transduction-associated protein 1	KHDRBS1	2187
-1.67851	-1.17915	-1.5685	-1.83245	-1.60016	-2.31978	-1.82976	-1.95641	-1.77496	-1.69079	7	7	7	22.2	22.2	22.2	51.77	0	24.278	60908000	8	1.24157	0.123594	-0.342587	-2.21828			Q8TEA1	Q8TEA1	Putative methyltransferase NSUN6	NSUN6	3555
3.00388	3.29801	3.04731	3.00542	3.00921	2.59103	2.87105	2.81012	2.6743	2.70643	33	33	33	18.3	18.3	18.3	263.83	0	146.74	1197400000	48	2.71723	0.0142065	-0.342183	-4.53266			P18583	P18583	Protein SON	SON	1120
2.67572	2.83176	2.56248	2.54242	2.41039	2.25075	2.329	2.26056	2.27371	2.19839	16	16	16	22.8	22.8	22.8	69.997	0	58.417	693940000	33	2.7768	0.0134235	-0.34207	-4.6374			Q9Y2W2	Q9Y2W2	WW domain-binding protein 11	WBP11	5329
0.868291	0.646342	0.635273	1.03919	0.856291	0.309879	0.430395	0.418346	0.708344	0.468532	8	8	7	12.6	12.6	11.7	100.14	0	22.662	209880000	11	2.03039	0.0370053	-0.341977	-3.40264			Q13469	Q13469	Nuclear factor of activated T-cells, cytoplasmic 2	NFATC2	2332
-0.323982	0.102561	-0.107303	-0.287269	-0.230957	-0.763641	-0.353478	-0.536967	-0.403881	-0.497377	7	7	7	23.8	23.8	23.8	38.286	0	23.855	170080000	8	1.93504	0.0429095	-0.341679	-3.25503			Q13426	Q13426	DNA repair protein XRCC4	XRCC4	2321
3.07309	2.83421	2.93936	3.10745	3.0388	2.53481	2.7444	2.60728	2.764	2.6391	14	14	14	61.1	61.1	61.1	40.968	0	76.861	1189200000	28	3.0767	0.0106034	-0.340661	-5.18451			P78406	P78406	mRNA export factor	RAE1	2030
2.72122	2.64151	2.49156	2.53612	2.44249	2.12886	2.33964	2.11456	2.31959	2.22698	15	15	15	59.6	59.6	59.6	33.526	0	59.218	1374500000	31	2.94623	0.0118109	-0.34065	-4.94228			Q99614;REV__Q9BYX2	Q99614	Tetratricopeptide repeat protein 1	TTC1	4126
-1.74169	-1.41743	-1.74119	-1.79571	-1.75837	-2.18383	-1.80109	-2.03145	-2.08055	-2.06025	3	3	3	7.5	7.5	7.5	53.349	0	3.1386	36979000	3	2.1819	0.0304139	-0.340556	-3.64113			Q9UHC7;Q13434	Q9UHC7	E3 ubiquitin-protein ligase makorin-1	MKRN1	5095
-0.693803	-0.868259	-0.953697	-0.790292	-0.924182	-1.17305	-1.23373	-1.19281	-1.10905	-1.2207	4	4	4	17	17	17	25.248	0	7.6736	69067000	4	3.74128	0.00571429	-0.339821	-6.53431			Q96MW1	Q96MW1	Coiled-coil domain-containing protein 43	CCDC43	4002
-1.92676	-1.29006	-1.7556	-1.92659	-1.85812	-2.00661	-1.89426	-2.30097	-2.19503	-2.05844	3	3	3	6.1	6.1	6.1	48.633	0	4.5342	13130000	3	1.39191	0.0977027	-0.339635	-2.44008			Q8NEF9	Q8NEF9	Serum response factor-binding protein 1	SRFBP1	3462
2.31408	2.04719	2.3265	2.31494	2.43251	1.90332	1.91629	1.93842	1.99487	1.98527	28	28	28	16.9	16.9	16.9	228.54	0	98.926	534790000	35	3.0338	0.0108714	-0.339411	-5.10413			Q15154	Q15154	Pericentriolar material 1 protein	PCM1	2536
0.866729	0.87124	0.724561	0.713818	0.468226	0.301816	0.536788	0.38382	0.469689	0.255816	5	5	5	41.5	41.5	41.5	16.859	0	17.331	438950000	12	2.26857	0.0271862	-0.339329	-3.78001			Q9NRF9	Q9NRF9	DNA polymerase epsilon subunit 3	POLE3	4751
2.79246	2.76779	2.69542	2.74412	2.81878	2.29855	2.43951	2.2491	2.37767	2.75743	10	10	10	64	64	64	14.285	0	44.19	2113300000	21	2.21425	0.0295172	-0.339265	-3.69276			O14737	O14737	Programmed cell death protein 5	PDCD5	247
-1.97517	0.118379	-2.01736	-2.10528	-1.89956	-2.21531	-1.89116	-2.124	-1.2947	-2.04359	7	7	7	6.4	6.4	6.4	122.15	0	16.12	35960000	7	0.319543	0.643938	-0.337953	-0.742295			Q9UPN4	Q9UPN4	Centrosomal protein of 131 kDa	CEP131	5248
0.0905318	-0.0732078	-0.0694345	-0.105995	-0.0719927	-0.574924	-0.188555	-0.678434	-0.217399	-0.259478	6	6	4	13.8	13.8	11.1	61.651	0	25.996	225550000	8	1.87149	0.0472557	-0.337738	-3.15761			Q92558	Q92558	Wiskott-Aldrich syndrome protein family member 1	WASF1	3660
-1.82597	-1.62183	-2.23315	-2.05974	-1.96945	-2.40143	-2.18781	-2.39747	-2.14607	-2.26551	7	6	6	4.6	4.3	4.3	242.96	0	13.231	47030000	6	1.70328	0.0611172	-0.33763	-2.90293			Q5JSZ5	Q5JSZ5	Protein PRRC2B	PRRC2B	2791
-5.72976	-5.22026	-5.60661	-5.65174	-5.3997	-5.88497	-5.87682	-6.21129	-5.32743	-5.99498	1	1	1	4	4	4	32.871	0.0074864	1.6129	6337300	1	1.06023	0.16744	-0.337484	-1.94957			Q9H6K1	Q9H6K1	Uncharacterized protein C6orf106	C6orf106	4564
2.27965	2.67707	2.27371	2.27249	2.14214	1.70268	2.11257	2.02236	2.10398	2.01808	8	8	8	51.6	51.6	51.6	17.561	0	32.797	1046100000	22	1.67701	0.0632464	-0.337081	-2.86352			O00422	O00422	Histone deacetylase complex subunit SAP18	SAP18	186
-2.63572	-2.32394	-2.73127	-2.65251	-2.70995	-2.65626	-3.03033	-3.0974	-2.92198	-3.03273	2	2	2	3.9	3.9	3.9	66.205	0	4.6602	11286000	2	1.85724	0.0475575	-0.337059	-3.13586			Q9UGN5	Q9UGN5	Poly [ADP-ribose] polymerase 2	PARP2	5077
0.521183	-0.0206006	0.289115	0.461055	0.550572	-0.139114	0.108725	-0.150449	0.153022	0.144357	9	9	9	36.2	36.2	36.2	38.771	0	36.921	178490000	12	1.54951	0.07645	-0.336957	-2.67334			Q96J01	Q96J01	THO complex subunit 3	THOC3	3955
-1.80098	-1.0008	-1.88373	-1.87333	-1.80437	-1.94219	-2.10011	-2.19526	-2.03366	-1.77669	6	6	6	5.8	5.8	5.8	123.47	0	19.799	49523000	8	0.985679	0.191408	-0.336938	-1.83806			Q9Y4D1	Q9Y4D1	Disheveled-associated activator of morphogenesis 1	DAAM1	5407
-5.55561	-5.79967	-5.24972	-5.50991	-5.48295	-5.53453	-5.8497	-6.32605	-5.80802	-5.76135	1	1	1	9.1	9.1	9.1	27.953	0	2.9472	2018700	1	1.19521	0.133114	-0.336358	-2.14979			Q8TAP8	Q8TAP8	Protein phosphatase 1 regulatory subunit 35	PPP1R35	3507
1.93114	1.75264	1.63946	2.22003	2.0477	1.23267	1.74996	1.26223	1.99726	1.66872	15	15	15	42.4	42.4	42.4	39.829	0	57.426	926640000	24	1.00717	0.184166	-0.336029	-1.87029			P50552	P50552	Vasodilator-stimulated phosphoprotein	VASP	1662
-1.0333	-0.599877	-0.921369	-1.21254	-1.03076	-1.09573	-1.25966	-1.41938	-1.43641	-1.26626	4	4	4	15.6	15.6	15.6	39.542	0	5.3144	32523000	5	1.65197	0.0653234	-0.335921	-2.82603			Q8WVM0	Q8WVM0	Dimethyladenosine transferase 1, mitochondrial	TFB1M	3606
2.65607	2.57988	2.45429	2.63644	2.5482	2.09646	2.34825	2.20729	2.2874	2.25971	10	10	8	32.7	32.7	28.9	41.817	0	50.106	1235400000	23	3.50701	0.0085042	-0.335152	-6.03465			Q9NR56;Q5VZF2	Q9NR56	Muscleblind-like protein 1	MBNL1	4747
2.51131	2.58013	2.39012	2.3922	2.31405	2.00964	2.40623	1.88828	2.31526	1.89464	4	1	1	13.3	3.2	3.2	27.774	0.0013914	2.4931	1981400000	5	1.65215	0.0653618	-0.334753	-2.8263			P31947	P31947	14-3-3 protein sigma	SFN	1362
6.95714	7.02248	6.83164	6.68929	6.7504	6.40458	6.68439	6.50392	6.48645	6.49813	29	29	29	77.4	77.4	77.4	43.786	0	320.52	20809000000	143	2.60081	0.0170839	-0.334699	-4.33142			Q9UQ80	Q9UQ80	Proliferation-associated protein 2G4	PA2G4	5266
-0.919211	-0.959358	-1.01089	-1.14334	-1.0287	-1.91732	-1.11071	-1.50941	-1.12177	-1.07478	4	4	4	26.8	26.8	26.8	20.747	0	6.1006	40980000	4	1.09199	0.158352	-0.334498	-1.99685			O00399	O00399	Dynactin subunit 6	DCTN6	181
2.4658	2.52265	2.29356	2.5083	2.51269	1.88452	2.24657	1.89261	2.31005	2.29744	13	13	12	40.9	40.9	37.4	38.044	0	39.242	679790000	22	1.85736	0.0476461	-0.334362	-3.13604			P25685	P25685	DnaJ homolog subfamily B member 1	DNAJB1	1245
2.90768	2.73317	2.69297	2.77032	2.69798	2.3941	2.4187	2.42099	2.49554	2.40172	10	10	10	42.4	42.4	42.4	23.671	0	153.23	2047200000	20	4.2484	0.00592	-0.334211	-7.71886			P82979	P82979	SAP domain-containing ribonucleoprotein	SARNP	2055
-1.20924	-0.920598	-1.20371	-1.47604	-1.30398	-1.45996	-1.39808	-1.84117	-1.47239	-1.60914	2	2	2	8.5	8.5	8.5	44.871	0	7.7372	14052000	3	1.62059	0.0683226	-0.333435	-2.77915			O15504	O15504	Nucleoporin-like protein 2	NUPL2	333
-0.513205	-0.542042	-0.384286	-0.38006	-0.351178	-1.01828	-0.756968	-0.793472	-0.538662	-0.729553	5	5	3	9.6	9.6	5.4	55.937	0	7.9195	150440000	7	2.32905	0.0249168	-0.333233	-3.87807			Q14814	Q14814	Myocyte-specific enhancer factor 2D	MEF2D	2475
-5.53219	-4.46199	-5.4164	-5.59664	-5.18522	-6.02854	-4.77412	-5.95352	-5.49276	-5.60821	1	1	1	3.8	3.8	3.8	46.742	0	4.6624	2160300	2	0.514946	0.460457	-0.332939	-1.09465			Q9NXR8	Q9NXR8	Inhibitor of growth protein 3	ING3	4916
6.68459	6.66222	6.56103	6.60413	6.40183	6.05631	6.42213	6.26646	6.31886	6.18573	45	45	44	64.7	64.7	63.6	73.68	0	323.31	22938000000	170	2.51338	0.0192227	-0.332861	-4.18315			P38646	P38646	Stress-70 protein, mitochondrial	HSPA9	1452
-5.66551	-4.37873	-5.83262	-5.61227	-5.64612	-5.8883	-5.53727	-5.67224	-6.13434	-5.56674	2	2	2	4.1	4.1	4.1	71.682	0	4.7869	4731000	2	0.551864	0.430405	-0.332726	-1.15705			O94927	O94927	HAUS augmin-like complex subunit 5	HAUS5	646
2.78862	2.69465	2.59251	2.74496	2.8516	2.17675	2.44053	2.25394	2.64774	2.49307	11	11	11	58.1	58.1	58.1	21.676	0	47.487	1744500000	30	2.08462	0.0347697	-0.33206	-3.48741			P30626	P30626	Sorcin	SRI	1339
0.797777	0.88104	0.677703	0.768977	0.685205	0.327976	0.684704	0.349157	0.319213	0.470965	2	2	2	25	25	25	9.1275	0	14.725	251550000	5	2.5284	0.0186316	-0.331737	-4.20845			P62312	P62312	U6 snRNA-associated Sm-like protein LSm6	LSM6	1938
1.84446	1.71504	1.74127	1.69113	1.76949	1.23583	1.46967	1.3274	1.55082	1.51975	14	14	14	41.3	41.3	41.3	63.876	0	129.38	623880000	26	3.00729	0.0112129	-0.331584	-5.05482			Q8IY67	Q8IY67	Ribonucleoprotein PTB-binding 1	RAVER1	3297
1.13356	1.01315	1.13783	0.948213	0.869524	0.668274	0.780684	0.809141	0.717671	0.469182	9	9	9	33	33	33	45.479	0	43.936	332060000	17	2.49902	0.0198099	-0.331465	-4.15903			Q9BTE6	Q9BTE6	Alanyl-tRNA editing protein Aarsd1	AARSD1	4249
1.13626	1.6775	1.206	0.953558	1.08512	0.769142	1.01656	0.9881	0.824637	0.803223	9	9	9	53.3	53.3	53.3	24.551	0	11.345	436910000	13	1.41919	0.0930302	-0.331355	-2.48037			P19388	P19388	DNA-directed RNA polymerases I, II, and III subunit RPABC1	POLR2E	1135
0.360469	0.356744	0.142466	0.0756461	0.0167932	-0.265358	0.0491296	-0.23166	-0.0332452	-0.216651	6	6	6	44.3	44.3	44.3	18.325	0	22.51	231930000	10	2.08279	0.0348343	-0.329981	-3.48453			Q8N5N7	Q8N5N7	39S ribosomal protein L50, mitochondrial	MRPL50	3383
1.82055	1.81238	1.72941	1.76054	1.51952	1.22769	1.48948	1.30646	1.50131	1.46818	13	13	13	34.7	34.7	34.7	66.526	0	150.47	600040000	21	2.54181	0.0182578	-0.329861	-4.23111			Q6UN15	Q6UN15	Pre-mRNA 3-end-processing factor FIP1	FIP1L1	3005
2.03236	1.96285	1.96835	1.9108	2.1182	1.6125	1.62359	1.62634	1.7529	1.72925	14	14	14	47.1	47.1	47.1	39.681	0	70.797	884590000	24	3.99182	0.0053913	-0.329595	-7.10091			P35249	P35249	Replication factor C subunit 4	RFC4	1401
4.8479	4.22058	4.73959	4.65122	4.54944	4.15532	4.36658	4.25378	4.2694	4.31745	17	17	15	49.1	49.1	46.5	45.374	0	142.85	7573000000	89	1.71176	0.0606093	-0.32924	-2.91567			P55209	P55209	Nucleosome assembly protein 1-like 1	NAP1L1	1803
1.16413	0.816052	1.17172	0.719485	0.697612	0.693014	0.849063	0.543808	0.572587	0.264537	6	6	6	19	19	19	39.134	0	18.972	145720000	6	1.29799	0.113912	-0.329198	-2.30152			O75794	O75794	Cell division cycle protein 123 homolog	CDC123	583
0.52015	0.656152	0.744225	1.01778	1.28322	-0.114097	0.172072	0.504087	1.00095	1.01265	8	8	8	30.2	30.2	30.2	43.585	0	42.117	219850000	15	0.612519	0.383492	-0.329172	-1.25746			O75521	O75521	Enoyl-CoA delta isomerase 2, mitochondrial	ECI2	553
-4.00306	-3.67976	-4.0642	-4.12362	-4.58402	-4.29645	-4.39144	-4.12162	-4.76655	-4.52434	1	1	1	3.1	3.1	3.1	46.722	0	3.1072	2783200	1	0.970288	0.196227	-0.329146	-1.81492			Q96L50	Q96L50	Leucine-rich repeat protein 1	LRR1	3982
-2.21017	-1.3052	-2.25931	-2.36425	-2.33338	-1.82134	-2.39509	-2.71654	-2.65468	-2.52958	1	1	1	1.2	1.2	1.2	60.594	0.0081633	1.5252	56339000	1	0.630487	0.372726	-0.328986	-1.28676			Q8ND83	Q8ND83	SLAIN motif-containing protein 1	SLAIN1	3446
1.17225	1.18895	1.14933	0.904184	1.41513	0.889402	0.846767	0.43238	0.794278	1.22328	6	6	6	10.7	10.7	10.7	54.047	0	8.8395	267610000	8	1.2251	0.127435	-0.328748	-2.19396			Q9H2H9	Q9H2H9	Sodium-coupled neutral amino acid transporter 1	SLC38A1	4498
6.27159	6.24348	6.09819	5.95271	5.8635	5.80397	5.81854	5.52458	5.51388	6.12615	131	131	131	49.9	49.9	49.9	358.69	0	323.31	9150400000	237	1.34887	0.104732	-0.32847	-2.37657			P46013	P46013	Antigen KI-67	MKI67	1541
1.4544	1.49014	1.341	1.2945	1.60642	1.18556	0.999921	1.1627	1.02333	1.17452	15	15	14	35.9	35.9	30.8	67.15	0	26.671	434190000	18	2.86515	0.0120395	-0.328086	-4.79507			Q9UJY4	Q9UJY4	ADP-ribosylation factor-binding protein GGA2	GGA2	5146
-3.70526	-3.45339	-3.33666	-3.42284	-3.39201	-3.99375	-4.04249	-3.44407	-3.69148	-3.77604	2	2	2	10.1	10.1	10.1	29.267	0	9.4957	13548000	2	1.5033	0.0818074	-0.327533	-2.60479			Q9NW81	Q9NW81	ATP synthase subunit s-like protein	ATP5SL	4862
3.35176	3.15214	3.30104	3.30034	3.19711	2.89269	2.98164	2.8925	3.02961	2.87104	14	14	14	50	50	50	45.745	0	94.711	1323500000	30	3.86463	0.00585714	-0.326982	-6.80892			O60884	O60884	DnaJ homolog subfamily A member 2	DNAJA2	483
1.37021	1.52033	1.25391	1.12611	1.12925	0.986993	1.02742	0.979736	0.901647	0.8715	24	24	13	12.7	12.7	7.2	274.25	0	170.9	428960000	34	2.43662	0.0211984	-0.326502	-4.05492			O75179	O75179	Ankyrin repeat domain-containing protein 17	ANKRD17	509
5.02166	4.80918	4.8215	4.64773	4.92557	4.60762	4.66061	4.2085	4.62866	4.49144	18	18	18	68.9	68.9	68.9	26.21	0	98.7	4950300000	62	1.85855	0.047587	-0.325761	-3.13786			Q9HB71	Q9HB71	Calcyclin-binding protein	CACYBP	4641
-0.373597	-0.893556	-0.588552	-0.623098	-0.835546	-0.961191	-0.854701	-1.04829	-0.898939	-1.17967	3	3	3	23.6	23.6	23.6	19.053	0	8.3596	51180000	4	1.74742	0.056902	-0.325688	-2.96936			Q8N9N8	Q8N9N8	Probable RNA-binding protein EIF1AD	EIF1AD	3411
-2.93709	-2.58541	-3.03869	-2.98702	-2.85963	-3.21059	-3.05866	-3.29591	-3.29375	-3.17727	3	3	3	3	3	3	128.08	0	12.951	17708000	3	2.14398	0.0322064	-0.325664	-3.58095			Q8IUD2	Q8IUD2	ELKS/Rab6-interacting/CAST family member 1	ERC1	3235
2.58741	2.56943	2.64423	2.64289	2.89565	2.25549	2.26661	2.06369	2.60422	2.52255	16	8	6	56.9	28.6	24.2	34.769	0	31.834	592790000	13	1.66623	0.0638913	-0.325408	-2.84737			P11908	P11908	Ribose-phosphate pyrophosphokinase 2	PRPS2	999
2.15896	2.38218	2.06217	2.17848	2.04184	1.62195	1.95072	1.83749	1.95655	1.83019	21	21	21	33	33	33	90.254	0	170.42	526470000	35	2.28081	0.0267158	-0.325344	-3.79978			O43290	O43290	U4/U6.U5 tri-snRNP-associated protein 1	SART1	354
-6.2526	-5.54984	-6.28741	-5.91501	-5.95978	-6.098	-6.07947	-6.05634	-6.74839	-6.60794	1	1	1	3.8	3.8	3.8	35.812	0.0056614	1.7104	2861400	1	0.845086	0.248068	-0.325103	-1.62479			Q9P0W2	Q9P0W2	SWI/SNF-related matrix-associated actin-dependent regulator of chromatin subfamily E member 1-related	HMG20B	4988
3.64782	3.61227	3.52178	3.58427	3.45342	3.18258	3.31566	3.3164	3.1987	3.18161	14	14	14	58.9	58.9	58.9	29.841	0	75.516	2832200000	36	3.92548	0.00576	-0.32492	-6.94747			O75937	O75937	DnaJ homolog subfamily C member 8	DNAJC8	603
-1.37779	-0.39338	-1.48357	-1.66167	-1.3918	-1.93205	-1.30402	-1.77477	-1.60077	-1.32049	5	5	4	10.3	10.3	7.8	79.897	0	9.5398	75603000	4	0.622808	0.377567	-0.324774	-1.27426			Q9NVU0	Q9NVU0	DNA-directed RNA polymerase III subunit RPC5	POLR3E	4850
-1.91993	-2.4097	-2.32458	-1.48058	-1.37477	-2.0874	-2.70864	-2.2656	-2.08075	-1.99029	2	2	2	4.9	4.9	4.9	58.023	0.0013919	2.4982	18704000	2	0.646645	0.362215	-0.324621	-1.31295			Q86VQ1	Q86VQ1	Glucocorticoid-induced transcript 1 protein	GLCCI1	3197
2.62005	2.49841	2.60404	2.66014	2.74937	2.01407	2.53009	2.02408	2.54211	2.40059	6	6	6	68.4	68.4	68.4	10.834	0	39.722	963210000	13	1.49521	0.0829769	-0.324216	-2.59281			Q9Y333	Q9Y333	U6 snRNA-associated Sm-like protein LSm2	LSM2	5344
2.78498	3.18905	2.80771	2.85478	3.06625	2.59117	2.51522	2.56452	2.53788	2.87339	74	73	72	13	12.9	12.7	838.3	0	228.34	828700000	86	1.86268	0.0475113	-0.32412	-3.14416			Q9UPN3	Q9UPN3	Microtubule-actin cross-linking factor 1, isoforms 1/2/3/5	MACF1	5247
-3.49592	-3.07942	-3.58142	-3.83047	-3.92509	-3.90315	-3.77618	-4.108	-3.86675	-3.87672	1	1	1	6.6	6.6	6.6	24.324	0.00567	1.7274	3547500	1	1.12662	0.149983	-0.323698	-2.04825			Q9BW66	Q9BW66	Cyclin-dependent kinase 2-interacting protein	CINP	4320
1.97821	2.22146	1.82023	1.94054	1.83401	1.42641	1.7548	1.58098	1.76197	1.65393	12	12	5	30.7	30.7	12.1	60.959	0	72.53	652960000	20	2.02312	0.0372961	-0.323274	-3.39132			P33240	P33240	Cleavage stimulation factor subunit 2	CSTF2	1379
1.98033	2.33774	1.84469	1.72041	1.66213	1.71868	1.64954	1.48393	1.60202	1.4756	17	16	15	27.5	26.7	25.6	97.016	0	77.768	599210000	25	1.43251	0.0914469	-0.323106	-2.50005			P11171;Q9H4G0	P11171	Protein 4.1	EPB41	982
2.67	2.41605	2.57647	2.33192	2.60112	2.16217	2.19082	2.12742	2.19667	2.30511	28	28	28	53.8	53.8	53.8	82.562	0	163.56	1090900000	47	2.78502	0.0132544	-0.322671	-4.65196			Q15003	Q15003	Condensin complex subunit 2	NCAPH	2489
1.83597	2.0718	1.7209	1.73826	1.79027	1.44416	1.54215	1.41978	1.6118	1.52938	39	39	39	18.2	18.2	18.2	330.46	0	184.97	399490000	44	2.67064	0.0155476	-0.321989	-4.45158			Q8NFC6	Q8NFC6	Biorientation of chromosomes in cell division protein 1-like 1	BOD1L1	3474
4.79096	4.69649	4.76548	4.34778	4.50989	4.15497	4.45049	4.36166	4.39335	4.14293	25	13	9	68.2	46	36	50.432	0	133.25	12034000000	80	1.79547	0.0526964	-0.321438	-3.04197			Q13509	Q13509	Tubulin beta-3 chain	TUBB3	2341
-0.636071	0.00685252	-0.316154	-0.788972	-0.739534	-1.46501	-0.403433	-1.09992	-0.446501	-0.664557	5	5	5	25	25	25	25.249	0	14.203	78845000	7	0.619316	0.378969	-0.321108	-1.26857			Q08623	Q08623	Pseudouridine-5-phosphatase	HDHD1	2202
-0.839507	-0.742682	-0.870459	-0.884675	-0.729072	-1.35425	-0.940498	-1.33163	-1.07235	-0.972431	4	4	4	9	9	9	55.859	0	8.5573	60726000	5	2.04212	0.0361617	-0.320954	-3.42092			Q12933	Q12933	TNF receptor-associated factor 2	TRAF2	2250
4.84935	5.0725	4.87589	4.61653	4.8766	4.66205	4.61361	4.46862	4.40055	4.54158	42	42	42	55.4	55.4	55.4	92.888	0	179.22	6240600000	105	2.22303	0.0292165	-0.320889	-3.70681			Q14566	Q14566	DNA replication licensing factor MCM6	MCM6	2442
4.28309	3.95169	4.16818	4.19766	4.24571	3.62108	3.96906	3.69714	3.93974	4.01526	7	7	7	70.5	70.5	70.5	11.737	0	34.239	7949800000	38	1.94619	0.0422145	-0.320812	-3.27219			P10599	P10599	Thioredoxin	TXN	970
-0.0511869	0.541991	-0.200947	-0.147052	-0.103394	-0.580391	-0.23373	-0.119051	-0.489206	-0.142089	6	6	6	14.3	14.3	14.3	56.05	0	18.25	62996000	6	1.05666	0.168379	-0.320776	-1.94425			Q8WUB8	Q8WUB8	PHD finger protein 10	PHF10	3584
1.29143	0.897757	1.10751	0.95904	1.20613	0.791314	0.760862	0.664584	0.807343	0.83568	8	8	8	56.1	56.1	56.1	26.215	0	75.331	527980000	29	2.42782	0.021384	-0.320417	-4.04032			P54105	P54105	Methylosome subunit pICln	CLNS1A	1771
-0.843049	-0.740905	-0.780261	-0.717102	-0.710153	-1.61977	-1.09874	-1.07899	-0.800505	-0.792161	3	3	3	10.5	10.5	10.5	33.429	0	6.1273	38517000	4	1.16003	0.140411	-0.319741	-2.09775			Q96EQ0	Q96EQ0	Small glutamine-rich tetratricopeptide repeat-containing protein beta	SGTB	3866
1.13882	1.11025	1.02088	1.31279	1.34694	0.707302	0.802222	0.820766	0.943971	1.05671	9	4	4	16.4	6.9	6.9	56.678	0	22.609	256580000	8	2.20648	0.0296325	-0.31974	-3.68034			Q08170	Q08170	Serine/arginine-rich splicing factor 4	SRSF4	2196
1.68207	1.93332	1.58454	1.69398	1.66633	1.25386	1.35633	1.48098	1.49332	1.37873	24	24	24	19.4	19.4	19.4	193.46	0	77.22	337190000	30	2.6185	0.0164672	-0.319403	-4.36171			Q9NZM3;Q15811;CON__ENSEMBL:ENSBTAP00000001528	Q9NZM3	Intersectin-2	ITSN2	4963
-5.23526	-4.78338	-5.16424	-5.69699	-4.7132	-5.90319	-5.31653	-5.82228	-4.84729	-5.29798	2	2	2	4.6	4.6	4.6	49.676	0	3.9756	4652200	2	0.587478	0.403278	-0.318837	-1.2163			Q5VWJ9	Q5VWJ9	Sorting nexin-30	SNX30	2856
3.34332	3.38631	3.12878	3.08788	3.21289	2.87014	2.96962	2.83973	3.02272	2.86288	35	35	35	56.2	56.2	56.2	98.655	0	201.43	1439300000	57	2.79891	0.0129369	-0.31882	-4.67659			P42566	P42566	Epidermal growth factor receptor substrate 15	EPS15	1505
-0.451089	-1.1632	-0.420387	-0.686228	-0.35267	-0.927747	-0.870672	-1.29917	-0.70132	-0.865773	5	4	3	36.1	32.2	27.2	20.306	0	17.367	97783000	6	0.950707	0.203246	-0.318222	-1.78542			Q9NZJ9;A0A024RBG1	Q9NZJ9;A0A024RBG1	Diphosphoinositol polyphosphate phosphohydrolase 2	NUDT4	4959
-4.03592	-3.29743	-3.57768	-3.85906	-3.73478	-4.57049	-3.64595	-4.56149	-3.47669	-3.84076	2	2	2	7.4	7.4	7.4	52.248	0.0009992	2.5726	30071000	2	0.584313	0.405748	-0.318103	-1.21107			P35790	P35790	Choline kinase alpha	CHKA	1422
-6.45641	-7.20526	-7.14652	-6.22588	-6.21396	-7.14519	-6.76659	-7.28017	-6.57896	-7.06722	1	1	1	3.2	3.2	3.2	54.815	0.00080321	2.6511	0	1	0.608438	0.386577	-0.31802	-1.25078			Q9NP87	Q9NP87	DNA-directed DNA/RNA polymerase mu	POLM	4695
-2.52459	-2.40038	-3.0936	-2.76003	-2.84948	-3.39956	-2.96889	-3.13935	-2.85483	-2.85548	2	2	2	3.7	3.7	3.7	86.753	0	3.4205	13809000	2	1.08754	0.159593	-0.318006	-1.99022			Q96RN5	Q96RN5	Mediator of RNA polymerase II transcription subunit 15	MED15	4051
-5.68205	NaN	-5.89193	-5.50183	-5.84073	-5.74293	-6.46717	-5.63312	-6.24361	-6.14613	4	1	1	2.6	0.8	0.8	161.68	0.00060716	2.8237	2993500	1	0.839697	0.250259	-0.317457	-1.64175			O14529	O14529	Homeobox protein cut-like 2	CUX2	223
-4.34121	-3.74207	-4.23712	-4.03352	-3.68358	-4.34635	-4.39035	-4.91254	-3.93559	-4.0347	1	1	1	1.9	1.9	1.9	65.102	0.0064006	1.6763	9278400	1	0.745599	0.300562	-0.316403	-1.47046			Q13740	Q13740	CD166 antigen	ALCAM	2374
-5.01168	-4.84738	-5.09842	-5.02503	-4.94973	-5.83282	-5.16603	-5.13046	-5.18464	-5.19694	2	1	1	3.4	2.5	2.5	81.544	0	4.4194	2770200	1	1.27082	0.117832	-0.315729	-2.26144			O00459	O00459	Phosphatidylinositol 3-kinase regulatory subunit beta	PIK3R2	191
1.45023	1.4424	1.41715	1.04645	0.540518	1.08363	1.0763	1.17797	0.521604	0.462052	6	6	6	69.9	69.9	69.9	8.5468	0	12.359	328690000	10	0.667189	0.34784	-0.31504	-1.34604			Q9BZL1	Q9BZL1	Ubiquitin-like protein 5	UBL5	4399
-1.00274	-0.796373	-1.16321	-1.16497	-1.16109	-1.44087	-1.32657	-1.34914	-1.32467	-1.42186	1	1	1	3.6	3.6	3.6	31.194	0.0009978	2.5521	71795000	4	2.47752	0.020075	-0.314944	-4.12303			Q96S99	Q96S99	Pleckstrin homology domain-containing family F member 1	PLEKHF1	4067
3.37598	3.15648	3.23091	3.36801	3.30775	2.94689	2.97766	2.98599	2.91221	3.04219	27	27	27	37.2	37.2	37.2	89.098	0	81.483	1025600000	49	3.80667	0.00542857	-0.314838	-6.67886			Q96JM3	Q96JM3	Chromosome alignment-maintaining phosphoprotein 1	CHAMP1	3966
2.45821	2.76176	2.41015	2.15364	2.31372	1.89154	2.32441	1.98511	2.15965	2.1638	7	7	7	59.7	59.7	59.7	17.328	0	29.244	1578700000	19	1.43672	0.0907568	-0.314595	-2.50627			Q99471	Q99471	Prefoldin subunit 5	PFDN5	4103
-1.7899	-1.52495	-1.81797	-1.72807	-1.92536	-2.16758	-2.01486	-2.12008	-1.99936	-2.05733	4	4	4	15.6	15.6	15.6	40.564	0	11.358	19980000	4	2.57087	0.0175128	-0.314592	-4.28038			Q7Z6M1	Q7Z6M1	Rab9 effector protein with kelch motifs	RABEPK	3144
3.77635	3.58451	3.5781	3.72208	3.63321	3.23993	3.43661	3.21139	3.53609	3.29801	33	33	33	33.3	33.3	33.3	115.28	0	110.31	1571800000	50	2.58753	0.0172577	-0.314445	-4.30874			O14974	O14974	Protein phosphatase 1 regulatory subunit 12A	PPP1R12A	275
0.384575	0.59782	0.127839	0.217827	0.216211	-0.205391	0.0425847	-0.0766887	0.255196	-0.0433801	6	6	6	21.7	21.7	21.7	38.778	0	35.928	199380000	8	1.62182	0.0682693	-0.31439	-2.78099			Q99933	Q99933	BAG family molecular chaperone regulator 1	BAG1	4163
-1.69947	-1.45449	-1.85304	-1.97607	-2.17643	-1.9258	-2.111	-2.09237	-2.29201	-2.30746	2	2	2	6.5	6.5	6.5	32.61	0.0029291	2.1782	42605000	2	1.24236	0.123512	-0.313829	-2.21943			Q8NDD1	Q8NDD1	Uncharacterized protein C1orf131	C1orf131	3449
1.16899	1.25344	0.931018	0.887939	1.07863	0.66637	0.884197	0.573118	0.789064	0.838362	6	6	6	52.9	52.9	52.9	17.676	0	34.152	379150000	15	2.08793	0.0347202	-0.31378	-3.49261			Q8WVJ2	Q8WVJ2	NudC domain-containing protein 2	NUDCD2	3603
0.63382	0.588008	0.492185	0.524312	0.285753	0.196064	0.35254	0.192948	0.151468	0.0623331	9	9	9	19.9	19.9	19.9	76.107	0	38.722	215120000	17	2.47197	0.0201159	-0.313745	-4.11375			O43823	O43823	A-kinase anchor protein 8	AKAP8	417
-0.538379	0.16678	-0.478564	-0.502547	-0.307667	-0.645329	-0.51486	-0.959266	-0.612078	-0.495265	5	5	5	9.4	9.4	9.4	71.606	0	7.0436	95995000	5	1.10663	0.154273	-0.313284	-2.01859			O43663	O43663	Protein regulator of cytokinesis 1	PRC1	386
4.29513	4.35361	4.17877	4.17657	4.18076	3.63507	4.17505	3.77703	3.96767	4.06375	17	15	15	67.7	61.2	61.2	45.671	0	173.16	6913900000	71	1.77385	0.054052	-0.313254	-3.00925			P52597	P52597	Heterogeneous nuclear ribonucleoprotein F;Heterogeneous nuclear ribonucleoprotein F, N-terminally processed	HNRNPF	1727
1.11771	1.25344	1.02108	1.01353	0.936921	0.587438	0.842584	0.6092	0.919749	0.817547	8	8	8	41.2	41.2	41.2	21.508	0	27.773	443410000	16	2.18764	0.0301426	-0.313232	-3.65029			Q13951	Q13951	Core-binding factor subunit beta	CBFB	2388
1.97618	2.2547	2.00871	1.95624	2.05334	1.53555	1.83396	1.62527	1.87225	1.81814	18	18	18	41.7	41.7	41.7	71.456	0	181.51	1048600000	35	2.2007	0.0296116	-0.3128	-3.67111			Q13409	Q13409	Cytoplasmic dynein 1 intermediate chain 2	DYNC1I2	2315
-0.864689	-1.03307	-0.935706	-0.999745	-0.837849	-1.78618	-1.1298	-1.22467	-1.01197	-1.08142	9	4	4	17.9	8	8	65.695	0	51.588	79760000	5	1.20753	0.131227	-0.312596	-2.16801			Q9UHD9	Q9UHD9	Ubiquilin-2	UBQLN2	5099
7.96466	7.80857	7.81475	8.04949	7.71759	7.383	7.57159	7.52766	7.7788	7.53525	28	28	25	74.4	74.4	65.9	47.168	0	323.31	81294000000	234	2.13923	0.0324773	-0.311752	-3.57343			P06733	P06733	Alpha-enolase	ENO1	871
2.59202	2.39874	2.55663	2.5304	2.63032	2.14503	2.22378	2.12516	2.31786	2.33881	13	13	13	52.6	52.6	52.6	37.606	0	67.106	675890000	30	3.13971	0.00969524	-0.311493	-5.30396			Q9Y5K5	Q9Y5K5	Ubiquitin carboxyl-terminal hydrolase isozyme L5	UCHL5	5443
-4.50228	-3.46583	-4.59951	-4.73658	-4.44934	-4.70289	-4.73824	-4.27465	-4.69243	-4.90257	1	1	1	5.8	5.8	5.8	17.57	0.0034911	2.0864	3653600	1	0.607588	0.387362	-0.311451	-1.24939			Q9H633	Q9H633	Ribonuclease P protein subunit p21	RPP21	4557
4.63163	4.62727	4.58957	4.58806	4.45204	4.18717	4.41727	4.29269	4.27072	4.16366	35	35	35	47	47	47	88.885	0	164.4	4364600000	83	3.29544	0.00930952	-0.311413	-5.60637			Q15459	Q15459	Splicing factor 3A subunit 1	SF3A1	2575
-2.90599	-2.3104	-2.73477	-2.76549	-2.50784	-2.82004	-2.92748	-3.12115	-2.89818	-3.0135	2	2	2	4.4	4.4	4.4	72.333	0.005304	1.7549	13151000	2	1.53729	0.0782115	-0.311171	-2.65519			Q9BVA0	Q9BVA0	Katanin p80 WD40 repeat-containing subunit B1	KATNB1	4293
-1.83326	-1.78291	-1.96191	-2.0392	-1.84603	-2.13481	-2.07901	-2.27646	-2.19857	-2.33026	2	2	2	9.5	9.5	9.5	43.064	0	15.435	20453000	3	2.84283	0.0121905	-0.311163	-4.75497			O95684	O95684	FGFR1 oncogene partner	FGFR1OP	733
-1.32427	-0.101999	-1.04699	-1.88511	-1.67311	-1.40829	-1.48074	-1.21863	-1.98247	-1.49542	7	7	7	14.5	14.5	14.5	78.457	0	47.815	51398000	9	0.41807	0.547553	-0.310815	-0.925283			Q8NC60	Q8NC60	Nitric oxide-associated protein 1	NOA1	3432
5.15577	5.40128	5.06699	4.8945	4.93522	4.68086	5.00997	4.71322	4.80822	4.68876	20	20	14	79.2	79.2	65.7	37.497	0	323.31	13063000000	94	1.65705	0.0649142	-0.310548	-2.83363			Q15365;P57723	Q15365	Poly(rC)-binding protein 1	PCBP1	2555
-4.34137	-3.31659	-4.63121	-4.77494	-4.31329	-4.51578	-4.68606	-4.48264	-4.54501	-4.70061	1	1	1	2.8	2.8	2.8	73.184	0	5.0684	12760000	2	0.577012	0.411674	-0.310543	-1.19898			Q9H7E2	Q9H7E2	Tudor domain-containing protein 3	TDRD3	4577
4.24363	3.29824	4.12455	3.82507	3.85647	3.49615	3.71658	3.61738	3.44762	3.51926	15	15	14	43.8	43.8	42.1	52.164	0	104.85	3312000000	62	0.975016	0.195309	-0.310194	-1.82204			Q13283	Q13283	Ras GTPase-activating protein-binding protein 1	G3BP1	2301
1.63659	1.73913	1.69759	1.38218	1.55247	1.5129	1.22119	1.0736	1.09134	1.55814	14	14	14	32.3	32.3	32.3	54.303	0	72.291	412180000	23	1.47617	0.0854	-0.310157	-2.56461			Q9BZD4	Q9BZD4	Kinetochore protein Nuf2	NUF2	4389
3.49633	3.81881	3.44398	3.33903	3.56751	3.36678	3.27045	3.0594	3.03088	3.38895	43	43	43	37.5	37.5	37.5	152.78	0	131.78	1801800000	57	1.63836	0.0667839	-0.30984	-2.80569			P52701	P52701	DNA mismatch repair protein Msh6	MSH6	1731
-1.6862	-3.2121	-1.90564	-1.85797	-2.06291	-2.37864	-2.47631	-2.34907	-2.5061	-2.56381	2	2	2	7.1	7.1	7.1	32.62	0	4.3747	11820000	2	0.530486	0.44791	-0.30982	-1.12104			Q14249	Q14249	Endonuclease G, mitochondrial	ENDOG	2423
-0.431886	-0.211894	-0.394151	-0.467783	-0.284699	-0.917976	-0.414355	-0.837869	-0.499549	-0.66836	7	7	6	21	21	17	59.092	0	21.867	64965000	8	1.69402	0.0618951	-0.309539	-2.88903			O14730	O14730	Serine/threonine-protein kinase RIO3	RIOK3	245
0.424774	0.431527	0.440594	0.377372	0.609624	-0.0532114	0.170731	0.207882	0.102148	0.309487	8	8	8	86	86	86	10.192	0	20.805	433560000	12	2.57232	0.0174698	-0.309371	-4.28283			P14854	P14854	Cytochrome c oxidase subunit 6B1	COX6B1	1050
-1.71961	-1.63344	-1.79943	-1.78874	-1.73846	-2.08501	-2.11138	-1.96202	-2.09655	-1.96922	6	6	6	3.7	3.7	3.7	287.59	0	11.674	25343000	7	3.95044	0.00546939	-0.308897	-7.00491			Q9BYW2	Q9BYW2	Histone-lysine N-methyltransferase SETD2	SETD2	4385
2.39652	2.29749	2.30821	2.33576	2.23627	1.81128	2.1806	1.94901	2.00868	2.08093	12	12	12	35.8	35.8	35.8	37.404	0	57.902	1093700000	22	2.74412	0.0140457	-0.308748	-4.57978			O95218	O95218	Zinc finger Ran-binding domain-containing protein 2	ZRANB2	675
0.303243	0.564336	0.2583	0.216031	0.205413	-0.242602	0.0885343	-0.0665696	0.324189	-0.099632	4	4	4	14.6	14.6	14.6	28.082	0	11.163	126360000	5	1.52739	0.0791309	-0.308681	-2.64051			O15305	O15305	Phosphomannomutase 2	PMM2	316
-1.01682	-0.897227	-1.07072	-0.809252	-0.85963	-1.53599	-1.21248	-1.31485	-1.12337	-1.00963	6	6	6	6	6	6	110.32	0	6.1899	82919000	6	1.78177	0.0537395	-0.308535	-3.02123			Q9H0E3	Q9H0E3	Histone deacetylase complex subunit SAP130	SAP130	4456
0.963078	1.32668	0.894602	0.931392	1.03375	0.693199	0.728607	0.756112	0.732744	0.696707	13	13	13	50.3	50.3	50.3	39.248	0	62.481	288670000	21	2.35913	0.0236894	-0.308426	-3.9272			Q15814	Q15814	Tubulin-specific chaperone C	TBCC	2616
2.20173	2.24312	2.11497	2.03273	2.15759	1.75207	1.87906	1.79745	1.88364	1.89625	23	23	23	42.9	42.9	42.9	94.254	0	120.62	647260000	35	3.81085	0.00558824	-0.308333	-6.68819			Q9UBC2	Q9UBC2	Epidermal growth factor receptor substrate 15-like 1	EPS15L1	5029
2.77241	2.69863	2.54307	2.68979	2.89879	2.34028	2.43349	2.21192	2.48602	2.59107	15	15	15	50.2	50.2	50.2	33.395	0	121.43	781940000	27	2.12412	0.0329139	-0.307982	-3.54957			O75792	O75792	Ribonuclease H2 subunit A	RNASEH2A	582
-3.13138	-3.17805	-3.23849	-2.98726	-2.44534	-2.93938	-3.81643	-3.47	-3.54991	-2.74311	1	1	1	18.1	18.1	18.1	12.257	0.005303	1.7528	43837000	1	0.607923	0.387042	-0.307664	-1.24994			Q96GE9	Q96GE9	Transmembrane protein 261	TMEM261	3910
3.40584	3.69459	3.41002	2.90572	3.01276	3.10366	3.09133	3.2381	2.65646	2.80143	22	22	22	47.7	47.7	47.7	61.992	0	114.43	1313200000	36	0.901152	0.221967	-0.307589	-1.7104			Q9BVP2;Q9P2Q2	Q9BVP2	Guanine nucleotide-binding protein-like 3	GNL3	4309
3.62085	3.56764	3.54132	3.61898	3.51046	3.03859	3.39498	3.23732	3.342	3.31342	22	22	22	31.9	31.9	31.9	81.627	0	58.793	1196700000	45	2.79007	0.0130801	-0.306587	-4.6609			Q9H307	Q9H307	Pinin	PNN	4511
0.88506	1.29638	0.914382	0.925268	0.8919	0.605971	0.847783	0.546261	0.661687	0.718872	10	10	10	41.2	41.2	41.2	31.821	0	63.807	273950000	15	1.93435	0.0428913	-0.306482	-3.25397			Q15024	Q15024	Exosome complex component RRP42	EXOSC7	2502
1.27371	1.17386	1.06521	1.03862	1.14694	0.836715	0.866824	0.694235	0.74336	1.02524	7	7	7	28.1	28.1	28.1	38.677	0	17.616	168900000	13	2.59736	0.0170909	-0.306392	-4.32552			Q96IZ7	Q96IZ7	Serine/Arginine-related protein 53	RSRC1	3954
-3.8984	-3.57873	-3.84949	-4.19453	-3.78224	-4.82061	-3.98674	-4.09669	-4.0562	-3.87271	3	3	3	4.5	4.5	4.5	141.46	0	21.943	6705900	4	0.807601	0.265725	-0.30591	-1.56704			Q9H9B1	Q9H9B1	Histone-lysine N-methyltransferase EHMT1	EHMT1	4611
-2.27969	-1.27562	-2.11749	-2.45683	-2.21817	-2.2701	-2.11835	-2.55236	-2.1057	-2.83063	2	2	2	0.7	0.7	0.7	329.48	0.00060569	2.777	111960000	2	0.595617	0.397667	-0.305866	-1.22972			Q9NYQ6	Q9NYQ6	Cadherin EGF LAG seven-pass G-type receptor 1	CELSR1	4936
0.212267	-0.0318852	0.191408	0.0780105	0.15141	-0.486394	-0.0456019	-0.121109	-0.0508529	-0.221794	6	6	6	30.4	30.4	30.4	27.932	0	29.782	191560000	9	1.95278	0.0417193	-0.305392	-3.28234			Q96MF7	Q96MF7	E3 SUMO-protein ligase NSE2	NSMCE2	3996
1.95673	2.1668	1.74534	1.86166	1.76914	1.26875	1.78706	1.54941	1.69699	1.67284	4	4	4	41.1	41.1	41.1	17.49	0	23.703	1735400000	9	1.4884	0.0835773	-0.304922	-2.58271			P30049	P30049	ATP synthase subunit delta, mitochondrial	ATP5D	1321
3.9614	3.83102	3.79672	3.69773	3.77312	3.6086	3.57503	3.49227	3.41702	3.44341	29	29	29	48.7	48.7	48.7	75.718	0	97.38	1650900000	57	3.16583	0.00958416	-0.304731	-5.35395			Q9H6T3	Q9H6T3	RNA polymerase II-associated protein 3	RPAP3	4569
1.74727	2.07426	1.67574	1.33602	1.47803	1.5899	1.44301	1.41319	1.03581	1.30631	16	16	15	45.5	45.5	43.7	50.381	0	55.154	413280000	19	1.06053	0.167541	-0.304619	-1.95001			Q5T3I0	Q5T3I0	G patch domain-containing protein 4	GPATCH4	2821
0.687463	0.574208	0.493249	0.655206	0.578997	0.205589	0.317921	0.176476	0.381803	0.38462	5	5	5	19.7	19.7	19.7	42.15	0	35.978	209890000	11	3.24185	0.0094382	-0.304543	-5.5011			Q8NFH3	Q8NFH3	Nucleoporin Nup43	NUP43	3477
-2.53295	-1.94281	-2.72616	-2.42459	-2.31148	-2.84779	-2.67087	-2.95901	-2.46262	-2.51853	3	3	3	7.4	7.4	7.4	33.344	0.0009986	2.5636	17257000	3	1.01855	0.180387	-0.304169	-1.88734			Q9HBL8	Q9HBL8	NmrA-like family domain-containing protein 1	NMRAL1	4650
3.42313	3.45263	3.29712	3.27417	3.13045	2.88573	3.15798	3.0038	3.02686	2.98371	15	15	15	55.5	55.5	55.5	37.154	0	145.87	2043300000	41	2.51959	0.0189059	-0.303885	-4.19361			O43684	O43684	Mitotic checkpoint protein BUB3	BUB3	395
2.23061	2.37195	2.29994	2.13209	2.25277	2.03511	2.04195	1.93917	1.85885	1.89404	22	22	22	39	39	39	75.035	0	93.721	603560000	32	3.29819	0.0093494	-0.303648	-5.61179			Q96PZ0	Q96PZ0	Pseudouridylate synthase 7 homolog	PUS7	4027
-2.30925	-2.27159	-2.40743	-1.82302	-1.76342	-2.89587	-2.68197	-2.58327	-2.00412	-1.92617	6	6	6	7	7	7	129.17	0	12.266	26593000	7	0.636352	0.368907	-0.303338	-1.29628			Q9NSY1	Q9NSY1	BMP-2-inducible protein kinase	BMP2K	4790
2.03459	2.28995	1.86539	2.1525	1.92769	1.6044	1.89411	1.70366	1.77313	1.78485	6	6	6	60	60	60	12.405	0	33.343	629800000	10	1.99259	0.0391877	-0.301992	-3.3439			Q7RTV0	Q7RTV0	PHD finger-like domain-containing protein 5A	PHF5A	3100
-2.03207	-1.86607	-1.94326	-1.80888	-1.87513	-2.19843	-2.40756	-2.43685	-1.84507	-2.14591	5	4	4	13	11.4	11.4	57.03	0	13.478	18571000	4	1.54103	0.0777295	-0.301683	-2.66074			Q3KQV9	Q3KQV9	UDP-N-acetylhexosamine pyrophosphorylase-like protein 1	UAP1L1	2711
-1.99605	-1.38594	-1.99089	-1.99586	-2.13255	-2.13468	-2.24213	-2.04955	-2.24451	-2.33757	2	2	2	6	6	6	37.548	0	5.0754	46205000	3	1.19265	0.133455	-0.301429	-2.14602			Q70Z53	Q70Z53	Protein FRA10AC1	FRA10AC1	3050
2.84901	2.64041	2.63286	2.57865	2.59266	2.45759	2.40586	2.3519	2.3097	2.26206	23	23	22	26.1	26.1	23.8	113.37	0	66.35	968820000	34	2.99372	0.0115714	-0.301298	-5.02969			Q8WWM7	Q8WWM7	Ataxin-2-like protein	ATXN2L	3619
3.15013	2.80226	3.08892	3.08231	3.29528	2.71233	2.74795	2.73923	2.79096	2.9234	17	17	17	45.8	45.8	45.8	59.271	0	123.12	1618300000	38	2.03163	0.0369157	-0.301003	-3.40457			O15355	O15355	Protein phosphatase 1G	PPM1G	319
0.0392221	0.005341	0.1604	0.13872	0.125776	-0.212333	-0.428513	0.10382	-0.248973	-0.247207	2	2	2	12.9	12.9	12.9	17.623	0.0036793	2.0667	95869000	2	1.9547	0.0416638	-0.300533	-3.28532			Q969G6	Q969G6	Riboflavin kinase	RFK	3747
3.25279	3.44742	3.08849	3.33842	3.2703	2.80782	3.16221	2.97085	3.08043	2.87548	21	21	21	37.7	37.7	37.7	73.125	0	250.43	1173300000	40	2.04966	0.035788	-0.300127	-3.43268			Q96B97	Q96B97	SH3 domain-containing kinase-binding protein 1	SH3KBP1	3795
-3.88464	-3.50752	-4.18833	-4.01061	-4.05555	-4.26868	-4.27253	-4.42529	-3.94507	-4.23528	1	1	1	1.1	1.1	1.1	158.21	0.004581	1.8649	4731800	1	1.19035	0.134071	-0.30004	-2.14261			Q76I76	Q76I76	Protein phosphatase Slingshot homolog 2	SSH2	3060
0.705548	0.346991	0.668112	0.762181	0.715178	0.206844	0.299923	0.164667	0.52578	0.501565	8	8	8	26.2	26.2	26.2	34.404	0	28.538	185260000	9	1.6644	0.0640412	-0.299846	-2.84463			O75569	O75569	Interferon-inducible double-stranded RNA-dependent protein kinase activator A	PRKRA	561
-2.55916	-1.77767	-2.42555	-2.2774	-2.29323	-2.96886	-2.58891	-2.81263	-1.98474	-2.47632	2	2	2	3	3	3	90.712	0	5.088	17748000	2	0.699144	0.32923	-0.299689	-1.39709			Q8IXK0;Q8NDX5	Q8IXK0;Q8NDX5	Polyhomeotic-like protein 2;Polyhomeotic-like protein 3	PHC2;PHC3	3283
-0.30653	-0.413659	-0.421541	-0.238059	-0.178233	-0.82759	-0.577589	-0.872557	-0.332483	-0.44578	8	8	8	17.2	17.2	17.2	76.572	0	25.188	149390000	9	1.4952	0.0829108	-0.299595	-2.59279			P20810	P20810	Calpastatin	CAST	1170
1.14425	0.987575	1.18058	0.897178	1.13508	0.545241	0.947573	0.65748	0.991858	0.704654	6	6	6	48.2	48.2	48.2	18.609	0	12.757	159870000	8	1.7318	0.0585187	-0.29957	-2.94583			Q9NV35	Q9NV35	Probable 8-oxo-dGTP diphosphatase NUDT15	NUDT15	4821
2.79411	2.70318	2.65046	2.57405	2.60145	2.38238	2.54419	2.3211	2.25094	2.32684	15	15	15	56.6	56.6	56.6	37.895	0	81.794	936690000	33	2.84153	0.0122278	-0.299556	-4.75265			P13995	P13995	Bifunctional methylenetetrahydrofolate dehydrogenase/cyclohydrolase, mitochondrial;NAD-dependent methylenetetrahydrofolate dehydrogenase;Methenyltetrahydrofolate cyclohydrolase	MTHFD2	1035
2.17673	2.1583	2.03541	2.13175	2.18204	1.56478	1.83919	1.71649	2.02543	2.04428	7	7	7	78	78	78	12.712	0	44.32	877180000	13	1.85779	0.0476054	-0.298812	-3.1367			P30046;A6NHG4	P30046;A6NHG4	D-dopachrome decarboxylase;D-dopachrome decarboxylase-like protein	DDT;DDTL	1318
-1.71324	-1.59164	-1.67225	-1.64971	-1.84376	-2.00658	-1.94421	-1.95545	-1.96719	-2.08939	5	5	5	2.7	2.7	2.7	196.63	0	7.7212	37446000	5	3.48566	0.00893548	-0.298444	-5.99048			Q5T200	Q5T200	Zinc finger CCCH domain-containing protein 13	ZC3H13	2819
2.74534	2.68807	2.65464	2.65635	2.84342	2.39321	2.37975	2.37644	2.35531	2.59132	31	31	31	34.2	34.2	34.2	125.97	0	148.11	703440000	45	3.14701	0.0098835	-0.298359	-5.3179			O75717	O75717	WD repeat and HMG-box DNA-binding protein 1	WDHD1	578
1.05338	1.29644	1.15505	0.808394	1.01956	0.806883	0.793604	0.85718	0.615811	0.767932	7	7	7	55	55	55	21.943	0	23.718	180320000	12	1.96692	0.0408525	-0.298282	-3.30417			O14925;Q5SRD1	O14925;Q5SRD1	Mitochondrial import inner membrane translocase subunit Tim23;Putative mitochondrial import inner membrane translocase subunit Tim23B	TIMM23;TIMM23B	266
-1.90107	-1.55744	-2.17932	-2.33394	-2.33281	-2.07573	-2.27266	-2.54201	-2.3565	-2.54893	1	1	1	2	2	2	68.641	0.0056679	1.7215	9291900	1	0.9099	0.21837	-0.298251	-1.72369			Q9Y289	Q9Y289	Sodium-dependent multivitamin transporter	SLC5A6	5294
-2.6378	-2.21654	-2.60701	-2.94084	-2.81608	-2.96164	-2.86257	-2.86749	-2.93312	-3.08292	2	2	2	2.7	2.7	2.7	80.709	0	3.1359	17520000	2	1.30038	0.11372	-0.297893	-2.30505			Q9BVQ7	Q9BVQ7	Spermatogenesis-associated protein 5-like protein 1	SPATA5L1	4310
3.38223	3.39442	3.19697	3.26419	3.10627	2.95449	3.06621	2.89908	2.97051	2.96441	10	10	9	42.7	42.7	42.7	19.329	0	42.649	4369600000	29	2.90708	0.0117361	-0.297877	-4.87089			P84103	P84103	Serine/arginine-rich splicing factor 3	SRSF3	2068
2.14218	2.34106	2.06032	1.7628	2.01725	1.81867	1.81613	1.87387	1.62922	1.69717	16	16	16	43.9	43.9	43.9	50.097	0	75.006	663110000	28	1.67712	0.0632762	-0.29771	-2.86368			P30520;Q8N142	P30520	Adenylosuccinate synthetase isozyme 2	ADSS	1335
-0.0570276	0.532105	-0.068102	-0.303759	-0.0709337	-0.209375	-0.231816	-0.189615	-0.479299	-0.34529	8	8	8	44.3	44.3	44.3	25.456	0	33.42	163430000	10	1.08758	0.159672	-0.297535	-1.99029			Q9NSI2	Q9NSI2	Protein FAM207A	FAM207A	4785
1.07658	1.04391	0.982447	1.09181	0.777275	0.695857	0.783342	0.84438	0.795249	0.365655	10	10	10	41.4	41.4	41.4	37.432	0	39.466	172330000	13	1.68273	0.0628846	-0.297507	-2.8721			Q3B726	Q3B726	DNA-directed RNA polymerase I subunit RPA43	TWISTNB	2708
-4.71491	-5.32163	-4.773	-5.33665	-5.28936	-5.10687	-5.32902	-5.37791	-5.49019	-5.61838	1	1	1	1.2	1.2	1.2	146.89	0	43.775	8134000	1	0.965207	0.198222	-0.297363	-1.80728			Q2KHR2	Q2KHR2	DNA-binding protein RFX7	RFX7	2685
-1.03439	-0.717254	-0.995153	-0.971528	-0.955111	-1.52602	-1.13651	-1.1693	-1.21314	-1.11516	3	3	3	3	3	3	149.04	0	5.9507	28968000	3	1.87847	0.0465642	-0.297338	-3.16827			Q8N122	Q8N122	Regulatory-associated protein of mTOR	RPTOR	3330
-2.6707	-2.62949	-2.7202	-2.89106	-2.55376	-3.02753	-2.97622	-3.27832	-2.69198	-2.97628	4	4	4	4.4	4.4	4.4	174.88	0	24.606	15742000	4	1.58427	0.0721275	-0.297025	-2.72503			Q14160;Q9BTT6	Q14160	Protein scribble homolog	SCRIB	2410
-3.1487	-2.27794	-3.14743	-2.98892	-3.20572	-3.59715	-3.1029	-3.17566	-3.34461	-3.02863	2	2	2	2.4	2.4	2.4	84.275	0.0069484	1.6465	21119000	2	0.750312	0.29818	-0.296049	-1.47786			O94868	O94868	F-BAR and double SH3 domains protein 2	FCHSD2	631
-1.46052	-1.56836	-1.71666	-1.44564	-1.53376	-1.77252	-1.93063	-1.91601	-1.74252	-1.84041	6	6	5	11.7	11.7	11.4	64.845	0	22.352	39429000	5	2.87792	0.0119197	-0.29543	-4.81809			Q7Z7F0	Q7Z7F0	UPF0469 protein KIAA0907	KIAA0907	3153
4.03908	4.15248	3.90706	4.02002	3.98627	3.59181	3.93649	3.62777	3.86755	3.60778	6	6	6	44.6	44.6	44.6	17.259	0	152.51	3306300000	33	2.12482	0.0329881	-0.294703	-3.55067			Q04837	Q04837	Single-stranded DNA-binding protein, mitochondrial	SSBP1	2156
-4.01389	-3.04719	-4.0506	-3.69288	-3.7243	-4.35408	-3.98617	-4.00333	-3.99213	-3.6647	6	3	3	14.2	8.8	8.8	73.051	0	12.244	26699000	3	0.699842	0.328965	-0.294311	-1.3982			P04049;P15056	P04049;P15056	RAF proto-oncogene serine/threonine-protein kinase;Serine/threonine-protein kinase B-raf	RAF1;BRAF	815
-0.858266	-0.639054	-0.906409	-1.15508	-1.18454	-0.90404	-1.12763	-1.06791	-1.66615	-1.4491	5	5	5	9.1	9.1	9.1	64.463	0	7.6012	79120000	5	0.908499	0.219193	-0.294295	-1.72156			Q9UH73;Q9HAK2;Q9H4W6;Q9BQW3	Q9UH73;Q9HAK2;Q9H4W6	Transcription factor COE1;Transcription factor COE2;Transcription factor COE3	EBF1;EBF2;EBF3	5088
1.95359	1.67745	1.69633	1.86753	1.90741	1.48157	1.57906	1.33365	1.69659	1.54023	11	11	11	36.9	36.9	36.9	47.776	0	90.546	491130000	14	2.14889	0.0320123	-0.294244	-3.58873			Q8IYS1	Q8IYS1	Peptidase M20 domain-containing protein 2	PM20D2	3308
1.31955	1.37509	1.10909	1.20276	1.08848	0.833038	0.966102	0.807002	1.2006	0.820666	9	9	9	9.2	9.2	9.2	141.75	0	25.675	182940000	12	1.85988	0.0475591	-0.293513	-3.13988			Q14005	Q14005	Pro-interleukin-16;Interleukin-16	IL16	2391
-2.44101	-2.36977	-2.62565	-2.51092	-2.30123	-2.56199	-2.98158	-2.93326	-2.76752	-2.47137	3	3	3	6.9	6.9	6.9	57.625	0	5.5463	13700000	3	1.47065	0.0856886	-0.293425	-2.55645			Q9BYI3	Q9BYI3	Hyccin	FAM126A	4377
3.09687	3.02699	2.98953	2.80387	3.00254	2.52137	2.81234	2.63186	2.72698	2.76042	14	14	14	63.4	63.4	63.4	26.458	0	120.33	971770000	33	2.48656	0.019966	-0.293367	-4.13816			P41227;Q9BSU3	P41227	N-alpha-acetyltransferase 10	NAA10	1483
-2.94006	-2.83823	-3.32129	-3.10866	-3.28857	-3.48942	-3.22349	-3.62302	-3.38938	-3.2381	2	2	2	14	14	14	19.52	0	3.9445	16653000	2	1.37875	0.100315	-0.293317	-2.42066			Q9H204	Q9H204	Mediator of RNA polymerase II transcription subunit 28	MED28	4488
-0.066868	0.619077	0.0921448	-0.203658	0.0982855	-0.176992	-0.174896	-0.0824283	-0.573135	0.0800434	4	4	4	10.3	10.3	10.3	48.547	0	7.138	126690000	7	0.871074	0.234805	-0.293278	-1.66458			Q15070	Q15070	Mitochondrial inner membrane protein OXA1L	OXA1L	2523
-2.56031	-2.49433	-2.67097	-2.6322	-2.64914	-3.1156	-2.79592	-2.91211	-2.82035	-2.82808	4	2	2	25.6	15.9	15.9	18.559	0	10.429	27645000	3	2.62161	0.0164401	-0.293022	-4.36704			Q96G61;Q8NFP7	Q96G61;Q8NFP7	Diphosphoinositol polyphosphate phosphohydrolase 3-beta;Diphosphoinositol polyphosphate phosphohydrolase 3-alpha	NUDT11;NUDT10	3903
-3.61932	-3.07525	-3.69078	-3.45273	-3.33594	-3.76628	-3.90743	-4.04354	-3.50509	-3.41647	2	2	2	9.1	9.1	9.1	23.306	0	3.3482	1864300	2	0.972837	0.19582	-0.292957	-1.81876			O75446	O75446	Histone deacetylase complex subunit SAP30	SAP30	543
-5.64122	-5.08263	-5.23694	-5.47734	-5.80603	-5.0013	-5.88616	-5.82307	-6.31729	-5.68108	1	1	1	1	1	1	118.49	0.00020342	2.9048	8586100	1	0.559255	0.425317	-0.292948	-1.16942			Q5ST30	Q5ST30	Valine--tRNA ligase, mitochondrial	VARS2	2811
-0.000152041	0.0569601	0.0554575	-0.141428	-0.0447078	-0.224723	-0.300341	-0.282606	-0.374919	-0.355025	7	7	7	9.9	9.9	9.9	97.34	0	15.64	58528000	7	3.6899	0.00842857	-0.292749	-6.42233			Q92667	Q92667	A-kinase anchor protein 1, mitochondrial	AKAP1	3683
-6.16122	-5.87179	-6.82538	-6.2268	-6.03847	-6.70736	-6.34139	-6.86128	-6.27849	-6.39675	1	1	1	2.5	2.5	2.5	57.258	0	3.5013	4357700	1	0.751208	0.297738	-0.292323	-1.47926			Q96RE7	Q96RE7	Nucleus accumbens-associated protein 1	NACC1	4045
3.03626	3.34059	3.18085	2.97817	2.93293	2.44372	3.02901	2.67496	3.00621	2.85369	12	12	12	47.4	47.4	47.4	37.893	0	57.47	1290400000	29	1.23229	0.125674	-0.292243	-2.20458			O96008	O96008	Mitochondrial import receptor subunit TOM40 homolog	TOMM40	768
-3.6817	-3.74777	-3.88237	-3.66459	-3.75864	-4.23204	-4.23313	-4.27592	-3.75344	-3.69842	2	1	1	19.7	7.5	7.5	16.649	0.00020333	2.9015	4845800	2	1.21492	0.129508	-0.291575	-2.17892			Q9Y2X8;P51668	Q9Y2X8;P51668	Ubiquitin-conjugating enzyme E2 D4;Ubiquitin-conjugating enzyme E2 D1	UBE2D4;UBE2D1	1701
0.831618	0.580059	0.658428	0.483579	0.795088	0.312625	0.367435	0.199772	0.520611	0.49244	12	12	12	17	17	17	94.769	0	31.703	192430000	15	1.97377	0.0404885	-0.291178	-3.31476			Q9Y5Y6	Q9Y5Y6	Suppressor of tumorigenicity 14 protein	ST14	5467
0.183704	0.187322	-0.0410063	-0.199971	0.0578049	-0.215247	-0.22995	-0.326152	-0.398292	-0.0978681	10	10	10	6.8	6.8	6.8	217.04	0	33.392	112550000	11	1.93939	0.0425539	-0.291073	-3.26172			Q13332;P23468;P10586	Q13332	Receptor-type tyrosine-protein phosphatase S	PTPRS	2307
1.21602	1.02397	1.0891	1.23939	1.17104	0.968871	0.866126	0.789635	0.782049	0.881065	11	11	11	10.3	10.3	10.3	140.28	0	74.281	231580000	14	3.24244	0.00949153	-0.290355	-5.50226			Q99700	Q99700	Ataxin-2	ATXN2	4136
-0.260179	0.128551	-0.351843	-0.447862	-0.122269	-0.307856	-0.815635	-0.46216	-0.923057	0.00547413	3	3	3	25.8	25.8	25.8	11.459	0	7.1521	163750000	5	0.747723	0.299478	-0.289926	-1.4738			Q9P0B6	Q9P0B6	Coiled-coil domain-containing protein 167	CCDC167	4979
-1.21179	-1.66039	-1.33847	-1.54854	-1.11278	-1.36475	-1.71572	-1.74481	-1.82875	-1.66729	3	3	3	3	3	3	130.13	0.00080467	2.686	30063000	3	1.25791	0.120307	-0.289868	-2.24239			Q9NQV6	Q9NQV6	PR domain zinc finger protein 10	PRDM10	4734
-0.00968747	-0.0289396	0.00859566	0.0220711	-0.135095	-0.439891	-0.297457	-0.33994	-0.167024	-0.347003	8	8	8	33.9	33.9	33.9	41.408	0	44.8	132780000	11	3.25211	0.0094023	-0.289652	-5.52116			Q9UGV2	Q9UGV2	Protein NDRG3	NDRG3	5083
7.7472	7.95033	7.67873	7.63917	7.48254	7.50131	7.5322	7.56458	7.2582	7.19588	43	43	43	45.8	45.8	45.8	76.613	0	313.38	73296000000	204	1.55567	0.075683	-0.289158	-2.68249			P19338;REV__P19338	P19338	Nucleolin	NCL	1132
2.00582	1.71293	2.01085	1.87698	1.78899	1.68265	1.70362	1.56758	1.58022	1.41765	16	16	11	34.4	34.4	26.9	62.333	0	49.851	669960000	25	2.22714	0.0290849	-0.288774	-3.7134			Q9Y5A9	Q9Y5A9	YTH domain-containing family protein 2	YTHDF2	5435
0.354506	0.408152	0.398322	0.33507	0.334875	-0.391652	0.116738	0.0506204	0.357268	0.25409	6	6	6	30.2	30.2	30.2	28.97	0	10.396	102880000	7	1.24654	0.122714	-0.288772	-2.22561			O95721	O95721	Synaptosomal-associated protein 29	SNAP29	735
-1.85276	-1.46593	-1.57944	-1.74012	-1.94483	-2.31708	-1.91303	-1.86833	-1.99943	-1.92845	3	3	3	15.4	15.4	15.4	20.05	0.0042397	2.0137	36685000	3	1.38199	0.0998448	-0.288645	-2.42544			Q9NRX2	Q9NRX2	39S ribosomal protein L17, mitochondrial	MRPL17	4768
2.46772	2.1137	2.27971	2.23233	2.27376	1.87398	2.12438	1.9053	2.04241	1.97863	6	6	6	46.1	46.1	46.1	16.648	0	43.371	1358700000	23	2.37603	0.0230385	-0.288505	-3.95491			Q9UHV9	Q9UHV9	Prefoldin subunit 2	PFDN2	5110
4.77854	4.71073	4.70799	4.88448	4.77392	4.39187	4.44538	4.56738	4.58391	4.42464	81	81	81	36.8	36.8	36.8	267.29	0	323.31	3632200000	137	3.34987	0.00945695	-0.288498	-5.71458			P12270	P12270	Nucleoprotein TPR	TPR	1007
6.66461	6.30189	6.53499	6.8492	6.38225	6.0606	6.28885	6.15399	6.65496	6.1323	37	37	29	88.7	88.7	72.3	39.42	0	323.31	33766000000	202	1.0931	0.158081	-0.288447	-1.99849			P04075	P04075	Fructose-bisphosphate aldolase A	ALDOA	816
1.10003	0.744739	1.1593	1.09562	1.30103	0.610749	0.637813	0.732135	0.926013	1.05381	12	12	12	27.2	27.2	27.2	73.261	0	34.14	227810000	14	1.29393	0.114416	-0.288042	-2.29553			Q14807	Q14807	Kinesin-like protein KIF22	KIF22	2474
3.23421	3.10784	2.97794	3.01968	2.99244	2.80502	2.85844	2.665	2.80524	2.76042	13	13	13	44.2	44.2	44.2	20.63	0	73.804	2015300000	29	2.97348	0.0116198	-0.287596	-4.99234			Q13442	Q13442	28 kDa heat- and acid-stable phosphoprotein	PDAP1	2328
4.28401	4.15047	3.85949	3.87445	4.60988	3.59463	3.90659	3.45805	4.31024	4.0731	17	17	17	82.8	82.8	82.8	22.693	0	120.46	2597400000	35	0.685592	0.337841	-0.287137	-1.3755			P80723	P80723	Brain acid soluble protein 1	BASP1	2038
-0.768179	-0.771673	-1.00414	-1.0487	-1.11077	-1.32003	-1.08561	-1.22766	-1.26824	-1.2372	5	5	5	60.7	60.7	60.7	12.209	0	30.039	99478000	6	2.10209	0.0341404	-0.287055	-3.51486			Q9NR33	Q9NR33	DNA polymerase epsilon subunit 4	POLE4	4743
1.12736	0.842281	0.91313	0.664515	0.697811	0.637007	0.676422	0.640026	0.397757	0.459603	10	10	10	40.4	40.4	40.4	51.258	0	114.13	378950000	17	1.67654	0.0632441	-0.286857	-2.86282			O43516	O43516	WAS/WASL-interacting protein family member 1	WIPF1	378
1.66551	1.54157	1.57299	2.02187	1.98788	1.28367	1.43891	1.29897	1.65468	1.68056	14	14	14	40.7	40.7	40.7	47.998	0	47.395	476010000	17	1.19523	0.133179	-0.286608	-2.14983			Q8N806	Q8N806	Putative E3 ubiquitin-protein ligase UBR7	UBR7	3398
1.619	1.44168	1.51329	1.82435	1.91021	1.17777	1.32755	1.31427	1.49525	1.56208	14	14	13	43.8	43.8	41.8	43.973	0	67.158	976350000	19	1.45741	0.0875926	-0.28632	-2.53685			Q9NR46	Q9NR46	Endophilin-B2	SH3GLB2	4745
-2.53308	-2.48788	-2.82241	-2.68193	-2.67077	-2.76173	-2.65431	-3.11333	-2.99971	-3.09807	1	1	1	1.7	1.7	1.7	75.354	0.0085233	1.493	24972000	1	1.50331	0.0818731	-0.286218	-2.6048			Q2M243	Q2M243	Coiled-coil domain-containing protein 27	CCDC27	2687
1.24399	0.426791	0.998615	0.727376	0.944419	0.598592	0.614069	0.683616	0.409282	0.605733	7	7	7	45.1	45.1	45.1	20.874	0	25.104	184770000	12	1.07511	0.162945	-0.285979	-1.97173			Q8WUX2	Q8WUX2	Putative glutathione-specific gamma-glutamylcyclotransferase 2	CHAC2	3596
0.00444063	-0.190863	0.279053	0.102061	0.388675	-0.707057	0.0500511	-0.446655	0.136498	0.121482	6	6	6	34.1	34.1	34.1	22.35	0	20.978	293280000	10	0.719287	0.31723	-0.28581	-1.42902			Q14919	Q14919	Dr1-associated corepressor	DRAP1	2478
0.166432	-0.209873	0.264999	0.066295	-0.0485801	-0.264743	-0.124074	-0.0134775	-0.411673	-0.374063	9	9	9	13.7	13.7	13.7	98.795	0	37.504	113620000	10	1.46829	0.086	-0.285461	-2.55296			Q9H501	Q9H501	ESF1 homolog	ESF1	4549
2.73316	2.61351	2.63242	2.65708	2.7597	2.13876	2.44674	2.2315	2.58571	2.56632	17	17	17	53.5	53.5	53.5	34.746	0	45.248	751650000	24	1.78888	0.0532614	-0.285367	-3.03199			Q99747	Q99747	Gamma-soluble NSF attachment protein	NAPG	4144
-1.893	-1.63712	-1.97864	-2.05273	-2.09486	-2.22762	-2.14333	-2.15021	-2.25363	-2.30673	3	3	3	8.9	8.9	8.9	33.238	0	4.3657	31418000	3	1.9505	0.0417503	-0.285035	-3.27884			Q96ES7	Q96ES7	SAGA-associated factor 29 homolog	CCDC101	3869
2.47136	2.5679	2.34948	2.37974	2.34	2.01207	2.2505	2.06182	2.24211	2.11736	8	8	8	29.4	29.4	29.4	34.063	0	52.807	1014900000	23	2.65297	0.0157576	-0.284922	-4.42102			O43765	O43765	Small glutamine-rich tetratricopeptide repeat-containing protein alpha	SGTA	405
0.273676	-0.248483	0.112476	0.121513	0.0485186	-0.47108	-0.177815	-0.20585	-0.0661438	-0.195748	11	7	7	63.9	42.8	42.8	18.736	0	29.289	146370000	8	1.51257	0.0811136	-0.284868	-2.61853			Q9Y281	Q9Y281	Cofilin-2	CFL2	5291
-0.487877	-0.279837	-0.56138	-0.680343	-0.678967	-1.02763	-0.651075	-0.915532	-0.709842	-0.808263	10	10	10	43.1	43.1	43.1	42.129	0	32.474	223350000	10	1.65313	0.0653805	-0.284788	-2.82777			Q9BTY7	Q9BTY7	Protein HGH1 homolog	HGH1	4260
-3.75074	-3.06055	-3.94682	-3.64491	-3.73848	-3.89387	-3.956	-4.03286	-3.53291	-4.14833	2	2	2	2.5	2.5	2.5	145.94	0	14.959	15683000	2	0.801185	0.268977	-0.284495	-1.55711			Q12913	Q12913	Receptor-type tyrosine-protein phosphatase eta	PTPRJ	2248
3.94337	3.78634	3.75797	3.64501	3.60417	3.60731	3.46809	3.60461	3.3738	3.26116	21	21	21	71.6	71.6	71.6	35.611	0	205.01	2966200000	51	1.88167	0.0461447	-0.284376	-3.17316			O75821	O75821	Eukaryotic translation initiation factor 3 subunit G	EIF3G	587
-4.47379	-4.08379	-4.4417	-4.55382	-4.4235	-4.68011	-4.7103	-4.69336	-4.82508	-4.4886	2	2	2	3.5	3.5	3.5	96.553	0	5.3785	6888600	2	1.71138	0.0605647	-0.284171	-2.9151			Q9NSG2	Q9NSG2	Uncharacterized protein C1orf112	C1orf112	4784
1.80856	2.15413	1.65213	1.61264	1.71797	1.61765	1.56892	1.43655	1.44828	1.4539	13	13	13	46.3	46.3	46.3	40.822	0	74.082	581600000	22	1.59019	0.0715945	-0.284027	-2.73385			Q8IVD9	Q8IVD9	NudC domain-containing protein 3	NUDCD3	3253
-0.550465	-0.370436	-0.517396	-0.142888	-0.270722	-0.820276	-0.71064	-0.681731	-0.449919	-0.609428	11	11	11	13.9	13.9	13.9	161.85	0	35.727	81802000	12	1.7056	0.0610784	-0.284017	-2.90641			Q8N3D4	Q8N3D4	EH domain-binding protein 1-like protein 1	EHBP1L1	3352
-1.7836	-1.71294	-1.80742	-1.49657	-2.04878	-2.21456	-1.99707	-2.18721	-1.77937	-2.08649	4	4	3	45.8	45.8	38.1	14.381	0	12.422	82785000	5	1.35803	0.103101	-0.283079	-2.39008			Q9BTL3;A0A3B3IU46	Q9BTL3;A0A3B3IU46	RNMT-activating mini protein	FAM103A1	4252
0.110034	0.625044	0.0829209	0.0643981	0.195203	-0.117004	0.0415811	-0.0555798	-0.149481	-0.0544564	7	7	7	16	16	16	59.544	0	20.584	99207000	9	1.48204	0.0844364	-0.282508	-2.5733			Q86XZ4	Q86XZ4	Spermatogenesis-associated serine-rich protein 2	SPATS2	3222
-2.49787	-2.09824	-2.33824	-2.1473	-2.60638	-2.34282	-2.38671	-2.71943	-3.0459	-2.60531	2	2	2	4.7	4.7	4.7	56.503	0	5.3238	12745000	2	0.934817	0.209066	-0.282428	-1.76143			Q8N2W9	Q8N2W9	E3 SUMO-protein ligase PIAS4	PIAS4	3347
3.48273	3.20823	3.15617	3.1769	3.22243	2.89624	3.04233	2.74991	3.12393	3.02237	10	10	9	66.1	66.1	57	13.389	0	17.103	1285400000	19	1.89503	0.0454673	-0.282335	-3.1936			O43768	O43768	Alpha-endosulfine	ENSA	407
-2.90673	-3.25682	-2.95532	-3.04683	-3.03139	-3.42276	-3.29822	-3.42079	-3.20652	-3.25909	2	2	2	6.9	6.9	6.9	52.864	0	13.088	26277000	2	2.2848	0.0266032	-0.282061	-3.80623			P19484	P19484	Transcription factor EB	TFEB	1140
-5.15804	-3.56726	-5.15503	-4.70703	-4.89401	-5.30119	-4.79107	-5.03199	-4.92243	-4.84162	1	1	1	1.2	1.2	1.2	93.316	0.0074808	1.6103	2108200	1	0.411007	0.555002	-0.281388	-0.912566			Q9P1W3	Q9P1W3	Calcium permeable stress-gated cation channel 1	TMEM63C	4993
0.309759	0.71578	0.185714	0.418317	0.29892	-0.23386	0.132667	0.0872595	0.256065	0.280067	7	7	7	9	9	9	88.616	0	28.495	180840000	12	1.21616	0.129288	-0.281258	-2.18075			Q13427	Q13427	Peptidyl-prolyl cis-trans isomerase G	PPIG	2322
-6.11201	-5.25163	-6.11671	-5.56363	-6.20201	-6.29965	-5.48557	-6.23592	-5.43959	-7.19118	1	1	1	4.9	4.9	4.9	44.508	0	4.0371	2005600	1	0.327037	0.635712	-0.281185	-0.756678			P32929	P32929	Cystathionine gamma-lyase	CTH	1374
-2.69868	-2.41107	-2.78134	-2.69202	-2.80226	-3.01501	-2.9057	-3.09107	-2.97471	-2.80414	4	4	4	2.6	2.6	2.6	151.19	0	5.7507	12241000	4	1.96004	0.0413434	-0.28105	-3.29355			O15014	O15014	Zinc finger protein 609	ZNF609	280
-5.34617	-4.6416	-5.36947	-5.75106	-5.19829	-5.50054	-5.791	-5.60047	-5.05068	-5.76798	1	1	1	7.8	7.8	7.8	31.827	0	8.9003	0	1	0.60911	0.386305	-0.280819	-1.25188			O60671	O60671	Cell cycle checkpoint protein RAD1	RAD1	461
-7.6322	-7.48698	-7.67778	-7.68783	-7.36999	-7.93098	-8.12771	-8.18465	NaN	-7.16371	1	1	1	2.3	2.3	2.3	90.851	0.0015851	2.4319	797340	1	0.620335	0.378403	-0.280805	-1.28493			Q8TEL6	Q8TEL6	Short transient receptor potential channel 4-associated protein	TRPC4AP	3560
5.44277	4.84524	5.17003	5.25596	5.13876	4.73651	5.08997	4.68981	5.09784	4.8371	16	16	15	70.2	70.2	58.7	37.191	0	177.74	7984500000	68	1.19986	0.132606	-0.280305	-2.15666			P33241	P33241	Lymphocyte-specific protein 1	LSP1	1380
0.954983	1.20557	0.72338	0.841661	0.71768	0.473736	0.773635	0.547839	0.624017	0.622731	6	6	6	14.3	14.3	14.3	33.216	0	6.1122	593690000	11	1.57742	0.0732556	-0.280264	-2.71484			Q9NWB6	Q9NWB6	Arginine and glutamate-rich protein 1	ARGLU1	4864
-0.0220626	0.0326804	-0.125997	0.0135757	0.079027	-0.43914	-0.319853	-0.189897	-0.0664603	-0.407687	7	7	7	19.5	19.5	19.5	46.94	0	49.198	105000000	9	2.16021	0.0313272	-0.280052	-3.60667			Q9H000	Q9H000	Probable E3 ubiquitin-protein ligase makorin-2	MKRN2	4440
-0.283446	-0.222747	-0.434421	-0.318471	-0.271598	-0.615526	-0.756162	-0.691466	-0.407886	-0.454578	5	5	4	4.6	4.6	4	139.27	0	14.983	94521000	5	2.20362	0.0295935	-0.278987	-3.67576			Q9H7N4	Q9H7N4	Splicing factor, arginine/serine-rich 19	SCAF1	4581
0.129172	0.300049	-0.00345264	0.0507051	-0.0581179	-0.314779	-0.0911461	-0.208557	-0.141742	-0.219874	6	6	6	22.7	22.7	22.7	34.687	0	15.277	89513000	7	2.29509	0.0261395	-0.278891	-3.82289			Q9NVM6	Q9NVM6	DnaJ homolog subfamily C member 17	DNAJC17	4840
4.29855	4.29132	4.25009	4.23314	4.14732	3.8411	4.09051	3.95921	4.08786	3.84855	19	19	19	84.9	84.9	84.9	29.804	0	171.5	8089100000	60	2.73574	0.0141303	-0.278636	-4.56508			P35232	P35232	Prohibitin	PHB	1395
-1.20257	-0.854745	-1.24635	-1.44384	-1.27628	-1.40727	-1.35668	-1.4667	-1.68686	-1.49912	3	3	3	8.3	8.3	8.3	44.395	0	3.1929	31547000	3	1.4258	0.0920592	-0.278569	-2.49013			P05423	P05423	DNA-directed RNA polymerase III subunit RPC4	POLR3D	855
2.53629	2.59855	2.44523	3.59795	2.12976	2.30408	2.06122	2.26947	3.22286	2.06079	17	9	9	51.6	35.2	35.2	39.455	0	80.61	2270400000	32	0.374523	0.587838	-0.277875	-0.845952			P09972;P05062	P09972	Fructose-bisphosphate aldolase C	ALDOC	951
4.21953	3.97398	4.0268	3.88833	3.79269	3.61369	3.86361	3.6662	3.80645	3.56296	10	8	8	58.2	52.9	52.9	24.763	0	71.832	5839600000	40	1.78428	0.0536769	-0.277684	-3.02504			P24534	P24534	Elongation factor 1-beta	EEF1B2	1232
1.13277	0.982821	1.1795	1.51748	1.31304	0.722742	0.82205	1.00984	1.22459	0.960069	7	7	7	41.2	41.2	41.2	35.74	0	27.725	353950000	12	1.24848	0.12229	-0.277264	-2.22847			Q6PL24	Q6PL24	Protein TMED8	TMED8	2993
-0.765656	-0.858868	-0.957041	-0.944732	-0.628423	-1.23607	-0.911204	-1.34265	-1.04349	-1.00354	4	4	4	14	14	14	40.067	0	14.619	69583000	4	1.60997	0.0694372	-0.276446	-2.76331			Q9H410	Q9H410	Kinetochore-associated protein DSN1 homolog	DSN1	4530
-2.66081	-2.20523	-2.54654	-2.72267	-2.74304	-2.7752	-2.81372	-2.94678	-2.94757	-2.77597	4	4	4	8.5	8.5	8.5	77.193	0	6.5522	14720000	4	1.49804	0.0825612	-0.27619	-2.59699			Q8NCN4	Q8NCN4	E3 ubiquitin-protein ligase RNF169	RNF169	3439
8.04168	8.00504	7.70025	7.81354	7.74389	7.40198	7.73962	7.43794	7.699	7.64528	12	12	12	73.9	73.9	73.9	18.012	0	159.73	61286000000	169	1.65229	0.0653853	-0.276116	-2.82652			P62937;P0DN26;A0A0B4J2A2;A0A075B767;A0A075B759;Q9Y536;F5H284;P0DN37	P62937	Peptidyl-prolyl cis-trans isomerase A;Peptidyl-prolyl cis-trans isomerase A, N-terminally processed	PPIA	1976
0.085561	0.0824158	-0.0720555	0.0316623	-0.0728405	-0.0711777	-0.438119	-0.146664	-0.457371	-0.212047	5	5	5	5.7	5.7	5.7	105.83	0	4.5431	70763000	5	1.91654	0.0441054	-0.276024	-3.22659			P54277	P54277	PMS1 protein homolog 1	PMS1	1777
1.08048	0.931495	0.942679	0.776275	0.82359	0.884773	0.664611	0.53869	0.332856	0.753482	18	18	18	13.9	13.9	13.9	160.16	0	36.46	223300000	18	1.46824	0.085949	-0.276022	-2.55288			Q9NS87	Q9NS87	Kinesin-like protein KIF15	KIF15	4779
-3.30963	-2.4858	-3.49013	-3.46409	-3.25887	-3.37864	-3.45269	-3.32716	-3.73924	-3.49079	1	1	1	1.4	1.4	1.4	63.638	0.0085185	1.4862	7834400	1	0.698812	0.329426	-0.276002	-1.39656			O94889	O94889	Kelch-like protein 18	KLHL18	635
-3.9457	-3.49138	-4.28479	-3.6488	-3.77323	-3.84128	-4.29873	-4.09058	-4.0616	-4.23105	4	4	4	2.6	2.6	2.6	228.23	0	15.432	6831400	4	0.928423	0.211796	-0.275866	-1.75176			Q9P219	Q9P219	Protein Daple	CCDC88C	4995
4.41255	4.30763	4.22774	4.25407	4.1322	3.87384	4.16305	3.88939	4.13984	3.88914	17	17	15	71.9	71.9	67.6	31.121	0	233.53	4817100000	56	2.05133	0.0357766	-0.275783	-3.43529			P29692	P29692	Elongation factor 1-delta	EEF1D	1311
4.43743	4.21323	4.20759	4.69646	4.73409	3.98526	4.18901	4.08952	4.35341	4.29338	29	25	15	60.1	54.8	32.9	70.051	0	202.38	3647300000	67	1.16022	0.140446	-0.275643	-2.09805			P0DMV9;P0DMV8	P0DMV9;P0DMV8	Heat shock 70 kDa protein 1B;Heat shock 70 kDa protein 1A	HSPA1B;HSPA1A	958
0.0399619	0.179771	-0.188018	0.199772	0.225895	-0.138458	-0.51191	-0.261439	-0.0490644	0.041168	6	6	6	11.4	11.4	11.4	71.965	0	11.16	113930000	7	1.255	0.120879	-0.275417	-2.2381			Q8NHV4	Q8NHV4	Protein NEDD1	NEDD1	3492
-0.0236073	0.227485	-0.28807	-0.255086	-0.411829	-0.371895	-0.320994	-0.642918	-0.223789	-0.565884	4	4	4	4.7	4.7	4.7	136.68	0	15.729	1386200000	5	1.09267	0.158161	-0.274874	-1.99786			Q9BZH6	Q9BZH6	WD repeat-containing protein 11	WDR11	4395
-0.667906	-0.510237	-0.728821	-0.59001	-0.643332	-1.1034	-0.895963	-0.952482	-0.702093	-0.858559	4	4	4	21.2	21.2	21.2	26.422	0	18.591	75643000	6	2.19528	0.029697	-0.274437	-3.66246			Q5HYI8	Q5HYI8	Rab-like protein 3	RABL3	2780
2.39558	2.40477	2.44423	2.13337	2.30085	1.70399	2.23302	1.93509	2.21762	2.21808	11	11	11	70.6	70.6	70.6	18.658	0	111.09	1348300000	27	1.29659	0.113794	-0.274203	-2.29946			P63208	P63208	S-phase kinase-associated protein 1	SKP1	1992
-1.56125	-1.48718	-1.84869	-1.77283	-1.64977	-1.89995	-2.02068	-2.12305	-1.65822	-1.98836	3	3	3	11.3	11.3	11.3	23.906	0	3.1398	52762000	3	1.54501	0.0772942	-0.274108	-2.66666			Q9UQN3	Q9UQN3	Charged multivesicular body protein 2b	CHMP2B	5270
2.03885	1.93098	1.75599	1.77132	1.94308	1.65951	1.67689	1.43322	1.67416	1.628	9	9	9	52.5	52.5	52.5	25.336	0	67.995	487110000	14	2.31023	0.0255055	-0.273686	-3.84745			Q13588;Q8TC17	Q13588	GRB2-related adapter protein	GRAP	2358
-2.22721	-2.58059	-2.36084	-2.30503	-2.52301	-2.62019	-2.49541	-2.39597	-3.10364	-2.74836	2	2	2	3.5	3.5	3.5	100.05	0	15.447	21864000	4	1.06511	0.165924	-0.27338	-1.95684			O94880	O94880	PHD finger protein 14	PHF14	633
-1.02926	-0.835656	-1.12828	-1.0401	-1.15363	-1.37742	-1.34129	-1.46273	-1.08586	-1.28612	2	2	2	13.2	13.2	13.2	16.997	0	4.3115	84593000	3	1.92603	0.0434189	-0.273298	-3.24116			Q7Z422	Q7Z422	SUZ domain-containing protein 1	SZRD1	3121
1.11299	1.91075	1.39701	1.02945	1.36964	1.09938	1.31265	0.690976	1.21968	1.13163	9	9	9	24	24	24	56.777	0	42.331	355920000	12	0.737211	0.305966	-0.273104	-1.45728			Q92575	Q92575	UBX domain-containing protein 4	UBXN4	3663
3.59066	3.36304	3.51917	3.51535	3.42228	2.93997	3.33591	3.1518	3.4074	3.21001	17	17	17	70.8	70.8	70.8	34.352	0	61.813	2000200000	42	1.78336	0.0536337	-0.273083	-3.02364			Q12904	Q12904	Aminoacyl tRNA synthase complex-interacting multifunctional protein 1;Endothelial monocyte-activating polypeptide 2	AIMP1	2243
-1.52109	-1.70107	-1.78014	-1.50723	-1.36539	-2.0858	-1.87143	-2.11335	-1.65047	-1.51926	3	3	3	40.8	40.8	40.8	15.892	0	4.2777	254170000	5	1.07446	0.163059	-0.27308	-1.97077			Q9Y2V2	Q9Y2V2	Calcium-regulated heat stable protein 1	CARHSP1	5326
-2.27125	-2.69045	-2.68645	-2.28572	-2.74366	-2.76208	-2.72061	-2.73261	-2.68042	-3.14714	3	3	3	2.6	2.6	2.6	155.14	0	9.7952	19915000	4	1.10096	0.155948	-0.273067	-2.01016			Q7Z591	Q7Z591	AT-hook-containing transcription factor	AKNA	3133
5.03772	4.58362	4.93079	4.81427	4.90486	4.63589	4.54843	4.66344	4.43434	4.62725	42	42	42	57.9	57.9	57.9	96.557	0	271.45	5907600000	126	1.85357	0.0478576	-0.27238	-3.13025			P33991	P33991	DNA replication licensing factor MCM4	MCM4	1386
0.868229	1.3183	0.846181	0.792556	0.903692	0.444581	0.793421	0.650287	0.748691	0.731756	12	12	12	19.2	19.2	19.2	92.306	0	23.137	185190000	14	1.3668	0.102	-0.272045	-2.40302			Q9Y6X8	Q9Y6X8	Zinc fingers and homeoboxes protein 2	ZHX2	5516
-1.51359	-0.996884	-1.44773	-1.73939	-1.65802	-1.60053	-1.7418	-1.71979	-2.0127	-1.64066	3	3	3	9.1	9.1	9.1	47.971	0	5.0999	34609000	3	0.985253	0.191561	-0.271975	-1.83742			Q96E29	Q96E29	Transcription termination factor 3, mitochondrial	MTERF3	3853
-4.84728	-4.57191	-4.9128	-5.0334	-4.83483	-5.31332	-5.01075	-5.24657	-4.70668	-5.28254	1	1	1	3.9	3.9	3.9	52.082	0	8.5791	7299800	1	1.08122	0.161668	-0.271928	-1.98083			Q9BQC3	Q9BQC3	Diphthamide biosynthesis protein 2	DPH2	4186
-1.10565	-0.919593	-1.40156	-1.39805	-1.61589	-1.44157	-1.44915	-1.61978	-1.57545	-1.71258	4	4	4	23.1	23.1	23.1	20.599	0	7.0679	51825000	4	1.12007	0.151562	-0.271556	-2.03853			Q8N6N3	Q8N6N3	UPF0690 protein C1orf52	C1orf52	3392
1.064	0.0648182	0.944095	0.852187	0.962923	0.441542	0.546045	0.467504	0.503684	0.572914	16	16	16	46.9	46.9	46.9	51.289	0	126.23	305430000	25	0.753413	0.297018	-0.271266	-1.48271			P49005	P49005	DNA polymerase delta subunit 2	POLD2	1596
-2.08723	-1.78621	-2.04881	-2.09036	-1.88767	-2.46998	-2.03015	-2.55168	-2.10277	-2.10128	2	2	2	16	16	16	21.172	0	7.6567	17999000	3	1.22361	0.127564	-0.271115	-2.19176			Q9Y3C0	Q9Y3C0	WASH complex subunit CCDC53	CCDC53	5363
-1.41046	-0.53862	-1.11357	-1.3037	-1.34887	-1.49028	-1.42035	-1.41498	-1.437	-1.30792	7	7	7	8.8	8.8	8.8	105.47	0	59.116	61603000	7	0.878165	0.232135	-0.271064	-1.67541			Q9HCG8	Q9HCG8	Pre-mRNA-splicing factor CWC22 homolog	CWC22	4667
-5.99359	NaN	-6.15325	-6.44963	-5.88645	-5.86493	-6.39245	-6.40792	-7.14493	-6.14825	1	1	1	2.1	2.1	2.1	90.401	0	3.4097	2692200	1	0.469836	0.501356	-0.270964	-1.02614			O95267	O95267	RAS guanyl-releasing protein 1	RASGRP1	685
-0.576586	0.0500856	-0.630504	-0.744125	-0.492791	-0.864106	-0.626693	-0.810981	-0.615448	-0.830993	6	6	6	14.4	14.4	14.4	52.585	0	12.292	50433000	8	0.97844	0.194141	-0.27086	-1.82718			P53779;P45983	P53779	Mitogen-activated protein kinase 10	MAPK10	1764
1.45287	1.07386	1.37848	1.49413	1.37814	0.738834	1.39614	0.99398	1.10546	1.18942	4	4	3	20	20	17.7	34.208	0	48.199	366500000	9	1.13479	0.147646	-0.270728	-2.06038			Q15287	Q15287	RNA-binding protein with serine-rich domain 1	RNPS1	2548
-2.18371	-1.6005	-2.10498	-2.23335	-1.98034	-2.09928	-2.43607	-2.27204	-2.51439	-2.13454	4	4	4	3.3	3.3	3.3	132.37	0	8.6515	34067000	4	1.05338	0.169635	-0.27069	-1.93936			Q96KQ7	Q96KQ7	Histone-lysine N-methyltransferase EHMT2	EHMT2	3980
-0.237819	-0.851181	-0.0412864	-0.823772	-0.273254	-0.643664	-0.254298	-0.971479	-0.56794	-1.14333	5	5	5	51.2	51.2	51.2	20.061	0	6.3864	109080000	5	0.572549	0.415161	-0.27068	-1.19157			Q9Y3D8	Q9Y3D8	Adenylate kinase isoenzyme 6	AK6	5372
4.64656	4.69233	4.56668	4.40189	4.50887	4.14445	4.35782	4.3762	4.32236	4.26377	27	27	14	56.7	56.7	30.3	55.755	0	133.66	3531200000	69	2.45585	0.0204928	-0.270343	-4.08688			P15170	P15170	Eukaryotic peptide chain release factor GTP-binding subunit ERF3A	GSPT1	1058
2.36196	2.00889	2.03972	2.84787	2.7791	1.76052	1.99227	1.69365	2.58772	2.65357	15	12	10	53	44.5	37.6	47.268	0	71.936	661200000	25	0.460201	0.510202	-0.269961	-1.00004			P09104	P09104	Gamma-enolase	ENO2	929
2.0279	2.03529	2.08513	2.00117	2.0434	1.58919	1.87235	1.83518	1.77855	1.77416	12	12	12	51.9	51.9	51.9	35.979	0	70.872	610740000	27	3.14257	0.00974163	-0.268689	-5.30942			Q9P287	Q9P287	BRCA2 and CDKN1A-interacting protein	BCCIP	5002
2.96585	2.87451	2.84589	2.81859	2.80014	2.57497	2.64903	2.6087	2.61484	2.51655	26	26	26	71.3	71.3	71.3	54.794	0	137.07	1116400000	41	4.07922	0.00694118	-0.268181	-7.30696			Q0VDF9	Q0VDF9	Heat shock 70 kDa protein 14	HSPA14	2212
-3.33568	-2.65302	-3.70101	-3.77382	-3.87904	-3.47022	-3.5957	-3.86872	-4.09982	-3.64832	1	1	1	2	2	2	40.569	0.0047556	1.8203	38401000	1	0.50268	0.470913	-0.26804	-1.07368			P50219	P50219	Motor neuron and pancreas homeobox protein 1	MNX1	1651
-2.53334	-2.15245	-2.27829	-2.55714	-2.49861	-2.98762	-2.61768	-2.37556	-2.86669	-2.51243	3	3	3	1.6	1.6	1.6	293.51	0	3.6348	9767700	4	1.05338	0.169548	-0.268031	-1.93935			Q9UMN6	Q9UMN6	Histone-lysine N-methyltransferase 2B	KMT2B	5215
7.37718	7.11993	7.21668	7.36371	7.07752	6.75811	7.0734	6.93211	7.17449	6.87685	19	19	15	78.9	78.9	57.8	18.502	0	125.75	51217000000	109	1.63915	0.0666544	-0.268012	-2.80687			P23528	P23528	Cofilin-1	CFL1	1223
-1.88287	-1.29659	-1.92597	-2.15923	-2.09838	-1.84138	-2.08524	-2.28622	-2.30997	-2.17998	2	2	2	8.4	8.4	8.4	26.592	0.00060594	2.7793	32679000	2	0.784931	0.278756	-0.267952	-1.53189			Q14088	Q14088	Ras-related protein Rab-33A	RAB33A	2396
-1.25477	-1.29631	-1.61166	-1.48229	-1.58279	-1.8756	-1.56666	-1.87527	-1.61274	-1.63519	5	5	5	10.1	10.1	10.1	60.438	0	9.0259	113370000	6	1.56567	0.0744673	-0.267527	-2.69736			Q13485	Q13485	Mothers against decapentaplegic homolog 4	SMAD4	2333
-0.0401229	0.258715	0.228208	0.216163	-0.0597556	-0.145791	-0.142907	-0.202011	-0.09017	-0.153287	8	8	8	23.7	23.7	23.7	51.199	0	38.598	94061000	10	2.21941	0.0292455	-0.267474	-3.70101			Q9UL15	Q9UL15	BAG family molecular chaperone regulator 5	BAG5	5183
2.23981	2.18892	2.24356	2.30127	2.21602	1.85621	2.11514	1.90299	2.08558	1.89333	13	13	9	27.4	27.4	18.7	52.063	0	40.164	892800000	21	2.81218	0.0129108	-0.267267	-4.7002			Q92879	Q92879	CUGBP Elav-like family member 1	CELF1	3709
-4.49335	-3.97357	-4.6805	-4.71249	-4.44688	-4.75496	-4.76761	-4.54689	-4.81861	-4.75456	1	1	1	8	8	8	15.893	0.0047529	1.8168	3649000	2	1.02891	0.177416	-0.267168	-1.90282			Q8N2Z9	Q8N2Z9	Centromere protein S	APITD1	3348
2.62196	2.60754	2.39582	2.41395	2.27443	2.11457	2.36987	2.21954	2.2205	2.05341	9	9	9	76.4	76.4	76.4	19.889	0	70.65	1533000000	32	1.84451	0.0484141	-0.267165	-3.11646			Q9Y5S9	Q9Y5S9	RNA-binding protein 8A	RBM8A	5456
2.97927	2.42992	2.95962	2.96825	3.03757	2.09646	2.80758	2.45546	2.8545	2.82529	8	8	8	52.2	52.2	52.2	24.669	0	111.08	2330100000	35	0.728865	0.311285	-0.26707	-1.44414			O75608	O75608	Acyl-protein thioesterase 1	LYPLA1	567
0.0255071	-0.272576	0.0523539	-0.0570987	-0.0632053	-0.415087	-0.217882	-0.381523	-0.214088	-0.42146	8	8	7	10.4	10.4	7.5	90.876	0	4.7879	120110000	8	2.16279	0.0312508	-0.267004	-3.61077			Q86VP1	Q86VP1	Tax1-binding protein 1	TAX1BP1	3195
0.880628	0.929146	0.926871	0.771692	0.763449	0.496196	0.65838	0.418962	0.748742	0.614489	7	7	7	54.7	54.7	54.7	19.294	0	50.99	254060000	13	2.32495	0.024841	-0.267003	-3.87139			P62487	P62487	DNA-directed RNA polymerase II subunit RPB7	POLR2G	1947
-0.596622	-0.74586	-0.623497	-0.404574	-0.197982	-1.02381	-0.853121	-0.807519	-0.53816	-0.680909	8	8	8	40.2	40.2	40.2	30.005	0	24.414	105250000	10	1.17272	0.137874	-0.266998	-2.11653			P07738	P07738	Bisphosphoglycerate mutase	BPGM	890
4.23556	4.144	4.10475	4.19294	4.13486	3.72491	3.89907	3.7829	4.07106	3.99922	10	10	10	73.8	73.8	73.8	21.057	0	122.37	7438200000	44	2.33817	0.0243941	-0.26699	-3.89293			P30086	P30086	Phosphatidylethanolamine-binding protein 1;Hippocampal cholinergic neurostimulating peptide	PEBP1	1325
2.24005	1.67695	2.02864	2.1656	1.95695	1.73246	1.71553	1.70202	1.84474	1.73893	10	10	10	45	45	45	27.391	0	23.431	543240000	16	1.52893	0.0789151	-0.266905	-2.64279			P19404	P19404	NADH dehydrogenase [ubiquinone] flavoprotein 2, mitochondrial	NDUFV2	1137
-2.35523	-2.03038	-2.29407	-2.43127	-2.42894	-2.23106	-2.13161	-2.94909	-2.55708	-3.0044	1	1	1	3.7	3.7	3.7	48.773	0	4.5375	12789000	1	0.687244	0.337018	-0.266672	-1.37814			P49356	P49356	Protein farnesyltransferase subunit beta	FNTB	1607
1.69704	0.842238	1.5183	1.67471	1.74973	1.01162	1.24107	0.939773	1.53202	1.42867	7	7	7	52.4	52.4	52.4	19.509	0	20.541	343400000	10	0.642779	0.365432	-0.265771	-1.3067			P62253	P62253	Ubiquitin-conjugating enzyme E2 G1;Ubiquitin-conjugating enzyme E2 G1, N-terminally processed	UBE2G1	1926
-1.33977	-1.23633	-1.06501	-1.38404	-1.22185	-2.05334	-1.22562	-1.76704	-1.1679	-1.35848	5	5	4	37.9	37.9	29.8	21.819	0	25.031	17020000	5	0.750426	0.298223	-0.265074	-1.47803			Q9P000	Q9P000	COMM domain-containing protein 9	COMMD9	4971
0.567601	0.913839	0.519854	0.258132	0.255003	0.495441	0.109794	0.35496	0.228721	0.0014405	8	8	8	37.9	37.9	37.9	31.651	0	70.722	286350000	11	0.941186	0.206821	-0.264815	-1.77105			Q9H2P9	Q9H2P9	Diphthine synthase	DPH5	4504
-1.11147	-0.528075	-1.10672	-1.27607	-1.10106	-1.24846	-1.3047	-1.34432	-1.3314	-1.216	4	4	4	35.7	35.7	35.7	13.178	0	4.1972	60212000	4	1.10838	0.15385	-0.264299	-2.02118			Q9Y421	Q9Y421	Protein FAM32A	FAM32A	5392
2.79373	3.04145	2.72001	2.60608	2.54537	2.49781	2.62842	2.65465	2.2561	2.34862	32	23	23	40.3	31.7	31.7	122.87	0	86.705	919220000	39	1.27884	0.11624	-0.264208	-2.27327			Q92922	Q92922	SWI/SNF complex subunit SMARCC1	SMARCC1	3719
-0.31006	0.0538194	-0.293399	-0.449042	-0.470332	-0.84669	-0.351499	-0.498672	-0.445325	-0.647567	5	5	5	30.5	30.5	30.5	29.328	0	29.364	74033000	7	1.13933	0.14616	-0.264148	-2.0671			Q86U90	Q86U90	YrdC domain-containing protein, mitochondrial	YRDC	3177
-1.86213	-1.39797	-1.83078	-1.76041	-1.98752	-1.76997	-2.01664	-1.82568	-2.22185	-2.32457	4	4	4	11.1	11.1	11.1	72.233	0	18.5	29320000	6	0.959123	0.200213	-0.263982	-1.79811			Q9NXH9	Q9NXH9	tRNA (guanine(26)-N(2))-dimethyltransferase	TRMT1	4912
0.431497	0.59521	0.311737	0.376627	0.356542	0.0781964	0.2393	0.140008	0.165667	0.12941	12	12	11	35.9	35.9	33.8	44.243	0	151.54	253500000	14	2.82922	0.0125857	-0.263807	-4.73061			Q15007	Q15007	Pre-mRNA-splicing regulator WTAP	WTAP	2493
-0.708201	-0.695704	-0.900129	-0.885333	-0.753671	-1.11858	-1.03783	-1.10699	-0.953595	-1.0418	1	1	1	10.3	10.3	10.3	18.86	0	7.4146	46367000	2	2.97384	0.0116628	-0.263151	-4.99299			Q8WVK2	Q8WVK2	U4/U6.U5 small nuclear ribonucleoprotein 27 kDa protein	SNRNP27	3604
-4.19356	-3.17147	-4.31464	-4.35534	-4.4129	-3.68591	-4.47629	-4.33657	-5.07469	-4.18913	2	2	2	0.7	0.7	0.7	331.77	0.00139	2.4717	11954000	2	0.35724	0.604012	-0.262935	-0.813818			P15924	P15924	Desmoplakin	DSP	1069
-3.33625	-2.66766	-3.4001	-3.02012	-3.38231	-3.46932	-3.46817	-3.15198	-3.49732	-3.53155	2	2	2	1.7	1.7	1.7	139	0	4.9766	7428800	2	0.873137	0.233854	-0.26238	-1.66773			Q6P4R8	Q6P4R8	Nuclear factor related to kappa-B-binding protein	NFRKB	2967
4.16071	4.29035	3.93868	3.81577	3.76235	3.77063	3.89009	3.77748	3.70846	3.50986	20	20	19	67.8	67.8	67.8	29.062	0	128.58	2259400000	51	1.2336	0.125473	-0.262266	-2.2065			O75822	O75822	Eukaryotic translation initiation factor 3 subunit J	EIF3J	588
-3.188	-3.02083	-3.10075	-3.18853	-3.06298	-3.33754	-3.43229	-3.44635	-3.3761	-3.2796	1	1	1	1	1	1	102.03	0.0045907	1.8995	18915000	1	3.37515	0.0090411	-0.262156	-5.76528			Q9H2X0	Q9H2X0	Chordin	CHRD	4509
2.11181	2.58887	2.15719	1.99007	2.11355	2.09706	1.83117	1.79614	1.78796	2.1386	30	30	30	35.8	35.8	35.8	123.63	0	101.27	644090000	42	1.11858	0.151951	-0.26211	-2.03633			P28340	P28340	DNA polymerase delta catalytic subunit	POLD1	1293
0.683706	1.36746	0.807374	0.67727	0.665286	0.705005	0.656566	0.590712	0.328495	0.610523	10	10	10	14.4	14.4	14.4	96.256	0	50.061	177490000	17	0.929411	0.211267	-0.26196	-1.75325			Q5C9Z4	Q5C9Z4	Nucleolar MIF4G domain-containing protein 1	NOM1	2770
3.43048	3.7171	3.47643	3.55291	3.62428	3.14998	3.19863	3.31061	3.48134	3.35229	23	23	23	52.7	52.7	52.7	51.212	0	96.615	1755500000	53	2.00455	0.0384063	-0.261669	-3.36244			Q13451	Q13451	Peptidyl-prolyl cis-trans isomerase FKBP5;Peptidyl-prolyl cis-trans isomerase FKBP5, N-terminally processed	FKBP5	2329
-2.11188	-1.35813	-1.73995	-1.83749	-1.87283	-2.21242	-1.68921	-2.34292	-2.0237	-1.95915	3	3	3	6.3	6.3	6.3	68.226	0	6.1342	35423000	5	0.811142	0.263571	-0.261427	-1.57252			Q6IBW4	Q6IBW4	Condensin-2 complex subunit H2	NCAPH2	2914
1.40817	1.43829	1.30712	1.35926	1.26773	0.971415	1.13782	1.10428	1.22425	1.03913	9	7	7	57	50.2	50.2	22.04	0	103.2	849730000	17	2.92127	0.0118169	-0.260735	-4.8967			P30405	P30405	Peptidyl-prolyl cis-trans isomerase F, mitochondrial	PPIF	1331
-0.734332	-0.688714	-0.883961	-0.814434	-0.915868	-0.864804	-1.1114	-1.13645	-1.11587	-1.10957	6	6	6	16.9	16.9	16.9	62.027	0	14.407	47315000	6	2.34274	0.024209	-0.260156	-3.9004			Q5F1R6	Q5F1R6	DnaJ homolog subfamily C member 21	DNAJC21	2772
4.53935	4.10281	4.28858	4.18937	4.14041	3.84487	4.22499	3.9513	3.99793	3.94067	9	9	9	71.2	71.2	71.2	14.515	0	97.282	8652600000	46	1.48891	0.0835577	-0.260152	-2.58348			P25398	P25398	40S ribosomal protein S12	RPS12	1242
0.389313	0.512712	0.249014	0.097597	0.135424	-0.0141467	0.074072	0.0963333	-0.17451	0.101557	16	16	16	11.5	11.5	11.5	229.48	0	56.417	202280000	17	1.61908	0.0684691	-0.260151	-2.7769			Q92576	Q92576	PHD finger protein 3	PHF3	3664
1.78195	1.78443	1.65846	1.82449	1.79167	1.38957	1.4848	1.48531	1.61138	1.56929	17	17	17	23.5	23.5	23.5	80.313	0	35.281	397360000	27	3.21025	0.00965957	-0.26013	-5.43964			Q92541	Q92541	RNA polymerase-associated protein RTF1 homolog	RTF1	3654
-4.41276	-4.22454	-5.00521	-5.10081	-4.49116	-5.01226	-4.92906	-4.84629	-4.6247	-5.12124	2	2	2	16	16	16	28.722	0	18.431	29325000	2	0.674266	0.344075	-0.259813	-1.35739			O95926	O95926	Pre-mRNA-splicing factor SYF2	SYF2	758
-1.67669	-2.42866	-1.57592	-1.56044	-1.89765	-2.1594	-1.87101	-2.03656	-2.29013	-2.08048	3	3	3	6.7	6.7	6.7	56.051	0	4.6373	29970000	4	0.748725	0.298897	-0.259643	-1.47537			Q6SPF0	Q6SPF0	Atherin	SAMD1	3000
-4.12749	-4.23208	-4.33767	-4.4861	-4.02379	-4.56473	-4.53607	-4.47649	-4.53687	-4.39072	2	2	2	12.4	12.4	12.4	28.991	0	6.7045	12081000	2	1.77308	0.0540665	-0.259552	-3.0081			Q9NPF0	Q9NPF0	CD320 antigen	CD320	4704
2.10952	2.5509	2.3246	2.31494	2.74679	1.87514	1.96779	2.00298	2.39494	2.50828	32	32	32	18.4	18.4	18.4	248.42	0	148.46	592520000	35	0.798457	0.270509	-0.259526	-1.55289			Q92673	Q92673	Sortilin-related receptor	SORL1	3684
1.36651	1.31168	1.25849	1.3884	1.58172	0.935831	1.13777	0.933043	1.39319	1.20949	13	13	13	64.8	64.8	64.8	28.932	0	95.648	523680000	21	1.44559	0.0891442	-0.259495	-2.51938			Q9UHY7	Q9UHY7	Enolase-phosphatase E1	ENOPH1	5114
0.739594	1.12987	0.666255	1.18557	1.21049	0.622721	0.424722	0.536138	1.15814	0.89321	8	8	7	21.2	21.2	19.3	58	0	33.927	262750000	14	0.74274	0.302161	-0.259369	-1.46597			P06239	P06239	Tyrosine-protein kinase Lck	LCK	862
3.1276	3.15214	3.09885	3.08273	3.07661	2.81298	2.82479	2.91793	2.82908	2.85741	38	38	38	28.1	28.1	28.1	197.58	0	123.56	1130000000	52	5.37624	0.004	-0.259146	-10.9805			P52948	P52948	Nuclear pore complex protein Nup98-Nup96;Nuclear pore complex protein Nup98;Nuclear pore complex protein Nup96	NUP98	1742
-3.47759	-2.52515	-3.50273	-3.24734	-3.79971	-3.61813	-3.8189	-3.60709	-3.21954	-3.58419	2	2	2	4.4	4.4	4.4	51.156	0.0029308	2.1866	15728000	2	0.516838	0.45882	-0.259064	-1.09787			Q9UHQ1	Q9UHQ1	Nuclear prelamin A recognition factor	NARF	5106
2.87364	2.70423	2.82555	2.86452	2.80119	2.33345	2.578	2.45898	2.74821	2.65731	18	18	18	59.6	59.6	59.6	44.23	0	131.75	1420600000	37	1.94497	0.0422337	-0.258636	-3.27031			Q13561	Q13561	Dynactin subunit 2	DCTN2	2351
1.72203	1.72834	1.57463	1.45848	1.35799	1.40458	1.42491	1.45539	1.19203	1.07307	10	10	10	29.7	29.7	29.7	41.28	0	21.764	342310000	14	1.4114	0.0944293	-0.258298	-2.46886			P82650	P82650	28S ribosomal protein S22, mitochondrial	MRPS22	2042
-0.519349	-0.301561	-0.51798	-0.541499	-0.727136	-0.883149	-0.683515	-0.874744	-0.490662	-0.966712	5	5	4	19.5	19.5	16.1	26.736	0	11.556	87534000	8	1.34069	0.106367	-0.258251	-2.36451			P49427	P49427	Ubiquitin-conjugating enzyme E2 R1	CDC34	1612
-0.0611857	0.172112	0.0536223	-0.143338	-0.0445415	-0.203379	-0.18038	-0.482656	-0.149625	-0.294956	3	3	3	15.6	15.6	15.6	27.939	0	6.8469	119640000	4	1.88621	0.045887	-0.257533	-3.18011			Q9H446	Q9H446	RWD domain-containing protein 1	RWDD1	4532
0.871723	0.987882	0.873978	0.82498	0.841699	0.612254	0.647537	0.745671	0.653501	0.453875	8	8	8	18.6	18.6	18.6	63.132	0	33.207	234380000	12	2.77938	0.0134041	-0.257484	-4.64197			Q9NY61	Q9NY61	Protein AATF	AATF	4924
-4.3173	-3.86851	-3.92647	-3.80977	-4.1027	-4.35486	-4.34644	-4.28978	-4.17591	-4.14502	2	2	2	2.5	2.5	2.5	136.16	0	7.4504	4947400	2	1.4507	0.0885653	-0.257454	-2.52693			Q14687	Q14687	Genetic suppressor element 1	GSE1	2458
2.2047	2.11736	1.96672	2.2019	2.16102	1.84167	1.92102	1.81895	1.96973	1.81314	12	12	12	34.7	34.7	34.7	44.961	0	109.8	540330000	23	2.86443	0.012	-0.257438	-4.79378			Q96I25	Q96I25	Splicing factor 45	RBM17	3942
0.206053	1.35639	0.268545	0.379017	0.451814	0.435035	0.409543	0.120268	0.229384	0.180615	11	11	11	18.2	18.2	18.2	92.499	0	77.003	271870000	14	0.561134	0.423713	-0.257394	-1.17256			Q6IA86	Q6IA86	Elongator complex protein 2	ELP2	2911
1.58696	1.98438	1.6235	1.53266	1.58777	1.21948	1.49626	1.36792	1.51674	1.42826	9	9	9	21.6	21.6	21.6	59.058	0	19.954	375980000	14	1.52515	0.0793596	-0.257322	-2.63718			Q99829	Q99829	Copine-1	CPNE1	4155
2.90975	2.63798	2.68981	2.8027	2.77038	2.38744	2.56637	2.25919	2.91324	2.3986	12	12	5	57.9	57.9	30.9	37.331	0	104.54	1263000000	32	1.16098	0.140288	-0.257155	-2.09917			P62879	P62879	Guanine nucleotide-binding protein G(I)/G(S)/G(T) subunit beta-2	GNB2	1968
1.67887	1.51034	1.59515	1.81317	1.78583	1.19519	1.46025	1.34255	1.57026	1.53171	12	12	12	46.2	46.2	46.2	36.521	0	44.977	554340000	20	1.69277	0.0619166	-0.25668	-2.88715			O00273	O00273	DNA fragmentation factor subunit alpha	DFFA	174
-1.84482	-0.891162	-1.85833	-1.86647	-1.65954	-1.99344	-1.78019	-2.18603	-1.62934	-1.81332	3	2	2	4.9	3.3	3.3	55.964	0.0067644	1.6548	26910000	2	0.589234	0.402176	-0.256401	-1.2192			O75449	O75449	Katanin p60 ATPase-containing subunit A1	KATNA1	545
-2.12145	-2.99822	-2.36953	-2.26646	-1.99083	-2.55616	-2.66476	-2.96874	-2.48447	-2.35346	2	2	2	9.9	9.9	9.9	29.341	0	27.473	34269000	2	0.615081	0.381719	-0.256218	-1.26165			Q9NTM9	Q9NTM9	Copper homeostasis protein cutC homolog	CUTC	4796
5.29888	5.39147	5.2503	5.04486	4.92623	4.81242	5.14986	5.029	4.77299	4.86717	31	31	20	53.8	53.8	28.9	70.67	0	266.55	9287000000	96	1.30001	0.113646	-0.256061	-2.3045			P11940;Q9H361;Q4VXU2;Q96DU9	P11940;Q9H361	Polyadenylate-binding protein 1;Polyadenylate-binding protein 3	PABPC1;PABPC3	1001
0.304259	0.153194	0.363548	0.0572744	0.216142	-0.212382	0.183245	-0.0599486	-0.0339525	-0.0617058	8	8	8	30.1	30.1	30.1	39.221	0	44.506	118510000	12	1.81262	0.0516151	-0.255832	-3.06799			P78318;A0A1W2PR95	P78318	Immunoglobulin-binding protein 1	IGBP1	2018
3.49093	3.45374	3.33372	3.28152	3.31047	3.04175	3.21456	3.02332	3.21525	3.09664	14	14	11	39.9	39.9	33.5	43.171	0	209.27	1988000000	33	2.62807	0.0163153	-0.255773	-4.37814			P54727	P54727	UV excision repair protein RAD23 homolog B	RAD23B	1786
-3.96897	-3.73458	-3.5977	-3.69084	-3.83483	-4.43073	-3.72773	-4.05041	-4.06977	-3.82603	3	3	3	11.8	11.8	11.8	55.083	0	14.437	16656000	4	1.00279	0.185788	-0.255556	-1.86373			Q9NZ09	Q9NZ09	Ubiquitin-associated protein 1	UBAP1	4944
2.77224	2.3201	2.67048	2.84751	2.96431	2.25878	2.48771	2.29987	2.6142	2.63693	16	16	16	42.4	42.4	42.4	47.628	0	54.811	936330000	27	1.0245	0.178633	-0.255429	-1.89623			Q8NBS9	Q8NBS9	Thioredoxin domain-containing protein 5	TXNDC5	3426
1.7079	1.92153	1.81405	2.03894	2.09631	1.13781	1.65334	1.40134	2.07219	2.039	13	13	13	55.1	55.1	55.1	25.565	0	54.367	520100000	20	0.646623	0.362106	-0.25501	-1.31292			Q9UIJ7	Q9UIJ7	GTP:AMP phosphotransferase AK3, mitochondrial	AK3	5127
-1.14126	-0.906587	-1.14735	-1.10485	-1.29505	-1.76368	-1.26395	-1.4748	-1.19582	-1.17021	5	5	4	50.4	50.4	44.4	13.193	0	6.6629	95794000	4	1.09263	0.158121	-0.254675	-1.99779			P63272	P63272	Transcription elongation factor SPT4	SUPT4H1	1998
0.500079	0.716565	0.389482	-0.00147671	0.350737	0.44577	0.247257	0.138064	-0.0807307	-0.0682459	6	6	6	22.3	22.3	22.3	45.489	0	33.195	179320000	8	0.868179	0.236129	-0.254654	-1.66016			P57081	P57081	tRNA (guanine-N(7)-)-methyltransferase non-catalytic subunit WDR4	WDR4	1836
-1.29543	-1.26798	-1.37602	-1.50946	-1.32362	-1.57328	-1.64541	-1.66174	-1.64128	-1.52399	5	5	5	15.9	15.9	15.9	44.857	0	10.689	50871000	5	3.02622	0.0108618	-0.254637	-5.09			Q9BT25	Q9BT25	HAUS augmin-like complex subunit 8	HAUS8	4239
2.5912	2.63761	2.5096	2.60825	2.67127	2.11546	2.40668	2.0846	2.57321	2.5648	9	9	9	43.3	43.3	43.3	24.95	0	183.95	1132700000	21	1.31565	0.110905	-0.254635	-2.32758			Q9H444;P59074;Q96CF2	Q9H444	Charged multivesicular body protein 4b	CHMP4B	4531
0.106331	0.30755	0.183439	-0.0426631	0.132191	0.0220857	-0.0272201	-0.109386	-0.346142	-0.123169	19	3	3	69	9	9	36.983	0	7.0591	292350000	5	1.76104	0.0553354	-0.254136	-2.98991			P36873	P36873	Serine/threonine-protein phosphatase PP1-gamma catalytic subunit	PPP1CC	1435
-3.10292	-2.63386	-3.13997	-3.33635	-3.28771	-3.23878	-3.2502	-3.4099	-3.45351	-3.41807	2	2	2	4.4	4.4	4.4	53.502	0	7.6532	2116700	2	1.03795	0.174611	-0.25393	-1.91633			Q8IUH3	Q8IUH3	RNA-binding protein 45	RBM45	3239
-1.34131	-0.394777	-1.51111	-1.18751	-1.26548	-1.27121	-1.47388	-1.5322	-1.32186	-1.37024	5	5	5	6.4	6.4	6.4	106.83	0	7.6037	52066000	5	0.620705	0.378332	-0.253839	-1.27083			Q03188	Q03188	Centromere protein C	CENPC	2145
0.437629	0.760371	0.325526	0.562549	0.381266	-0.324614	0.461928	0.243251	0.51046	0.308036	13	6	6	41.6	23.8	23.8	49.263	0	148.39	299810000	22	0.769691	0.286978	-0.253656	-1.50816			P55795	P55795	Heterogeneous nuclear ribonucleoprotein H2	HNRNPH2	1813
1.81365	2.17722	2.06217	1.68584	1.9353	1.71687	1.54719	1.46549	1.54457	2.13196	28	28	28	28.9	28.9	28.9	149.32	0	101.35	488150000	42	0.901768	0.221832	-0.253619	-1.71134			Q9NVI1	Q9NVI1	Fanconi anemia group I protein	FANCI	4835
-4.41511	-3.86154	-4.25304	-4.19341	-4.48113	-4.84476	-4.06579	-4.676	-4.42141	-4.46427	1	1	1	14.6	14.6	14.6	13.664	0	13.223	11027000	2	0.757505	0.295041	-0.253598	-1.48912			Q86TS9	Q86TS9	39S ribosomal protein L52, mitochondrial	MRPL52	3170
3.46197	3.1615	3.49788	3.34254	3.50472	2.53386	3.22637	3.01626	3.5052	3.41992	13	13	13	79.6	79.6	79.6	26.182	0	70.157	1276400000	38	0.680861	0.340197	-0.253399	-1.36795			P15374	P15374	Ubiquitin carboxyl-terminal hydrolase isozyme L3	UCHL3	1061
-4.51265	-4.01739	-4.6533	-4.74447	-4.53366	-5.13118	-4.41007	-5.11298	-4.31469	-4.75871	1	1	1	1.7	1.7	1.7	103.36	0	2.9932	6544600	1	0.57416	0.413605	-0.253231	-1.19424			Q6V1X1	Q6V1X1	Dipeptidyl peptidase 8	DPP8	3014
-2.21851	-2.45551	-2.26887	-2.12717	-2.09072	-2.57371	-2.5908	-2.33996	-2.50826	-2.41163	4	4	4	25.8	25.8	25.8	24.591	0	13.657	30062000	5	1.86855	0.0473083	-0.252714	-3.15312			Q8TBF4	Q8TBF4	Zinc finger CCHC-type and RNA-binding motif-containing protein 1	ZCRB1	3521
1.82281	2.35538	1.72201	1.52943	1.65152	1.82072	1.65611	1.40702	1.37403	1.55992	18	13	10	31.1	24.9	19.2	67.503	0	56.064	493090000	30	0.784917	0.278651	-0.252672	-1.53187			Q9BTC8	Q9BTC8	Metastasis-associated protein MTA3	MTA3	4245
4.53285	3.9274	4.37005	4.30106	4.30484	3.85586	4.13771	4.07663	4.06699	4.03608	21	21	21	81.2	81.2	81.2	36.501	0	174.06	4023900000	73	1.29259	0.114577	-0.252586	-2.29356			Q13347	Q13347	Eukaryotic translation initiation factor 3 subunit I	EIF3I	2308
3.20647	2.44561	2.87846	3.14216	3.02792	2.62837	2.71292	2.57125	2.94134	2.58447	11	11	11	53	53	53	25.206	0	77.102	1754800000	23	0.870497	0.235039	-0.252455	-1.6637			P62993	P62993	Growth factor receptor-bound protein 2	GRB2	1980
6.70032	6.84266	6.68567	6.62149	6.75921	6.33415	6.64773	6.33218	6.6181	6.41664	21	21	18	71.4	71.4	64.3	29.174	0	154.88	24624000000	136	1.92044	0.0437545	-0.252112	-3.23257			P62258	P62258	14-3-3 protein epsilon	YWHAE	1928
4.8091	4.3471	4.58326	4.60905	4.75446	4.38622	4.42947	4.27251	4.45593	4.30014	22	22	22	65.3	65.3	65.3	38.242	0	151.79	4293900000	61	1.67223	0.0635955	-0.251736	-2.85636			Q9Y266	Q9Y266	Nuclear migration protein nudC	NUDC	5288
-3.00541	-3.61556	-2.83991	-2.94565	-2.75897	-3.25044	-3.55547	-3.38733	-2.96507	-3.2657	3	3	3	11.6	11.6	11.6	52.497	0	14.437	21517000	5	0.700145	0.328881	-0.251704	-1.39868			Q96DT6	Q96DT6	Cysteine protease ATG4C	ATG4C	3845
-1.36961	-0.886383	-1.36663	-1.35641	-1.07841	-1.62318	-1.42718	-1.31485	-1.47924	-1.46948	4	3	3	7.1	5.7	5.7	97.903	0	7.7723	25672000	3	1.28431	0.115773	-0.251297	-2.28134			Q8NB90	Q8NB90	Spermatogenesis-associated protein 5	SPATA5	3417
1.50362	1.12068	1.34044	1.3651	1.40036	1.1184	1.14465	1.00776	1.08189	1.12356	8	8	8	33.1	33.1	33.1	33.87	0	70.207	300820000	11	2.23541	0.0287114	-0.250788	-3.72666			Q9UHR5	Q9UHR5	SAP30-binding protein	SAP30BP	5108
-0.0722531	0.634706	0.00922688	0.0388639	-0.00343074	-0.248612	-0.1048	-0.161867	0.0227518	-0.15337	10	10	10	32.1	32.1	32.1	49.452	0	44.377	209450000	16	0.979502	0.193848	-0.250602	-1.82878			P29083	P29083	General transcription factor IIE subunit 1	GTF2E1	1299
3.54179	3.82166	3.62376	3.27989	3.31165	3.12974	3.44101	3.256	3.34225	3.15715	18	18	18	57.8	57.8	57.8	40.422	0	94.468	1814800000	43	1.19905	0.132677	-0.25052	-2.15548			Q9Y617	Q9Y617	Phosphoserine aminotransferase	PSAT1	5474
-3.31828	-2.94997	-3.35697	-3.25262	-3.47601	-3.80088	-3.44722	-3.68847	-3.25419	-3.41436	3	3	3	6	6	6	88.084	0	6.6871	15587000	4	1.0225	0.179152	-0.25025	-1.89324			Q9C0B0	Q9C0B0	RING finger protein unkempt homolog	UNK	4409
0.687747	0.667808	0.542804	0.581413	0.56876	0.318102	0.470386	0.187358	0.330042	0.491695	9	9	9	12	12	12	92.819	0	34.692	179410000	10	2.40094	0.0224221	-0.25019	-3.99589			Q3KQU3	Q3KQU3	MAP7 domain-containing protein 1	MAP7D1	2710
1.40573	1.35161	1.32399	1.18829	1.46391	1.21734	0.966875	0.983779	0.890135	1.42589	22	22	22	26.7	26.7	26.7	113.93	0	68.534	422030000	26	1.29058	0.114684	-0.249901	-2.2906			Q14527	Q14527	Helicase-like transcription factor	HLTF	2437
3.33498	3.6038	3.25995	3.18683	3.41084	3.35704	3.05688	3.032	2.98411	3.1184	35	35	35	48.2	48.2	48.2	104.74	0	142.45	2036700000	65	1.48047	0.0847875	-0.249597	-2.57098			P43246	P43246	DNA mismatch repair protein Msh2	MSH2	1525
-0.345072	-0.270194	-0.334918	-0.282247	-0.405088	-0.584856	-0.568543	-0.667739	-0.403767	-0.659818	3	3	3	22.6	22.6	22.6	21.452	0	12.67	68731000	5	2.79772	0.0129222	-0.249441	-4.67447			Q9Y3B2	Q9Y3B2	Exosome complex component CSL4	EXOSC1	5357
1.49663	1.81439	1.52845	1.68043	1.63357	1.21908	1.42961	1.3671	1.58139	1.30918	6	6	6	16.9	16.9	16.9	46.701	0	28.095	367450000	12	1.76421	0.0550858	-0.249422	-2.99469			Q96M27	Q96M27	Protein PRRC1	PRRC1	3992
-1.15228	-1.13657	-1.37143	-1.08819	-1.21417	-1.38563	-1.34109	-1.63952	-1.44992	-1.39277	8	5	5	11.7	8.7	8.7	110.75	0	17.555	51810000	7	2.07593	0.0350085	-0.249255	-3.47379			Q96G01	Q96G01	Protein bicaudal D homolog 1	BICD1	3896
-0.469234	-0.133206	-0.392601	-0.460762	-0.303482	-0.873284	-0.415415	-0.656345	-0.561552	-0.498752	6	6	6	13.8	13.8	13.8	59.152	0	31.543	86395000	9	1.42253	0.0926204	-0.249213	-2.4853			Q15291	Q15291	Retinoblastoma-binding protein 5	RBBP5	2549
-0.712181	-1.0509	-0.440751	-1.222	-1.31979	-0.792271	-1.12928	-0.954634	-1.74557	-1.36782	2	2	2	14	14	14	11.456	0.0074892	1.6144	43636000	2	0.496888	0.475908	-0.24879	-1.06373			Q8N0T1	Q8N0T1	Uncharacterized protein C8orf59	C8orf59	3324
-1.28836	-1.10016	-1.5313	-1.24185	-1.55694	-1.50314	-1.62014	-1.7244	-1.40245	-1.71099	2	2	1	3.2	3.2	2	78.054	0	3.1237	37904000	2	1.30968	0.112	-0.248506	-2.31876			Q92997	Q92997	Segment polarity protein dishevelled homolog DVL-3	DVL3	3733
7.03055	6.64874	6.86753	7.32055	6.89416	6.41928	6.68478	6.57012	7.0973	6.74963	26	26	22	75.5	75.5	63.8	44.614	0	323.31	32416000000	167	0.808302	0.265402	-0.248085	-1.56813			P00558	P00558	Phosphoglycerate kinase 1	PGK1	786
-4.09147	-3.42629	-3.93158	-4.42382	-4.49552	-3.90136	-4.29147	-4.15056	-4.90137	-4.36404	2	2	2	4.9	4.9	4.9	77.673	0	6.4917	8827300	2	0.447985	0.521484	-0.248025	-0.978548			Q9UBK8	Q9UBK8	Methionine synthase reductase	MTRR	5036
1.60607	1.74987	1.57417	1.57321	1.41742	1.25672	1.4848	1.36217	1.37774	1.19999	14	14	14	42.6	42.6	42.6	49.419	0	108.45	454490000	26	2.03884	0.0362742	-0.247867	-3.4158			Q9BQ67	Q9BQ67	Glutamate-rich WD repeat-containing protein 1	GRWD1	4179
3.87874	3.95595	3.86052	3.54203	3.62396	3.63959	3.58434	3.61852	3.27933	3.50099	26	26	26	48.4	48.4	48.4	63.541	0	208.7	1697600000	52	1.36027	0.10289	-0.247688	-2.39338			P46060	P46060	Ran GTPase-activating protein 1	RANGAP1	1542
-2.88253	-2.79862	-2.97673	-2.95308	-2.74228	-2.95528	-3.40948	-3.05571	-2.94115	-3.22996	3	3	3	4.9	4.9	4.9	78.458	0	5.6085	24481000	3	1.42097	0.0928761	-0.247668	-2.48299			Q9NVM4	Q9NVM4	Protein arginine N-methyltransferase 7	PRMT7	4839
3.57999	2.55955	3.36898	3.28659	3.33944	3.03168	3.02217	3.09413	2.73718	3.01262	10	10	10	71.6	71.6	71.6	12.349	0	25.721	1790400000	18	0.661931	0.35131	-0.247352	-1.3376			Q9GZT3	Q9GZT3	SRA stem-loop-interacting RNA-binding protein, mitochondrial	SLIRP	4431
-2.3954	-2.37146	-2.68826	-2.41856	-2.77593	-2.76868	-2.89227	-3.03404	-2.4012	-2.79017	2	2	2	6.1	6.1	6.1	33.601	0.00020268	2.8484	24998000	2	0.985945	0.191434	-0.247349	-1.83846			Q6P1N9	Q6P1N9	Putative deoxyribonuclease TATDN1	TATDN1	2953
4.23392	4.17551	4.13213	4.20201	4.10718	3.86839	4.05001	3.80138	4.12705	3.76783	14	8	8	64.6	47.2	47.2	28.082	0	201.43	7802600000	43	1.98449	0.0397395	-0.247218	-3.33135			P31946	P31946	14-3-3 protein beta/alpha;14-3-3 protein beta/alpha, N-terminally processed	YWHAB	1361
NaN	NaN	-6.75802	-7.23233	-7.75193	-7.76132	NaN	-7.26465	-7.35816	-7.59442	1	1	1	2.5	2.5	2.5	62.629	0	3.424	2272200	1	0.387812	0.577545	-0.247207	-0.899863			Q7Z6M2	Q7Z6M2	F-box only protein 33	FBXO33	3145
-2.99734	-2.73766	-2.89409	-2.883	-2.95016	-3.19058	-2.98431	-3.26382	-3.08391	-3.17561	1	1	1	10.1	10.1	10.1	23.612	0	14.774	59984000	3	2.27687	0.026887	-0.247192	-3.79342			Q96NC0	Q96NC0	Zinc finger matrin-type protein 2	ZMAT2	4011
1.59038	1.49898	1.61833	1.46525	1.62039	1.0661	1.30999	1.17711	1.66057	1.34373	11	11	10	25.5	25.5	23.6	58.164	0	36.235	588630000	15	1.32872	0.108633	-0.247163	-2.34685			O75886	O75886	Signal transducing adapter molecule 2	STAM2	596
6.48505	6.18125	6.2604	6.37301	6.3127	6.00285	6.17702	6.00601	6.18619	6.00692	38	38	38	63.7	63.7	63.7	62.639	0	242.13	16088000000	141	2.20146	0.0296013	-0.246685	-3.67231			P31948	P31948	Stress-induced-phosphoprotein 1	STIP1	1363
0.932216	0.58295	0.906198	1.2208	1.28973	0.446208	0.723683	0.517258	1.11522	0.898421	8	7	7	54.5	50.3	50.3	18.506	0	26.434	250700000	11	0.699155	0.329348	-0.24622	-1.39711			P60981	P60981	Destrin	DSTN	1863
-3.48941	-2.40459	-3.68715	-3.46414	-3.38526	-3.76326	-3.33256	-3.79387	-3.59173	-3.17869	16	1	1	14.8	1	1	145.18	0	3.8048	17902000	2	0.437784	0.53001	-0.245912	-0.96049			Q7L576	Q7L576	Cytoplasmic FMR1-interacting protein 1	CYFIP1	3080
0.502603	0.586189	0.51621	0.636928	0.638112	0.321856	0.210532	0.287212	0.437715	0.393767	7	7	7	23.8	23.8	23.8	49.432	0	36.409	190840000	9	2.97364	0.0116641	-0.245792	-4.99262			Q4G0N4	Q4G0N4	NAD kinase 2, mitochondrial	NADK2	2727
1.81657	1.80745	1.74086	2.16719	2.02559	1.37215	1.76548	1.51599	1.9221	1.75321	12	12	12	56.2	56.2	56.2	38.534	0	104.81	667420000	33	1.05713	0.168322	-0.245746	-1.94495			Q9UJZ1	Q9UJZ1	Stomatin-like protein 2, mitochondrial	STOML2	5148
2.28972	2.25798	2.03275	2.11973	1.87195	2.01555	1.89379	1.85852	1.71696	1.85927	7	7	7	29.4	29.4	29.4	25.476	0	48.571	1602000000	31	1.58556	0.0720552	-0.245608	-2.72695			Q01130;Q9BRL6	Q01130	Serine/arginine-rich splicing factor 2	SRSF2	2098
-2.69393	-2.20516	-2.34967	-2.42664	-2.38977	-3.33474	-2.39993	-2.48649	-2.37424	-2.69711	1	1	1	3.7	3.7	3.7	44.966	0	4.6772	29832000	1	0.612131	0.383787	-0.245468	-1.25683			Q5H9I0	Q5H9I0	Transcription factor Dp family member 3	TFDP3	2777
-0.78688	-0.762373	-0.925328	-0.859155	-0.739804	-1.39165	-0.867841	-1.19724	-0.896284	-0.947164	5	5	5	57.8	57.8	57.8	15.911	0	51.875	252080000	10	1.29328	0.11453	-0.245328	-2.29457			Q96C90	Q96C90	Protein phosphatase 1 regulatory subunit 14B	PPP1R14B	3816
-5.3515	-4.74797	-5.85362	-5.68442	-5.86177	-5.20948	-5.88678	-6.01574	-5.7936	-5.81961	7	1	1	23.3	4	4	43.537	0.00060582	2.7789	2407000	1	0.445786	0.523606	-0.245185	-0.974664			Q96IZ6	Q96IZ6	Methyltransferase-like protein 2A	METTL2A	3953
-1.59622	-0.989105	-1.62112	-1.75158	-1.39901	-1.4886	-1.69795	-1.94687	-1.86031	-1.58873	3	3	3	7	7	7	38.464	0	9.1342	33362000	4	0.79994	0.269764	-0.245084	-1.55519			Q9GZY8	Q9GZY8	Mitochondrial fission factor	MFF	4437
2.7379	2.91684	2.64067	2.8078	2.78226	2.31884	2.54481	2.34471	2.80617	2.64683	17	17	17	38.4	38.4	38.4	53.29	0	74.804	906060000	34	1.35868	0.103083	-0.244823	-2.39104			Q16204	Q16204	Coiled-coil domain-containing protein 6	CCDC6	2631
1.38735	1.22258	1.3498	1.27552	1.3691	1.15717	1.15477	1.05356	0.976159	1.03862	6	6	6	36.6	36.6	36.6	26.711	0	39.723	365250000	15	3.09636	0.0103571	-0.244813	-5.22161			O75940	O75940	Survival of motor neuron-related-splicing factor 30	SMNDC1	604
-2.12232	-1.98773	-2.09266	-1.94822	-1.77015	-2.25957	-2.33042	-2.47459	-2.08516	-1.99532	3	3	3	23.4	23.4	23.4	19.491	0	11.164	44870000	4	1.30308	0.113401	-0.244799	-2.30903			Q8IWT0	Q8IWT0	Protein archease	ZBTB8OS	3269
-2.73466	-2.52466	-3.014	-2.61836	-2.59723	-3.00321	-2.96135	-2.87876	-2.78596	-3.08159	3	3	3	4	4	4	87.81	0	5.2685	26296000	3	1.39577	0.0971122	-0.244392	-2.44577			Q96CN9	Q96CN9	GRIP and coiled-coil domain-containing protein 1	GCC1	3824
-1.36236	-1.04332	-1.40408	-1.41655	-1.07339	-1.84355	-1.33326	-1.80034	-1.28183	-1.26123	4	4	4	39.9	39.9	39.9	16.22	0	26.076	42745000	6	0.81522	0.261779	-0.244099	-1.57882			Q6P582;Q6NZ67	Q6P582;Q6NZ67	Mitotic-spindle organizing protein 2A;Mitotic-spindle organizing protein 2B	MZT2A;MZT2B	2941
5.8361	5.77947	5.64318	5.70372	5.65937	5.38391	5.57918	5.38542	5.51331	5.54025	38	38	35	62.2	62.2	58.1	73.114	0	323.31	12723000000	97	2.68243	0.0152775	-0.243953	-4.47203			Q92945	Q92945	Far upstream element-binding protein 2	KHSRP	3723
1.23313	1.08617	1.1884	1.23756	1.22715	0.811599	1.03971	0.932956	1.00451	0.966233	11	11	11	33.3	33.3	33.3	50.925	0	42.162	328180000	15	2.99265	0.0116364	-0.243484	-5.0277			O75312	O75312	Zinc finger protein ZPR1	ZPR1	514
0.49129	0.680603	0.503271	0.32145	0.692856	0.356768	0.235186	0.147011	0.289664	0.443534	10	10	10	29	29	29	61.492	0	83.805	197480000	13	1.66778	0.0637824	-0.243462	-2.84969			Q13112	Q13112	Chromatin assembly factor 1 subunit B	CHAF1B	2275
3.42621	3.41085	3.45412	3.1261	3.26641	2.88711	3.285	3.11356	3.14381	3.03759	14	14	14	49	49	49	37.563	0	146.99	1893400000	46	1.57035	0.0738789	-0.243326	-2.70432			O00303	O00303	Eukaryotic translation initiation factor 3 subunit F	EIF3F	177
-1.90107	-1.33901	-1.84797	-1.89414	-1.74061	-1.96707	-2.00152	-1.75546	-2.14159	-2.07096	4	4	4	11	11	11	55.05	0	6.9703	30824000	4	1.06639	0.165709	-0.242762	-1.95874			Q9NX74	Q9NX74	tRNA-dihydrouridine(20) synthase [NAD(P)+]-like	DUS2	4903
4.90826	4.93932	4.86391	4.6637	4.79484	4.76432	4.56791	4.58751	4.31172	4.72578	38	38	38	51.2	51.2	51.2	101.89	0	323.31	5779700000	112	1.49647	0.0827709	-0.242557	-2.59467			P49736	P49736	DNA replication licensing factor MCM2	MCM2	1626
-0.622781	-0.686758	-0.632121	-0.996188	-0.669126	-0.731248	-1.05465	-0.955671	-1.27001	-0.807084	7	7	7	7.1	7.1	7.1	162.46	0	30.916	58054000	8	1.13184	0.14851	-0.242339	-2.05599			Q14191	Q14191	Werner syndrome ATP-dependent helicase	WRN	2415
-3.24726	-2.68585	-3.36831	-2.89287	-2.99555	-3.56983	-3.52034	-3.53225	-2.68919	-3.08989	2	2	2	4.9	4.9	4.9	47.815	0	3.7386	26257000	2	0.546785	0.434677	-0.24233	-1.14852			Q92844	Q92844	TRAF family member-associated NF-kappa-B activator	TANK	3706
1.87421	1.66819	1.69086	1.80293	1.77386	1.39645	1.6079	1.48404	1.62376	1.4878	16	16	16	24.6	24.6	24.6	106.16	0	56.986	297210000	21	2.56267	0.0177523	-0.24202	-4.26645			Q8NI08	Q8NI08	Nuclear receptor coactivator 7	NCOA7	3494
2.07232	1.98826	1.83633	2.00966	2.03261	1.57468	1.88456	1.59262	1.90467	1.77296	10	10	10	66	66	66	22.237	0	283.61	997010000	28	1.7641	0.0550289	-0.241936	-2.99452			O43399	O43399	Tumor protein D54	TPD52L2	366
-1.77668	-1.45565	-1.91478	-2.27449	-2.23917	-1.85269	-2.15569	-2.12268	-2.30584	-2.43191	2	2	2	3	3	3	65.582	0.002549	2.2212	18326000	2	0.661569	0.351098	-0.241605	-1.33701			Q9BRS2	Q9BRS2	Serine/threonine-protein kinase RIO1	RIOK1	4211
-3.85981	-3.73306	-3.8994	-4.09777	-4.00762	-4.11405	-4.00921	-4.45513	-4.2086	-4.01804	1	1	1	1.2	1.2	1.2	159.15	0.0029268	2.1676	4960500	2	1.32501	0.109374	-0.241473	-2.34137			Q15596	Q15596	Nuclear receptor coactivator 2	NCOA2	2587
4.63372	4.81972	4.50369	4.52498	4.52482	4.28984	4.51405	4.33345	4.31541	4.34718	50	50	50	35.6	35.6	35.6	152.1	0	176.17	3323800000	84	2.02164	0.0373722	-0.241399	-3.38901			Q13428	Q13428	Treacle protein	TCOF1	2323
0.899803	0.955529	0.699689	0.664355	0.756712	0.553768	0.662152	0.595976	0.424293	0.533781	12	12	12	17.5	17.5	17.5	95.05	0	47.38	172590000	14	2.09193	0.0344265	-0.241224	-3.49888			O15381	O15381	Nuclear valosin-containing protein-like	NVL	324
-0.168467	0.239428	-0.072628	-0.168056	-0.221667	-0.0893703	-0.243766	-0.399485	-0.428546	-0.433695	6	6	6	27.3	27.3	27.3	24.211	0	17.017	170990000	7	1.26684	0.11862	-0.240694	-2.25556			Q9BYN8	Q9BYN8	28S ribosomal protein S26, mitochondrial	MRPS26	4380
-1.07313	-0.53851	-1.03886	-1.05514	-1.02329	-1.33769	-0.98001	-1.36845	-1.30171	-0.944351	3	3	3	17.6	17.6	17.6	24.14	0	9.1568	34599000	3	0.925723	0.212742	-0.240655	-1.74767			Q9H081	Q9H081	Protein MIS12 homolog	MIS12	4446
1.30555	0.939512	1.04102	0.949294	0.989968	0.722535	0.891627	0.712029	0.954684	0.746759	12	12	12	45.1	45.1	45.1	39.035	0	42.1	394650000	15	1.67696	0.0631939	-0.239542	-2.86345			Q9P2A4	Q9P2A4	ABI gene family member 3	ABI3	5004
7.29511	6.97283	7.05384	7.30106	7.24601	6.81498	6.95032	6.82589	7.10999	6.97013	19	19	14	75.4	75.4	60.3	22.11	0	77.213	29712000000	118	1.61585	0.0687886	-0.239509	-2.77209			Q06830	Q06830	Peroxiredoxin-1	PRDX1	2183
-2.96072	-2.53933	-2.82456	-3.06205	-3.07027	-2.94177	-3.17422	-3.06981	-3.23898	-3.22961	4	4	4	15.4	15.4	15.4	43.684	0	54.133	24244000	4	1.16971	0.13829	-0.239492	-2.11208			Q96FI4	Q96FI4	Endonuclease 8-like 1	NEIL1	3885
2.43871	2.26834	2.25187	2.55867	2.26825	2.10064	2.06853	2.05411	2.15238	2.21324	18	18	18	36	36	36	73.747	0	81.645	723610000	22	2.12104	0.0330473	-0.239388	-3.54471			Q9BW19	Q9BW19	Kinesin-like protein KIFC1	KIFC1	4315
-0.908041	-1.88762	-0.914682	-1.08086	-1.23603	-1.416	-1.4106	-1.37484	-1.36171	-1.65946	5	5	5	27.3	27.3	27.3	31.15	0	12.336	35982000	6	0.616953	0.379922	-0.239075	-1.26471			Q9BR61	Q9BR61	Acyl-CoA-binding domain-containing protein 6	ACBD6	4194
1.73795	1.86386	1.55464	1.69273	1.69624	1.3364	1.59243	1.38755	1.54809	1.48566	9	9	9	25.8	25.8	25.8	59.38	0	49.591	325880000	17	2.072	0.0349147	-0.239057	-3.46763			Q8WXA9	Q8WXA9	Splicing regulatory glutamine/lysine-rich protein 1	SREK1	3625
2.19427	2.10798	2.04918	2.08405	2.32398	1.9249	1.80275	1.83264	2.00491	2.002	22	22	22	45.2	45.2	45.2	81.224	0	175.18	1127300000	46	2.21115	0.0295057	-0.23845	-3.6878			P13798	P13798	Acylamino-acid-releasing enzyme	APEH	1029
-1.42784	-1.25369	-1.74095	-1.18288	-1.44558	-1.81661	-1.61746	-1.93693	-1.21665	-1.65391	3	3	3	10.2	10.2	10.2	53.349	0	9.1191	65419000	4	0.782074	0.279916	-0.238123	-1.52745			Q8TD55	Q8TD55	Pleckstrin homology domain-containing family O member 2	PLEKHO2	3539
-3.66705	-3.01236	-3.76632	-3.76812	-3.81995	-3.44867	-3.76037	-4.25621	-3.9468	-3.80998	3	2	2	2	1.6	1.6	225.03	0	4.7655	11063000	2	0.571072	0.416397	-0.237647	-1.18911			Q92794	Q92794	Histone acetyltransferase KAT6A	KAT6A	3698
2.7144	2.61499	2.52844	2.75034	2.57111	2.09167	2.46615	2.35134	2.52525	2.5596	8	8	8	44.9	44.9	44.9	22.222	0	45.007	1227600000	22	1.43917	0.0902075	-0.237054	-2.50989			P30085	P30085	UMP-CMP kinase	CMPK1	1324
-1.59633	-1.45976	-1.5932	-1.78792	-2.13866	-1.9572	-1.60592	-2.02051	-2.32303	-1.85442	2	2	2	7.3	7.3	7.3	28.385	0	6.0115	47046000	2	0.719088	0.317115	-0.237041	-1.42871			Q5BKY9;Q8N9E0	Q5BKY9;Q8N9E0	Protein FAM133B;Protein FAM133A	FAM133B;FAM133A	2768
1.04083	1.12598	0.817348	1.21859	1.07517	0.545153	0.8444	0.689573	1.04889	0.965734	8	8	8	28.3	28.3	28.3	41.489	0	31.941	239780000	10	1.15799	0.140909	-0.236833	-2.09474			Q99961;Q99962	Q99961	Endophilin-A2	SH3GL1	4166
3.72852	3.4656	3.66061	3.53186	3.72561	3.24042	3.54037	3.41483	3.29362	3.43896	42	42	42	21.9	21.9	21.9	299.61	0	323.31	2885900000	82	1.86352	0.0475873	-0.236798	-3.14544			Q9UQ35	Q9UQ35	Serine/arginine repetitive matrix protein 2	SRRM2	5265
0.587317	0.265423	0.576635	0.468577	0.621228	0.1241	0.284148	0.283937	0.410257	0.234145	10	10	10	36.2	36.2	36.2	44.034	0	42.58	101760000	12	1.74863	0.0567068	-0.236519	-2.97118			Q8IUF1;Q9BRT8;Q5RIA9;Q5JTY5;Q4V339	Q8IUF1;Q9BRT8;Q5RIA9;Q5JTY5;Q4V339	COBW domain-containing protein 2;COBW domain-containing protein 1;COBW domain-containing protein 5;COBW domain-containing protein 3;COBW domain-containing protein 6	CBWD2;CBWD1;CBWD5;CBWD3;CBWD6	3237
0.720043	0.980823	0.650934	0.551409	0.48255	0.336705	0.614069	0.511698	0.330969	0.410031	8	8	8	29.7	29.7	29.7	46.898	0	69.734	170470000	15	1.31219	0.111572	-0.236457	-2.32246			Q9NY27	Q9NY27	Serine/threonine-protein phosphatase 4 regulatory subunit 2	PPP4R2	4922
-4.00862	-4.62705	-4.17024	-4.32544	-4.14223	-4.33401	-4.52304	-4.62008	-4.4763	-4.50143	1	1	1	3.8	3.8	3.8	28.791	0.0042283	1.9795	6782200	1	1.12518	0.150388	-0.236257	-2.04612			Q96CJ1	Q96CJ1	ELL-associated factor 2	EAF2	3821
-5.69309	-4.72162	-5.67753	-5.62301	-5.88671	-5.67023	-5.85779	-5.97181	-5.74441	-5.53852	1	1	1	2.6	2.6	2.6	38.735	0.0045889	1.8917	3508200	1	0.508787	0.464971	-0.236157	-1.08413			Q7Z6M3	Q7Z6M3	Allergin-1	MILR1	3146
-0.45974	-0.404288	-0.469049	-0.611077	-0.529386	-0.785133	-0.800674	-0.724605	-0.651762	-0.689275	8	7	7	10.9	9.1	9.1	112.96	0	24.292	102470000	8	3.09861	0.0103318	-0.235582	-5.22587			O15084	O15084	Serine/threonine-protein phosphatase 6 regulatory ankyrin repeat subunit A	ANKRD28	289
-2.80053	-2.56721	-3.01546	-2.77024	-3.01996	-2.9965	-3.20949	-3.10234	-3.14889	-2.89406	2	2	2	6	6	6	48.902	0	4.8253	8797400	2	1.30767	0.112478	-0.23557	-2.3158			O75528	O75528	Transcriptional adapter 3	TADA3	555
-3.01924	-1.81644	-2.43462	-3.40418	-2.74837	-3.41647	-2.6997	-2.79193	-3.21272	-2.47847	4	4	4	10.6	10.6	10.6	59.58	0	27.533	16333000	4	0.316454	0.646772	-0.235289	-0.73634			Q9NUL7	Q9NUL7	Probable ATP-dependent RNA helicase DDX28	DDX28	4805
5.57512	5.64777	5.50383	5.38469	5.57968	4.93457	5.44055	5.25626	5.47528	5.40877	17	17	17	70	70	70	23.356	0	323.31	18891000000	114	1.20042	0.132669	-0.235131	-2.15749			P09211	P09211	Glutathione S-transferase P	GSTP1	932
-0.566587	-0.526981	-0.666926	-0.57902	-0.57586	-0.939299	-0.918622	-0.905785	-0.531028	-0.795536	5	5	5	7.2	7.2	7.2	71.863	0	8.2226	57960000	5	1.74215	0.0575707	-0.234979	-2.9614			Q15025	Q15025	TNFAIP3-interacting protein 1	TNIP1	2503
-3.28775	-2.6464	-3.1823	-3.25997	-3.0741	-3.45505	-3.31102	-3.55974	-3.17978	-3.11964	3	3	3	12.5	12.5	12.5	36.436	0	9.735	17930000	4	0.856892	0.242317	-0.234943	-1.64289			Q5TC12	Q5TC12	ATP synthase mitochondrial F1 complex assembly factor 1	ATPAF1	2835
4.56457	4.43758	4.44041	4.44494	4.4941	4.19874	4.28116	4.326	4.26003	4.14289	24	24	24	66	66	66	50.227	0	225.39	4614100000	80	3.40219	0.00908571	-0.234555	-5.81986			Q9Y265	Q9Y265	RuvB-like 1	RUVBL1	5287
-4.01291	-3.85879	-4.30537	-3.87272	-4.01875	-3.92608	-3.96771	-4.54122	-4.45825	-4.34474	3	3	3	12.6	12.6	12.6	40.594	0	5.2833	26962000	3	0.801793	0.268596	-0.233893	-1.55805			Q15906	Q15906	Vacuolar protein sorting-associated protein 72 homolog	VPS72	2623
-1.08873	-1.04749	-1.20476	-1.17447	-1.32615	-1.63398	-1.29599	-1.41652	-1.29735	-1.36647	7	7	7	20.8	20.8	20.8	60.182	0	32.989	64772000	7	1.74143	0.0576585	-0.233742	-2.96032			Q9BZE9	Q9BZE9	Tether containing UBX domain for GLUT4	ASPSCR1	4393
3.56972	3.67154	3.4176	3.28361	3.39438	3.47528	3.22161	3.22223	3.03658	3.21356	40	40	40	35.9	35.9	35.9	168.59	0	173.63	1583800000	67	1.35499	0.103635	-0.233518	-2.3856			Q8TEQ6	Q8TEQ6	Gem-associated protein 5	GEMIN5	3564
0.282704	0.538494	0.125845	0.114526	0.174134	-0.0392693	0.171613	-0.109653	0.061548	-0.015791	9	9	9	17.8	17.8	17.8	80.853	0	21.888	125790000	12	1.45473	0.0878962	-0.233451	-2.53289			P35612	P35612	Beta-adducin	ADD2	1415
0.779004	0.856099	0.738362	0.688903	0.533461	0.361351	0.592118	0.592814	0.443062	0.440806	10	10	10	24.9	24.9	24.9	65.536	0	22.353	291740000	17	1.96021	0.0413802	-0.233136	-3.29381			Q9HCD5	Q9HCD5	Nuclear receptor coactivator 5	NCOA5	4663
-4.93235	-3.99277	-4.55617	-4.52858	-4.50986	-5.16174	-4.749	-4.81642	-4.64833	-4.30987	3	3	3	3.7	3.7	3.7	218.4	0	10.699	5853000	3	0.546221	0.434974	-0.233125	-1.14758			O60318	O60318	Germinal-center associated nuclear protein	MCM3AP	441
0.613889	0.450923	0.52809	0.503676	0.623768	0.0593936	0.417182	0.117084	0.415221	0.54714	8	8	8	27.8	27.8	27.8	58.259	0	70.497	244560000	14	1.31403	0.111088	-0.232865	-2.32518			P52594	P52594	Arf-GAP domain and FG repeat-containing protein 1	AGFG1	1726
-2.77741	-2.90573	-2.52802	-2.71099	-3.0615	-3.0451	-2.73335	-3.16223	-3.21902	-2.98818	2	2	2	11.7	11.7	11.7	24.663	0	3.8482	12456000	2	1.01712	0.180904	-0.232843	-1.88519			Q9UGY1	Q9UGY1	Nucleolar protein 12	NOL12	5084
2.51537	2.44073	2.41747	2.49392	2.45519	2.12584	2.29151	2.25039	2.29402	2.19684	25	25	25	57.6	57.6	57.6	44.259	0	84.174	893920000	42	3.67498	0.0085977	-0.232815	-6.39008			Q9NYB0	Q9NYB0	Telomeric repeat-binding factor 2-interacting protein 1	TERF2IP	4926
6.43053	6.13772	6.29837	6.41638	6.41583	5.87311	6.27121	5.9643	6.3438	6.0829	17	17	17	77.6	77.6	77.6	22.988	0	125.56	19549000000	101	1.23808	0.124412	-0.232702	-2.21313			P52566	P52566	Rho GDP-dissociation inhibitor 2	ARHGDIB	1725
3.13272	3.38914	3.14585	3.19419	3.14155	2.85645	2.95324	3.00718	3.04393	2.9802	21	21	21	36.8	36.8	36.8	67.454	0	110.72	1084500000	40	2.41743	0.0218204	-0.232491	-4.02313			O94826	O94826	Mitochondrial import receptor subunit TOM70	TOMM70A	626
-0.842912	-1.57907	-0.585757	-1.2549	-1.04085	-1.68827	-0.895963	-1.34411	-1.28983	-1.24561	3	3	3	14.9	14.9	14.9	23.845	0	6.4177	66137000	3	0.515042	0.460589	-0.232059	-1.09481			Q16763	Q16763	Ubiquitin-conjugating enzyme E2 S	UBE2S	2662
-2.95316	-2.66385	-2.86435	-2.35999	-2.40592	-3.18992	-2.81685	-3.13645	-2.55587	-2.70649	1	1	1	1.1	1.1	1.1	88.053	0.0044078	1.9288	26953000	1	0.67415	0.344031	-0.23166	-1.35721			P18084	P18084	Integrin beta-5	ITGB5	1114
-0.535566	-0.0777664	-0.704364	-1.06352	-0.883602	-0.624954	-0.498373	-0.807952	-1.15149	-1.33978	8	5	5	24.7	18.6	18.6	43.072	0	20.022	64177000	6	0.460812	0.509908	-0.231548	-1.00111			P31321	P31321	cAMP-dependent protein kinase type I-beta regulatory subunit	PRKAR1B	1348
1.90021	1.92389	1.9975	2.16968	2.25497	1.62112	1.77166	1.68906	2.05285	1.95479	14	14	14	58.8	58.8	58.8	39.933	0	85.897	534670000	23	1.20409	0.132	-0.231357	-2.16292			Q96A49	Q96A49	Synapse-associated protein 1	SYAP1	3772
0.37593	0.234598	0.241664	-0.0568339	0.222168	-0.0556442	0.154398	-0.162558	0.0349012	-0.109938	3	3	3	35.9	35.9	35.9	16.311	0	17.35	109200000	8	1.47382	0.0855234	-0.231273	-2.56113			O15514	O15514	DNA-directed RNA polymerase II subunit RPB4	POLR2D	335
5.0489	4.18129	4.77674	4.83943	4.60847	4.47292	4.48361	4.40076	4.71023	4.23131	10	10	10	58.1	58.1	58.1	19.595	0	73.63	3642900000	34	0.702775	0.32736	-0.231203	-1.40286			P13693;Q56UQ5	P13693	Translationally-controlled tumor protein	TPT1	1024
0.492939	0.600726	0.371461	0.162333	0.350705	0.123396	0.398309	0.057003	0.102469	0.141916	6	6	5	42.9	42.9	38.1	22.81	0	36.488	236780000	13	1.38474	0.0993458	-0.231014	-2.42949			Q4VC05	Q4VC05	B-cell CLL/lymphoma 7 protein family member A	BCL7A	2735
-1.47493	-1.36306	-1.80848	-1.4927	-1.54477	-1.80427	-1.80358	-1.81809	-1.67398	-1.73908	3	3	3	28.6	28.6	28.6	14.875	0	42.414	44171000	4	1.71917	0.059677	-0.231014	-2.92682			Q9BRT2	Q9BRT2	Ubiquinol-cytochrome-c reductase complex assembly factor 2	UQCC2	4212
2.70889	3.12333	2.51278	2.606	2.50454	2.58167	2.55431	2.39932	2.49148	2.27387	9	1	1	15.4	1.7	1.7	71.027	0	7.8096	3603000000	13	0.97016	0.196192	-0.230979	-1.81473			P17066;P48741	P17066;P48741	Heat shock 70 kDa protein 6;Putative heat shock 70 kDa protein 7	HSPA6;HSPA7	1092
3.01229	3.00759	2.82408	2.88658	2.8198	2.5551	2.76038	2.67528	2.71893	2.68598	19	19	18	61.4	61.4	58.6	40.572	0	199.96	1390900000	33	2.5396	0.0183415	-0.230933	-4.22738			Q9UNZ2	Q9UNZ2	NSFL1 cofactor p47	NSFL1C	5244
-2.13181	-2.38693	-2.34272	-2.2345	-2.11893	-2.70425	-2.35729	-2.44768	-2.40289	-2.45713	2	2	2	39.8	39.8	39.8	11.586	0	23.506	34697000	4	1.66856	0.0638233	-0.230868	-2.85087			Q9Y5J6	Q9Y5J6	Mitochondrial import inner membrane translocase subunit Tim10 B	TIMM10B	5440
4.51954	4.08086	4.35401	4.34051	4.34637	4.06624	4.15673	4.2193	4.04157	4.0052	17	17	10	59.5	59.5	47.3	47.655	0	83.226	6357100000	45	1.67433	0.0634085	-0.230452	-2.85951			Q09028	Q09028	Histone-binding protein RBBP4	RBBP4	2208
1.64658	1.35493	1.59755	1.21944	1.61855	1.54539	1.12389	1.30669	1.05162	1.25757	12	10	10	42.2	35.3	35.3	40.736	0	48.052	378210000	17	1.03685	0.174831	-0.230381	-1.91468			Q7LG56	Q7LG56	Ribonucleoside-diphosphate reductase subunit M2 B	RRM2B	3095
-1.39528	-1.05042	-1.30412	-1.55506	-1.57568	-1.29014	-1.82455	-1.35418	-1.87988	-1.68355	2	2	2	15.1	15.1	15.1	19.135	0	6.1741	40545000	3	0.760627	0.292944	-0.230348	-1.494			O14921	O14921	Regulator of G-protein signaling 13	RGS13	265
2.37154	1.99483	2.23086	1.83123	1.85255	2.14474	1.86985	1.95305	1.54119	1.62059	12	12	12	32.5	32.5	32.5	46.674	0	36.027	463440000	14	0.767267	0.288348	-0.230316	-1.50438			Q9ULX3	Q9ULX3	RNA-binding protein NOB1	NOB1	5208
3.07064	3.40985	2.9056	3.01496	2.97306	2.68185	2.9433	2.75534	3.00932	2.83319	10	10	4	63.4	63.4	24.1	16.363	0	56.918	1940400000	44	1.20506	0.131944	-0.230223	-2.16435			Q15819	Q15819	Ubiquitin-conjugating enzyme E2 variant 2	UBE2V2	2617
2.25773	3.15222	2.52339	2.17769	2.34548	2.03999	2.634	1.97426	2.28696	2.37028	4	4	4	47.6	47.6	47.6	13.916	0	37.827	1900600000	22	0.511237	0.46274	-0.230204	-1.08832			P62318	P62318	Small nuclear ribonucleoprotein Sm D3	SNRPD3	1941
-0.26652	0.441844	-0.182394	0.0678011	0.194463	-0.248966	-0.328012	-0.422905	-0.00679623	0.111814	6	6	6	14.4	14.4	14.4	40.683	0	10.144	106870000	6	0.70936	0.322897	-0.230012	-1.41331			Q9NV96;Q3MIR4	Q9NV96	Cell cycle control protein 50A	TMEM30A	4825
2.75725	2.72286	2.67943	2.77323	2.80379	2.27762	2.60679	2.42199	2.63993	2.64252	8	8	8	22.2	22.2	22.2	27.076	0	11.408	2295700000	19	1.79068	0.053158	-0.229541	-3.03472			P09496	P09496	Clathrin light chain A	CLTA	938
1.13834	1.18616	0.936789	0.92717	0.843744	0.860346	0.881891	0.666167	0.842136	0.634089	8	8	8	38.2	38.2	38.2	33.812	0	20.228	228620000	13	1.58219	0.0724884	-0.229513	-2.72193			Q8N6M0	Q8N6M0	OTU domain-containing protein 6B	OTUD6B	3391
5.18678	5.51502	5.21982	5.08589	5.30787	5.05503	5.07354	4.86232	4.75671	5.42062	64	64	49	45	45	36.1	174.38	0	323.31	7692800000	146	0.89719	0.22407	-0.229433	-1.70438			P11388	P11388	DNA topoisomerase 2-alpha	TOP2A	992
-0.819244	-0.903886	-1.02994	-1.23488	-0.962791	-1.32312	-1.01091	-1.339	-1.18331	-1.24029	2	2	2	19.1	19.1	19.1	14.71	0	5.3874	93671000	3	1.42711	0.091914	-0.229179	-2.49207			Q9NRG0	Q9NRG0	Chromatin accessibility complex protein 1	CHRAC1	4752
0.638247	0.854211	0.693614	0.424738	0.346621	0.363504	0.780846	0.456931	0.0144382	0.196286	8	8	5	53	53	36.9	27.225	0	76.084	351850000	16	0.729926	0.310902	-0.229085	-1.44581			Q8IUI4	Q8IUI4	Putative protein SNX29P2	SNX29P2	3241
3.59353	3.93337	3.59382	3.35896	3.49545	3.31075	3.53373	3.41108	3.28155	3.29279	7	6	6	24.3	24.3	24.3	28.787	0	23.134	3048600000	24	1.19905	0.132597	-0.229047	-2.15547			Q92688	Q92688	Acidic leucine-rich nuclear phosphoprotein 32 family member B	ANP32B	3687
-4.83367	-4.63291	-5.11234	-5.05108	-4.61856	-4.76257	-4.87325	-5.38523	-4.95127	-5.42146	1	1	1	5.1	5.1	5.1	40.787	0.001393	2.5038	5460900	1	0.666502	0.348257	-0.229044	-1.34494			Q8IUQ0	Q8IUQ0	Clavesin-1	CLVS1	3243
0.371882	0.226318	0.289337	0.344761	0.372885	-0.154535	0.231231	-0.0452675	0.285985	0.144865	7	7	7	31.2	31.2	31.2	31.705	0	16.753	160240000	7	1.49633	0.0827209	-0.228581	-2.59447			Q9H2W6	Q9H2W6	39S ribosomal protein L46, mitochondrial	MRPL46	4508
0.854461	1.12421	0.732749	0.90108	0.936395	0.57159	0.785488	0.580236	0.772979	0.696083	7	7	7	38.9	38.9	38.9	21.494	0	25.095	299880000	12	1.71134	0.0605049	-0.228503	-2.91505			Q8WZA0	Q8WZA0	Protein LZIC	LZIC	3643
5.07338	4.15971	4.78638	4.8183	4.58659	4.46204	4.5167	4.42959	4.57649	4.29754	12	12	12	77.8	77.8	77.8	15.164	0	108.62	7711100000	62	0.721401	0.31612	-0.228402	-1.43236			Q01469;A8MUU1;REV__Q99880;REV__Q99879;REV__Q99877;REV__Q93079;REV__Q8N257;REV__Q5QNW6;REV__Q16778;REV__P62807;REV__P58876;REV__P57053;REV__P33778;REV__P23527;REV__P06899;REV__O60814	Q01469	Fatty acid-binding protein, epidermal	FABP5	2105
3.79403	3.73442	3.64209	3.96702	3.80011	3.4113	3.54477	3.49793	3.67135	3.67031	43	40	40	60.8	56.8	56.8	69.948	0	192.09	2914100000	70	1.84711	0.0482879	-0.228401	-3.12043			Q03252	Q03252	Lamin-B2	LMNB2	2146
-2.56597	-1.22062	-2.56656	-2.3675	-2.32348	-2.3076	-2.47351	-2.42947	-2.6096	-2.36463	3	3	3	4	4	4	135.37	0	6.7813	11440000	3	0.396805	0.569919	-0.228136	-0.886824			Q504Q3	Q504Q3	PAB-dependent poly(A)-specific ribonuclease subunit PAN2	PAN2	2738
0.520071	0.665992	0.736621	0.893183	0.915217	0.20902	0.59654	0.0570425	0.983036	0.746358	8	8	8	44.1	44.1	44.1	24.178	0	23.78	290230000	16	0.593485	0.399114	-0.227817	-1.22621			Q9GZP4	Q9GZP4	PITH domain-containing protein 1	PITHD1	4424
0.650165	0.830421	0.541807	0.702478	0.589377	0.404113	0.472163	0.381705	0.567875	0.350731	10	10	10	10.4	10.4	10.4	140.65	0	80.364	176220000	13	2.15743	0.0313118	-0.227532	-3.60226			Q9UMZ2	Q9UMZ2	Synergin gamma	SYNRG	5222
2.11225	2.27073	2.0472	2.07187	1.92896	1.75636	1.94444	1.95369	1.74815	1.89121	19	19	18	42.2	42.2	40.4	68.062	0	93.606	751840000	28	1.89632	0.0453333	-0.227433	-3.19558			Q86YP4	Q86YP4	Transcriptional repressor p66-alpha	GATAD2A	3229
4.61239	4.39492	4.45396	4.53691	4.55417	4.15339	4.34237	4.24411	4.41181	4.26409	25	25	25	59.7	59.7	59.7	58.042	0	213.56	4195300000	85	2.3358	0.0245417	-0.227316	-3.88906			Q13177;O75914;Q13153	Q13177	Serine/threonine-protein kinase PAK 2;PAK-2p27;PAK-2p34	PAK2	2288
0.950132	1.16681	0.962351	0.718155	1.01314	0.927166	0.869284	0.669663	0.57766	0.630949	9	9	8	44.4	44.4	41	32.854	0	52.206	490570000	17	1.28176	0.115883	-0.227174	-2.27758			O95456	O95456	Proteasome assembly chaperone 1	PSMG1	712
3.09438	2.91583	2.99841	3.08771	3.12496	2.77509	2.84307	2.84025	2.81712	2.8101	17	17	17	55.7	55.7	55.7	47.46	0	71.072	1564600000	51	3.30819	0.00976101	-0.227132	-5.63159			O96019;O94805	O96019	Actin-like protein 6A	ACTL6A	771
-1.58637	-2.45389	-1.81944	-1.6911	-1.67002	-2.11995	-1.9937	-2.24618	-1.92023	-2.07556	3	3	3	9.3	9.3	9.3	59.832	0	17.373	31971000	4	0.677878	0.341893	-0.226959	-1.36318			O94763	O94763	Unconventional prefoldin RPB5 interactor 1	URI1	618
0.59612	0.143951	0.39491	0.402309	0.462766	-0.0143187	0.278982	0.108064	0.303202	0.190556	4	4	4	52.1	52.1	52.1	13.293	0	10.462	163040000	8	1.37709	0.100403	-0.226714	-2.41821			P52435;Q9H1A7;Q9GZM3	P52435;Q9H1A7;Q9GZM3	DNA-directed RNA polymerase II subunit RPB11-a;DNA-directed RNA polymerase II subunit RPB11-b2;DNA-directed RNA polymerase II subunit RPB11-b1	POLR2J;POLR2J3;POLR2J2	1722
-2.06226	-1.58607	-1.98927	-1.81728	-1.96578	-2.52634	-2.16101	-2.1462	-1.91463	-1.80584	3	3	3	17.6	17.6	17.6	21.639	0	5.0771	27918000	4	0.770856	0.286257	-0.22667	-1.50998			Q9BUH6	Q9BUH6	Protein PAXX	C9orf142	4268
-2.09988	-1.55158	-1.88031	-1.97807	-1.93589	-1.99494	-2.23669	-2.06289	-2.03594	-2.24852	3	3	3	8.1	8.1	8.1	44.452	0	5.8472	29897000	3	1.18793	0.134825	-0.22665	-2.13904			Q6P1K8;Q13888	Q6P1K8;Q13888	General transcription factor IIH subunit 2-like protein;General transcription factor IIH subunit 2	GTF2H2C;GTF2H2	2385
1.67994	2.23737	1.84216	1.79846	1.54323	1.71972	1.45391	1.58839	1.57679	1.62969	30	30	28	16.6	16.6	15.2	271.32	0	85.699	418840000	34	0.9765	0.194879	-0.226533	-1.82427			O15020;P11277	O15020	Spectrin beta chain, non-erythrocytic 2	SPTBN2	281
4.03716	3.45194	3.67755	4.13797	3.89443	3.45137	3.66068	3.37048	4.02826	3.55922	13	13	13	46.7	46.7	46.7	29.717	0	57.354	2642500000	38	0.661814	0.351177	-0.22581	-1.33741			Q14847	Q14847	LIM and SH3 domain protein 1	LASP1	2477
-0.613214	-0.247221	-0.462907	-0.627573	-0.267225	-0.542861	-0.828422	-0.776738	-0.468084	-0.729553	5	5	5	21	21	21	35.894	0	24.816	161530000	6	1.16461	0.139392	-0.225504	-2.10453			Q8NEJ9	Q8NEJ9	Neuroguidin	NGDN	3463
7.01943	6.65523	6.78505	7.16235	6.97406	6.4126	6.63555	6.55413	7.01738	6.84923	22	22	22	76.9	76.9	76.9	30.791	0	294.1	41780000000	134	0.837425	0.251479	-0.225447	-1.61303			P60174	P60174	Triosephosphate isomerase	TPI1	1848
0.0761808	-0.586139	-0.156371	0.0547777	-0.154572	-0.398766	-0.362545	-0.560138	-0.317121	-0.254334	5	5	5	12.4	12.4	12.4	38.141	0	5.9338	89436000	5	0.919499	0.214609	-0.225356	-1.73824			Q8IXQ4	Q8IXQ4	GPALPP motifs-containing protein 1	GPALPP1	3287
-3.14288	-2.78605	-3.23635	-2.94754	-3.09762	-3.072	-3.24172	-3.3851	-3.32504	-3.31288	2	1	1	5.5	2.9	2.9	39.388	0.0074794	1.6076	5549500	1	1.33172	0.108356	-0.225258	-2.35128			Q9BWG4	Q9BWG4	Single-stranded DNA-binding protein 4	SSBP4	4329
-2.06374	-1.88933	-1.79611	-2.16543	-2.35975	-2.61724	-2.14366	-2.23407	-2.13953	-2.26569	1	1	1	10.3	10.3	10.3	25.914	0	3.5699	12618000	2	0.889383	0.227659	-0.225166	-1.6925			O15318	O15318	DNA-directed RNA polymerase III subunit RPC7	POLR3G	317
1.68704	1.98315	1.93586	1.72903	1.91449	1.53409	1.78024	1.41596	1.85707	1.53714	13	13	13	49.4	49.4	49.4	39.648	0	131.63	413780000	23	1.23325	0.125511	-0.225015	-2.20599			Q96EE3	Q96EE3	Nucleoporin SEH1	SEH1L	3858
2.52008	1.97147	2.46838	2.45759	2.29528	2.01418	2.14096	2.15133	2.26412	2.01827	7	7	7	47.3	47.3	47.3	26.599	0	94.581	1699600000	23	1.1171	0.152264	-0.224787	-2.03413			P56537	P56537	Eukaryotic translation initiation factor 6	EIF6	1829
0.926847	0.340831	0.769333	0.566815	0.712326	0.53678	0.594252	0.349706	0.42754	0.285668	8	8	8	19.4	19.4	19.4	59.737	0	19.65	231200000	13	1.06868	0.164895	-0.224441	-1.96216			Q9NZN8	Q9NZN8	CCR4-NOT transcription complex subunit 2	CNOT2	4966
0.586178	0.75458	0.423814	0.525232	0.495647	0.437584	0.3616	0.329283	0.289734	0.245937	8	8	8	28.4	28.4	28.4	43.239	0	19.078	187000000	10	2.07239	0.03493	-0.224262	-3.46824			P18615	P18615	Negative elongation factor E	NELFE	1121
0.556944	0.618928	0.243697	0.385499	0.391198	0.0204488	0.451474	0.227908	0.18904	0.187009	5	5	5	34.9	34.9	34.9	19.198	0	18.117	144670000	7	1.31732	0.110656	-0.224077	-2.33004			Q13405	Q13405	39S ribosomal protein L49, mitochondrial	MRPL49	2314
1.77486	1.82514	1.65615	1.65349	1.66823	1.37516	1.64535	1.41457	1.52163	1.50096	10	10	7	33.6	33.6	24.8	41.59	0	32.862	461110000	20	2.28525	0.0266478	-0.22404	-3.80696			Q01085	Q01085	Nucleolysin TIAR	TIAL1	2096
-1.02794	-0.495289	-1.02356	-1.25272	-1.15749	-1.0901	-1.22637	-1.20168	-1.37755	-1.18044	6	6	6	9.8	9.8	9.8	98.911	0	24.332	35053000	6	0.833631	0.253367	-0.223826	-1.60719			O00308	O00308	NEDD4-like E3 ubiquitin-protein ligase WWP2	WWP2	178
-3.89455	-3.55901	-3.97644	-3.62468	-3.52686	-4.25365	-4.0795	-4.07697	-3.66538	-3.62513	2	2	2	15.2	15.2	15.2	21.703	0	5.3196	10357000	2	0.7296	0.31109	-0.223818	-1.4453			Q99828	Q99828	Calcium and integrin-binding protein 1	CIB1	4154
-0.96879	-0.663009	-0.981381	-1.03769	-1.20884	-1.24704	-1.13468	-1.23626	-1.12168	-1.23782	4	4	4	20.7	20.7	20.7	32.762	0	6.8795	61735000	4	1.37557	0.10055	-0.223553	-2.41597			Q56P03	Q56P03	E2F-associated phosphoprotein	EAPP	2762
-0.397632	-0.11863	-0.460782	-0.343438	-0.360619	-0.980475	-0.386294	-0.628087	-0.327868	-0.474778	4	4	4	10.5	10.5	10.5	48.842	0	11.455	31955000	4	0.90246	0.221708	-0.22328	-1.71239			Q9NWU1	Q9NWU1	3-oxoacyl-[acyl-carrier-protein] synthase, mitochondrial	OXSM	4875
-0.99272	-0.982521	-1.23531	-1.12191	-1.08241	-1.24331	-1.14159	-1.36983	-1.36359	-1.41216	4	4	3	7.6	7.6	5.7	80.692	0	17.748	172840000	6	1.95089	0.0417673	-0.223123	-3.27943			P08047	P08047	Transcription factor Sp1	SP1	902
-2.09809	-1.64052	-2.1659	-1.97797	-1.89539	-2.10288	-2.1875	-2.3076	-2.26985	-2.02194	3	3	3	8	8	8	42.399	0	3.8036	19495000	3	1.16482	0.139462	-0.222381	-2.10484			Q9H6D7	Q9H6D7	HAUS augmin-like complex subunit 4	HAUS4	4559
2.5455	2.66969	2.12935	2.3233	2.16011	2.24564	2.23463	2.15817	2.05825	2.02021	10	10	10	50	50	50	16.368	0	22.722	1256000000	18	1.04478	0.172528	-0.222213	-1.92652			O60869	O60869	Endothelial differentiation-related factor 1	EDF1	480
-0.3039	-0.138711	-0.425557	-0.526466	-0.254281	-0.571628	-0.638956	-0.621932	-0.390742	-0.53659	3	3	3	20.1	20.1	20.1	17.604	0	6.6842	55049000	3	1.60631	0.0698134	-0.222187	-2.75786			O75865	O75865	Trafficking protein particle complex subunit 6A	TRAPPC6A	592
-1.284	-1.09626	-1.45269	-1.21773	-1.36279	-1.46913	-1.27151	-1.53327	-1.48455	-1.7648	1	1	1	0.8	0.8	0.8	131.14	0.0081602	1.5143	80210000	1	1.24694	0.122603	-0.221958	-2.22621			Q16706	Q16706	Alpha-mannosidase 2	MAN2A1	2656
-0.231959	-0.463755	-0.321701	-0.533447	-0.313367	-0.719137	-0.526319	-0.785223	-0.42153	-0.521465	9	5	5	19.6	11.8	11.8	63.852	0	15.213	184570000	7	1.46381	0.0865703	-0.221889	-2.54633			Q9NRR5	Q9NRR5	Ubiquilin-4	UBQLN4	4762
-1.92837	-1.78349	-1.6808	-1.76783	-1.69513	-2.0182	-2.04578	-2.16724	-1.93643	-1.79645	3	3	3	17.5	17.5	17.5	38.681	0	43.085	39909000	3	1.72184	0.0595165	-0.221699	-2.93083			Q9NX62	Q9NX62	Inositol monophosphatase 3	IMPAD1	4900
1.59667	1.05411	1.403	1.3188	1.34218	1.06716	1.24002	0.939944	1.14894	1.21159	3	3	3	23.2	23.2	23.2	14.226	0	8.1129	201930000	6	1.19981	0.132536	-0.22142	-2.1566			P82932	P82932	28S ribosomal protein S6, mitochondrial	MRPS6	2052
2.09269	2.4906	2.05159	2.27133	2.23009	1.7503	1.94061	1.96501	2.22558	2.1486	17	17	17	49.1	49.1	49.1	46.51	0	77.083	837400000	34	1.05367	0.169643	-0.221238	-1.93979			Q96I99	Q96I99	Succinyl-CoA ligase [GDP-forming] subunit beta, mitochondrial	SUCLG2	3945
3.45748	3.59585	3.42298	3.34034	3.23798	3.17826	3.27341	3.29233	3.05732	3.14805	17	17	17	62.2	62.2	62.2	44.969	0	207.05	1419400000	47	1.77005	0.0544299	-0.221052	-3.00351			P18754	P18754	Regulator of chromosome condensation	RCC1	1124
-2.05957	-1.42813	-1.9742	-2.35464	-2.17239	-2.04054	-2.35574	-2.20183	-2.18647	-2.30827	3	3	3	18.4	18.4	18.4	31.079	0	22.182	42749000	4	0.660662	0.351639	-0.220787	-1.33555			Q9ULW3	Q9ULW3	Activator of basal transcription 1	ABT1	5207
-1.67815	-1.41396	-1.96124	-1.9959	-1.78967	-2.03344	-1.92253	-2.02189	-1.92232	-2.04205	2	2	2	4.2	4.2	4.2	61.835	0	31.842	21897000	3	1.10976	0.153457	-0.220663	-2.02324			Q9BUK6	Q9BUK6	Protein misato homolog 1	MSTO1	4271
-1.22817	-1.64156	-1.5991	-1.37372	-1.37686	-1.71068	-1.6901	-1.64736	-1.61525	-1.65875	3	3	3	10.1	10.1	10.1	43.603	0	29.933	56341000	3	1.63025	0.0673986	-0.220548	-2.79357			Q53HC9	Q53HC9	Protein TSSC1	TSSC1	2751
-1.48905	-0.454261	-1.29051	-1.47321	-1.1965	-1.93879	-1.22637	-1.53936	-1.3512	-0.950126	3	3	3	16.3	16.3	16.3	23.865	0	7.4487	37762000	3	0.391145	0.57496	-0.220461	-0.876498			Q8WUY1	Q8WUY1	Protein THEM6	THEM6	3598
1.5685	1.14532	1.37043	1.15962	1.21859	1.1588	1.14568	1.1689	0.957956	0.929063	12	12	12	50.8	50.8	50.8	33.172	0	59.787	343240000	17	1.30062	0.113769	-0.220414	-2.3054			Q9Y314	Q9Y314	Nitric oxide synthase-interacting protein	NOSIP	5339
-5.3989	-4.88384	-5.79342	-5.40956	-5.22761	-5.03149	-6.06381	-5.49902	-5.64025	-5.57885	1	1	1	1.5	1.5	1.5	71.949	0.0036758	2.0587	2812100	1	0.457251	0.51338	-0.220019	-0.994862			Q8NI60	Q8NI60	Atypical kinase ADCK3, mitochondrial	ADCK3	3499
4.37865	4.3478	4.29129	4.33787	4.26165	4.06962	4.20533	4.17777	4.10551	3.95913	36	36	36	62.8	62.8	62.8	86.47	0	187.5	1921300000	73	2.73183	0.0139833	-0.219984	-4.55821			Q08J23	Q08J23	tRNA (cytosine(34)-C(5))-methyltransferase	NSUN2	2207
1.33872	0.488249	1.24057	0.976345	1.00599	0.88908	0.801105	0.841329	0.708424	0.710568	7	7	7	55.2	55.2	55.2	20.105	0	31.138	322630000	10	0.732331	0.309286	-0.219875	-1.4496			P51970	P51970	NADH dehydrogenase [ubiquinone] 1 alpha subcomplex subunit 8	NDUFA8	1713
-1.11813	-0.913004	-0.859715	-0.604175	-0.533932	-1.55151	-0.956065	-1.40634	-0.653799	-0.559635	2	2	2	10.2	10.2	10.2	26.724	0.0013911	2.4839	41205000	2	0.447901	0.521432	-0.219678	-0.9784			Q9BUT1	Q9BUT1	3-hydroxybutyrate dehydrogenase type 2	BDH2	4279
-0.735092	-1.04645	-0.889835	-1.00607	-0.810796	-0.939871	-1.34452	-1.0796	-1.4524	-0.770222	5	5	5	5.3	5.3	5.3	152.26	0	23.3	26369000	5	0.817837	0.260855	-0.219673	-1.58286			O96028	O96028	Histone-lysine N-methyltransferase NSD2	WHSC1	772
1.34156	1.03912	1.29944	1.14405	1.17642	0.852134	1.08031	0.981488	0.991793	0.997283	6	6	6	46.7	46.7	46.7	21.701	0	34.097	332950000	13	1.99066	0.039359	-0.219516	-3.3409			Q3MHD2	Q3MHD2	Protein LSM12 homolog	LSM12	2714
4.47538	4.22355	4.22653	4.29804	4.22945	4.1585	4.07279	3.94717	4.13702	4.04171	9	9	9	54.4	54.4	54.4	18.697	0	117.58	7284700000	39	2.14636	0.0321646	-0.219151	-3.58473			Q15185	Q15185	Prostaglandin E synthase 3	PTGES3	2540
-2.13562	-2.13687	-2.23447	-2.3899	-2.18636	-2.30455	-2.34874	-2.56879	-2.5781	-2.37788	4	4	4	5.4	5.4	5.4	149.56	0	16.436	20736000	5	1.73383	0.058366	-0.21897	-2.94888			Q9H582	Q9H582	Zinc finger protein 644	ZNF644	4550
-0.514237	-0.229227	-0.395165	-0.685818	-0.676581	-1.07791	-0.558442	-0.637851	-0.754388	-0.567159	3	3	3	14.1	14.1	14.1	23.563	0	8.4868	99812000	3	0.887692	0.228285	-0.218944	-1.68993			O75251	O75251	NADH dehydrogenase [ubiquinone] iron-sulfur protein 7, mitochondrial	NDUFS7	512
-0.289426	-0.217178	-0.534185	-0.918714	-0.773312	-0.645262	-0.57842	-0.749087	-0.722043	-1.13139	3	3	3	6.6	6.6	6.6	50.466	0	6.24	28885000	4	0.650063	0.359968	-0.218677	-1.31847			Q8WV28	Q8WV28	B-cell linker protein	BLNK	3600
-1.38413	-0.95638	-1.56018	-1.62526	-1.38673	-1.52651	-1.58741	-1.81361	-1.47527	-1.60049	4	4	4	26.9	26.9	26.9	29.572	0	46.587	98842000	5	0.878401	0.232118	-0.218122	-1.67577			Q9NQT5	Q9NQT5	Exosome complex component RRP40	EXOSC3	4733
-0.528093	-0.201994	-0.659524	-0.637594	-0.512553	-0.917815	-0.605254	-0.83002	-0.718912	-0.558367	8	5	4	17.5	12.4	10.5	68.934	0	35.888	59091000	6	1.13475	0.147584	-0.218122	-2.06031			Q9H0B6	Q9H0B6	Kinesin light chain 2	KLC2	4452
1.75911	1.70078	1.59785	1.67155	1.76274	1.4089	1.57012	1.3473	1.59817	1.47708	18	18	1	19.5	19.5	1.5	147.18	0	94.455	297710000	24	2.32583	0.0248645	-0.218087	-3.87283			Q641Q2;Q5SRD0	Q641Q2	WASH complex subunit FAM21A	FAM21A	2872
-2.4086	-2.24425	-2.51302	-2.34587	-2.59852	-2.6952	-2.76677	-2.5467	-2.51392	-2.67808	2	2	2	9.6	9.6	9.6	27.75	0	3.7004	29648000	2	1.62792	0.0677107	-0.218079	-2.7901			Q8WYH8	Q8WYH8	Inhibitor of growth protein 5	ING5	3637
1.05722	0.796914	0.994955	0.815699	0.821584	0.620894	0.777488	0.75733	0.794826	0.445652	9	9	9	23	23	23	54.141	0	32.503	253300000	14	1.47558	0.0854426	-0.218036	-2.56373			Q6NXE6	Q6NXE6	Armadillo repeat-containing protein 6	ARMC6	2937
-3.29083	-3.50398	-3.56489	-3.08657	-3.6053	-3.80053	-3.55968	-3.55325	-3.2108	-4.0164	1	1	1	14.8	14.8	14.8	11.94	0	16.111	33576000	1	0.643517	0.364719	-0.217816	-1.30789			P56181	P56181	NADH dehydrogenase [ubiquinone] flavoprotein 3, mitochondrial	NDUFV3	1818
-2.70234	-2.01459	-2.51905	-2.43347	-2.44407	-2.38777	-2.92634	-2.60161	-2.68986	-2.59525	4	4	4	6.3	6.3	6.3	80.491	0	4.3203	15742000	4	0.781121	0.279976	-0.217464	-1.52597			Q9H116	Q9H116	GDNF-inducible zinc finger protein 1	GZF1	4475
2.3807	2.44867	2.50265	2.26043	2.57713	1.93039	2.2077	2.05272	2.45917	2.4334	7	7	7	83.3	83.3	83.3	10.921	0	52.723	657210000	18	0.999732	0.186363	-0.217241	-1.85915			Q9NP97;Q8TF09	Q9NP97	Dynein light chain roadblock-type 1	DYNLRB1	4697
-2.42727	-2.69669	-2.63726	-2.57653	-2.19189	-3.26164	-2.63384	-2.97261	-2.13497	-2.61154	2	2	2	1.7	1.7	1.7	162.21	0.0025606	2.2771	16544000	2	0.479268	0.492293	-0.216993	-1.03329			Q9ULD9	Q9ULD9	Zinc finger protein 608	ZNF608	5192
-6.27886	-5.67407	-5.71215	-5.81962	-5.7574	-6.01127	-6.05198	-6.15664	-6.30392	-5.80267	1	1	1	1.6	1.6	1.6	92.448	0	13.424	3242600	1	0.810726	0.263623	-0.216872	-1.57187			Q8TDW0	Q8TDW0	Volume-regulated anion channel subunit LRRC8C	LRRC8C	3549
0.0632509	0.0483984	0.0208123	-0.184214	-0.276082	-0.378746	-0.10878	-0.165093	-0.422687	-0.335904	8	8	8	15.9	15.9	15.9	66.389	0	22.67	163110000	9	1.32553	0.109263	-0.216675	-2.34214			Q9H0G5	Q9H0G5	Nuclear speckle splicing regulatory protein 1	NSRP1	4458
1.00639	1.28875	0.93097	1.02345	0.609043	0.740849	0.806864	0.911656	0.868962	0.447246	9	9	9	18.1	18.1	18.1	82.597	0	37.471	268620000	13	0.820332	0.259416	-0.216606	-1.58671			Q8N9T8	Q8N9T8	Protein KRI1 homolog	KRI1	3413
1.03924	0.810739	0.966862	1.13791	0.906834	0.573595	0.847628	0.704675	0.972334	0.683108	7	7	7	31.1	31.1	31.1	35.196	0	38.6	359830000	12	1.38174	0.0998191	-0.216049	-2.42507			Q96DH6;O43347	Q96DH6	RNA-binding protein Musashi homolog 2	MSI2	3842
3.16223	3.62825	3.20948	2.92119	3.05722	2.90349	3.15553	2.98459	2.81399	3.04205	9	9	9	40.4	40.4	40.4	16.273	0	40.86	5538800000	28	0.847489	0.247476	-0.215747	-1.62848			P62263	P62263	40S ribosomal protein S14	RPS14	1929
0.169308	0.141269	0.142835	-0.112033	0.0814293	-0.256375	-0.0438801	-0.103848	-0.168091	-0.083318	5	5	5	45.8	45.8	45.8	15.996	0	27.048	136890000	7	2.03306	0.0368043	-0.215664	-3.4068			Q8N4Q1	Q8N4Q1	Mitochondrial intermembrane space import and assembly protein 40	CHCHD4	3365
-2.52461	-2.26917	-2.64928	-3.1073	-3.03518	-2.74616	-2.69308	-3.06384	-3.18818	-2.97178	2	2	2	9	9	9	38.592	0	4.3228	20740000	2	0.563023	0.422026	-0.215501	-1.17571			Q16342	Q16342	Programmed cell death protein 2	PDCD2	2633
1.52848	1.74386	1.48132	1.47628	1.45314	1.3723	1.40249	1.29147	1.27585	1.2656	20	20	18	22.9	22.9	21.2	113.66	0	111.21	1080400000	28	2.1473	0.0321282	-0.215071	-3.58621			Q5VTR2	Q5VTR2	E3 ubiquitin-protein ligase BRE1A	RNF20	2849
0.978323	1.21273	0.804026	0.733205	0.891878	0.784753	0.782811	0.694489	0.624101	0.660169	9	9	9	22.1	22.1	22.1	58.823	0	27.089	208990000	11	1.36998	0.101521	-0.214767	-2.40771			Q13356	Q13356	Peptidyl-prolyl cis-trans isomerase-like 2	PPIL2	2309
-2.55342	-1.98167	-2.45326	-2.03115	-2.14526	-2.58177	-2.70267	-2.51544	-2.18164	-2.25576	5	4	4	8.4	7.4	7.4	90.063	0	19.559	38951000	4	0.712021	0.321495	-0.214509	-1.41753			O94901	O94901	SUN domain-containing protein 1	SUN1	637
-5.05247	-4.8981	-5.2158	-4.94853	-5.41323	-5.05948	-5.15212	-5.66306	-5.26401	-5.46027	1	1	1	2.4	2.4	2.4	75.316	0	6.2682	4097800	1	0.757256	0.295021	-0.214161	-1.48873			Q9H334	Q9H334	Forkhead box protein P1	FOXP1	4513
0.944672	1.30463	0.986712	0.65443	0.914404	1.01732	0.72284	0.660607	0.560661	0.77298	8	8	8	26.6	26.6	26.6	53.557	0	49.421	286730000	9	0.869677	0.235315	-0.21409	-1.66245			Q96ER3	Q96ER3	Protein SAAL1	SAAL1	3867
0.123112	0.205735	-0.0397464	0.0831603	0.119036	-0.216385	-0.0655092	-0.177604	0.019986	-0.13953	7	7	7	24.5	24.5	24.5	35.864	0	28.018	161900000	9	2.21199	0.0295344	-0.214068	-3.68915			Q9NT62	Q9NT62	Ubiquitin-like-conjugating enzyme ATG3	ATG3	4791
-3.68097	-2.76335	-3.75157	-3.09742	-3.1614	-3.59298	-3.5475	-3.72206	-3.31405	-3.34817	2	2	2	8.2	8.2	8.2	26.049	0	4.6104	20415000	2	0.494951	0.477719	-0.214008	-1.0604			Q07817	Q07817	Bcl-2-like protein 1	BCL2L1	2189
0.172988	0.327647	0.186472	0.172033	0.32895	-0.0792548	0.0824666	0.0529625	0.106567	-0.0432645	7	7	7	21.5	21.5	21.5	57.033	0	25.576	113670000	10	2.47611	0.0201164	-0.213723	-4.12067			Q9NQH7	Q9NQH7	Probable Xaa-Pro aminopeptidase 3	XPNPEP3	4726
-0.810685	-0.901474	-0.845621	-0.621845	-0.784587	-1.33801	-1.03018	-1.23219	-0.684703	-0.747669	3	3	3	16.1	16.1	16.1	24.776	0	6.4112	97186000	4	0.801954	0.268556	-0.213709	-1.5583			Q9BX46;Q9H0Z9	Q9BX46;Q9H0Z9	RNA-binding protein 24;RNA-binding protein 38	RBM24;RBM38	4340
-1.18061	-1.81108	-1.22732	-1.44717	-1.49132	-1.71612	-1.45067	-1.47606	-1.77419	-1.80898	6	6	6	18.7	18.7	18.7	42.441	0	19.05	109580000	7	0.813766	0.262248	-0.213708	-1.57657			Q6RFH5	Q6RFH5	WD repeat-containing protein 74	WDR74	2997
3.16347	3.6744	3.14205	3.12669	3.24544	2.92181	3.2205	2.95682	3.03805	3.1475	36	36	36	40.1	40.1	40.1	117.36	0	171.36	1385900000	56	0.971803	0.196061	-0.21347	-1.8172			Q7L014	Q7L014	Probable ATP-dependent RNA helicase DDX46	DDX46	3065
0.796289	0.519347	0.523079	0.695392	0.339725	0.223758	0.393597	0.342812	0.461464	0.385566	6	6	6	50.5	50.5	50.5	10.921	0	11.412	209380000	7	1.37767	0.100429	-0.213327	-2.41907			O43678	O43678	NADH dehydrogenase [ubiquinone] 1 alpha subcomplex subunit 2	NDUFA2	392
-3.6271	-2.25088	-3.11778	-3.07041	-2.79193	-3.35134	-2.75017	-3.76232	-2.82255	-3.23595	2	2	2	7.7	7.7	7.7	35.093	0	3.933	4782000	2	0.313587	0.648642	-0.212846	-0.730802			Q5HYI7	Q5HYI7	Metaxin-3	MTX3	2779
0.947848	0.889341	0.895944	0.681211	0.795018	0.811113	0.488317	0.567326	0.716384	0.563977	27	13	11	32.4	16.2	13.5	111.75	0	65.432	266980000	15	1.65188	0.065263	-0.212449	-2.8259			P13637	P13637	Sodium/potassium-transporting ATPase subunit alpha-3	ATP1A3	1020
0.904359	0.844607	0.665454	0.715678	0.898316	0.52161	0.699512	0.563293	0.501916	0.68033	8	8	8	12.1	12.1	12.1	89.333	0	17.595	91425000	10	1.99006	0.0393555	-0.212351	-3.33998			Q96SB3;Q9ULJ8	Q96SB3	Neurabin-2	PPP1R9B	4068
-0.650199	-0.214005	-0.6355	-0.701955	-0.603831	-0.611356	-0.711681	-0.758593	-1.06113	-0.722371	3	3	3	6.6	6.6	6.6	42.008	0	3.5326	112280000	5	0.973417	0.19572	-0.211929	-1.81963			Q5T280	Q5T280	Putative methyltransferase C9orf114	C9orf114	2820
0.116115	-0.249836	-0.0874005	0.180096	0.123928	-0.360968	-0.132806	-0.258384	-0.0902158	-0.13422	4	4	4	25.6	25.6	25.6	19.024	0	10.931	99620000	6	1.2517	0.121628	-0.211899	-2.23323			Q99547	Q99547	M-phase phosphoprotein 6	MPHOSPH6	4112
-2.42013	-1.82148	-2.77322	-2.43762	-2.91353	-2.77806	-2.3831	-2.67303	-2.94514	-2.64522	2	2	2	18.2	18.2	18.2	11.471	0	3.4956	36018000	3	0.464867	0.506525	-0.211715	-1.00821			Q6ZSJ8	Q6ZSJ8	Uncharacterized protein C1orf122	C1orf122	3035
-0.658875	-0.668548	-0.883375	-0.90817	-0.566696	-0.831072	-1.01291	-1.25548	-0.871342	-0.771947	9	9	9	7.6	7.6	7.6	171.59	0	29.184	71629000	11	1.04758	0.171607	-0.211419	-1.93071			P33527	P33527	Multidrug resistance-associated protein 1	ABCC1	1382
-0.267984	0.137134	-0.444636	-0.468276	-0.496141	-0.408401	-0.369921	-0.531068	-0.583193	-0.704324	3	3	2	4.8	4.8	3.7	86.563	0	5.3934	45668000	4	0.823901	0.257415	-0.211401	-1.59221			O14920	O14920	Inhibitor of nuclear factor kappa-B kinase subunit beta	IKBKB	264
2.03004	1.43453	1.70513	1.90021	1.87107	1.50284	1.6409	1.48266	1.65194	1.60566	11	11	11	29.4	29.4	29.4	31.3	0	21.413	813550000	19	1.06121	0.167291	-0.211396	-1.95103			O75494;Q8WXF0	O75494	Serine/arginine-rich splicing factor 10	SRSF10	549
1.442	1.414	1.42854	1.47628	1.48233	1.10593	1.38288	1.05302	1.32188	1.32278	8	8	8	36.5	36.5	36.5	30.18	0	35.759	984210000	19	1.86201	0.0475124	-0.211335	-3.14314			Q16740	Q16740	ATP-dependent Clp protease proteolytic subunit, mitochondrial	CLPP	2660
1.23354	1.12744	1.15126	1.29101	1.09672	0.898891	1.03729	0.982071	1.04756	0.87897	12	12	12	27.6	27.6	27.6	57.224	0	48.407	201570000	17	2.54222	0.0182806	-0.211038	-4.23179			Q8WUA2	Q8WUA2	Peptidyl-prolyl cis-trans isomerase-like 4	PPIL4	3581
2.82029	2.60093	2.65558	2.65215	2.59972	2.38907	2.63323	2.39783	2.37642	2.47715	3	3	3	24.5	24.5	24.5	17.394	0	41.936	998620000	13	2.00414	0.0383481	-0.210991	-3.36181			P09234	P09234	U1 small nuclear ribonucleoprotein C	SNRPC	933
3.37664	3.37692	3.29588	3.24607	3.33836	3.11319	3.09872	3.22391	3.11189	3.03183	38	38	38	43.3	43.3	43.3	144.73	0	323.31	1937500000	69	3.13782	0.0096872	-0.210864	-5.30034			O15067	O15067	Phosphoribosylformylglycinamidine synthase	PFAS	288
4.5704	4.29423	4.34551	4.38744	4.28392	4.18263	4.26738	4.08824	4.1037	4.18643	13	13	10	54.2	54.2	50.6	28.585	0	145.6	7101500000	47	2.05525	0.0354098	-0.210626	-3.44141			P39687;O95626	P39687	Acidic leucine-rich nuclear phosphoprotein 32 family member A	ANP32A	1458
-4.41926	-5.08104	-4.23456	-4.20191	-4.23833	-4.36826	-4.59133	-4.90747	-4.37704	-4.98281	1	1	1	1.8	1.8	1.8	62.633	0.0029245	2.1634	6886600	2	0.460176	0.509955	-0.210363	-0.999993			Q99755	Q99755	Phosphatidylinositol 4-phosphate 5-kinase type-1 alpha	PIP5K1A	4145
5.84016	6.04237	5.80401	5.64767	5.57157	5.62833	5.73944	5.69368	5.39658	5.39603	38	37	30	58.1	56.4	44.3	69.147	0	183.65	14324000000	135	1.03591	0.174848	-0.210343	-1.91328			P17844	P17844	Probable ATP-dependent RNA helicase DDX5	DDX5	1104
-2.19927	-1.78396	-2.23247	-2.02917	-1.97858	-2.48648	-2.18819	-2.42037	-2.13274	-2.04736	3	3	3	7.9	7.9	7.9	50.993	0	6.4872	19310000	3	0.955804	0.201331	-0.210339	-1.79311			Q6P9B6	Q6P9B6	TLD domain-containing protein 1	TLDC1	2972
-0.822266	-0.287876	-0.800903	-0.766721	-0.633543	-0.939217	-0.990474	-0.90486	-0.805025	-0.723359	9	6	6	34.4	27.3	27.3	39.609	0	23.085	99843000	8	1.03261	0.176162	-0.210325	-1.90836			P54725	P54725	UV excision repair protein RAD23 homolog A	RAD23A	1785
1.35016	1.47482	1.21331	1.34474	1.24052	1.03636	1.21562	1.02856	1.1562	1.1353	10	10	10	16.8	16.8	16.8	75.456	0	13.671	279280000	12	2.14417	0.032231	-0.210302	-3.58125			P85037	P85037	Forkhead box protein K1	FOXK1	2070
3.23872	3.49188	3.2085	3.25372	3.32929	3.14662	2.87419	3.19638	3.18689	3.06804	33	33	32	40.2	40.2	39.4	115.87	0	202.45	1408400000	58	1.5546	0.075818	-0.209998	-2.68091			Q14289	Q14289	Protein-tyrosine kinase 2-beta	PTK2B	2427
-2.24308	-2.10986	-2.06688	-2.14732	-2.07555	-2.17132	-2.40562	-2.43385	-2.13697	-2.5444	3	3	3	4.5	4.5	4.5	71.947	0	5.5229	90267000	3	1.40891	0.0948363	-0.209894	-2.46518			Q8NBF6	Q8NBF6	Late secretory pathway protein AVL9 homolog	AVL9	3419
-0.848651	-1.83926	-0.92619	-0.689918	-1.0348	-1.60739	-1.29726	-1.3546	-0.941186	-1.18571	7	7	7	28.1	28.1	28.1	37.458	0	39.858	59375000	9	0.413399	0.553007	-0.209464	-0.916878			Q96JY6	Q96JY6	PDZ and LIM domain protein 2	PDLIM2	3969
0.453288	0.757231	0.524467	0.302551	0.3834	0.147284	0.407147	0.238864	0.195767	0.384706	13	8	7	33.2	22.1	20.5	55.364	0	32.409	225120000	10	1.26136	0.119824	-0.209434	-2.24748			Q92769	Q92769	Histone deacetylase 2	HDAC2	3694
-1.66881	-1.25533	-1.73489	-1.67725	-1.7425	-1.88268	-1.96231	-1.8267	-1.93467	-1.51937	2	1	1	8.7	2.8	2.8	35.503	0.002554	2.2496	64161000	1	0.911354	0.217707	-0.209388	-1.72589			Q9BWM7	Q9BWM7	Sideroflexin-3	SFXN3	4332
-0.254318	0.212759	-0.192107	-0.364906	-0.17327	-0.248966	-0.330108	-0.497858	-0.378563	-0.362658	8	8	8	19.5	19.5	19.5	57.002	0	14.535	90461000	10	1.08069	0.161806	-0.209263	-1.98003			Q9BV44	Q9BV44	THUMP domain-containing protein 3	THUMPD3	4287
2.29523	2.19437	2.04918	2.09731	2.00806	1.81855	2.0186	1.89825	2.00308	1.85958	11	11	11	64	64	64	23.772	0	49.705	856950000	23	1.90589	0.0448	-0.209217	-3.21025			O95816	O95816	BAG family molecular chaperone regulator 2	BAG2	745
0.601541	0.823576	0.546723	0.737759	0.54947	0.167678	0.500419	0.404361	0.657395	0.483658	9	9	9	41.1	41.1	41.1	37.646	0	26.317	264030000	18	1.19554	0.133202	-0.209112	-2.15029			O95400	O95400	CD2 antigen cytoplasmic tail-binding protein 2	CD2BP2	707
0.27204	0.840714	0.432077	0.404887	0.180658	0.242421	0.355649	0.37585	0.096544	0.0150274	1	1	1	1.1	1.1	1.1	81.893	0.0025505	2.2351	79627000	1	0.806054	0.266462	-0.208977	-1.56465			Q96T68	Q96T68	Histone-lysine N-methyltransferase SETDB2	SETDB2	4087
2.91228	1.99932	2.7156	2.85836	2.83965	2.30235	2.52837	2.35464	2.55466	2.5419	5	5	5	36.8	36.8	36.8	8.496	0	8.8746	1364200000	17	0.562447	0.422482	-0.208656	-1.17475			P62308;A8MWD9	P62308;A8MWD9	Small nuclear ribonucleoprotein G;Putative small nuclear ribonucleoprotein G-like protein 15	SNRPG;SNRPGP15	34
3.57766	3.71062	3.34912	3.60437	3.46981	3.13779	3.32381	3.14943	3.54799	3.51193	4	4	4	41.7	41.7	41.7	12.476	0	17.11	5430600000	28	1.06545	0.165887	-0.208125	-1.95734			P14174	P14174	Macrophage migration inhibitory factor	MIF	1036
2.97376	2.98198	2.96724	2.92186	2.86438	2.48173	2.94774	2.76428	2.89036	2.58565	14	14	14	67.2	67.2	67.2	33.824	0	75.046	1382400000	42	1.28301	0.115722	-0.207894	-2.27942			P19623	P19623	Spermidine synthase	SRM	1142
-2.76988	-2.49193	-2.92823	-2.68998	-2.8037	-3.0463	-3.04747	-3.00082	-2.7485	-2.87845	3	3	3	9.4	9.4	9.4	32.377	0.0031183	2.1595	14851000	3	1.25827	0.120335	-0.207565	-2.24291			Q96F24	Q96F24	Nuclear receptor-binding factor 2	NRBF2	3879
2.75534	2.57823	2.69549	2.55581	2.7541	2.68768	2.29693	2.4881	2.22568	2.60332	40	40	40	20.3	20.3	20.3	309.35	0	166.66	661210000	54	1.17657	0.136933	-0.207452	-2.12224			O95071	O95071	E3 ubiquitin-protein ligase UBR5	UBR5	658
1.79395	1.49319	1.83684	1.94293	1.8073	1.31699	1.55911	1.65157	1.73537	1.57445	10	10	10	43.1	43.1	43.1	33.269	0	72.177	598040000	23	1.1068	0.154298	-0.207344	-2.01885			P49247	P49247	Ribose-5-phosphate isomerase	RPIA	1602
1.49407	1.5586	1.45192	1.59401	1.64148	1.09879	1.36021	1.17044	1.60813	1.46669	11	11	10	28.7	28.7	26.1	54.283	0	50.013	524640000	18	1.14807	0.143332	-0.207166	-2.08005			Q9Y6W5	Q9Y6W5	Wiskott-Aldrich syndrome protein family member 2	WASF2	5514
-0.731427	-0.452183	-0.771017	-0.823952	-0.893603	-0.979719	-0.938974	-0.982657	-0.865114	-0.941329	10	10	9	34.5	34.5	34.5	40.929	0	26.522	87990000	11	1.52523	0.0794182	-0.207122	-2.63729			O95551	O95551	Tyrosyl-DNA phosphodiesterase 2	TDP2	720
2.75793	2.83432	2.6186	2.48758	2.31898	2.5149	2.55458	2.50813	2.20531	2.19986	30	30	30	48.9	48.9	48.9	87.977	0	177.9	742830000	47	0.890342	0.227191	-0.206924	-1.69396			Q9BVJ6;Q5TAP6	Q9BVJ6	U3 small nucleolar RNA-associated protein 14 homolog A	UTP14A	4302
-0.414657	-0.411336	-0.481666	-0.577728	-0.46498	-0.607456	-0.578598	-0.763544	-0.754534	-0.680849	7	7	7	21.1	21.1	21.1	61.311	0	49.639	54176000	10	2.5826	0.0173115	-0.206923	-4.30034			Q8IZ73	Q8IZ73	RNA pseudouridylate synthase domain-containing protein 2	RPUSD2	3316
-2.16283	-2.69777	-2.355	-1.51707	-1.77276	-2.5428	-3.03576	-2.19697	-1.44721	-2.31694	3	2	2	3.4	2.4	2.4	101.24	0	3.4119	13616000	2	0.258687	0.710784	-0.20685	-0.622077			O95644;Q14934	O95644	Nuclear factor of activated T-cells, cytoplasmic 1	NFATC1	730
1.1197	1.43689	1.04252	1.1903	1.0808	1.06435	1.12025	0.940395	0.876086	0.835701	10	10	10	26.9	26.9	26.9	48.948	0	27.504	241820000	13	1.31681	0.11062	-0.206686	-2.32928			Q06265;REV__Q6EMK4	Q06265	Exosome complex component RRP45	EXOSC9	2175
0.848246	0.69305	0.694904	0.602348	0.655825	0.673144	0.58172	0.314237	0.478829	0.413211	5	5	5	15.6	15.6	15.6	50.219	0	49.746	191560000	10	1.60561	0.0698505	-0.206646	-2.75681			Q99808	Q99808	Equilibrative nucleoside transporter 1	SLC29A1	4152
4.82595	5.30158	4.93742	4.74051	4.88767	4.7818	4.81818	4.7089	4.76135	4.58998	31	31	31	73	73	73	51.156	0	162.29	5910200000	83	1.08058	0.161762	-0.206584	-1.97986			Q9Y230	Q9Y230	RuvB-like 2	RUVBL2	5278
5.87496	5.09807	5.69016	5.72918	5.67839	5.39002	5.4977	5.36819	5.49457	5.28797	12	12	6	86.2	86.2	55.3	17.149	0	91.24	18256000000	79	0.751522	0.297757	-0.206464	-1.47975			P15531	P15531	Nucleoside diphosphate kinase A	NME1	1064
-0.866005	-0.734956	-1.15997	-1.13638	-0.88949	-1.18472	-1.17575	-1.31987	-1.06927	-1.06848	3	3	3	10.1	10.1	10.1	54.643	0	54.621	50265000	5	1.21796	0.128881	-0.206257	-2.18341			Q15750	Q15750	TGF-beta-activated kinase 1 and MAP3K7-binding protein 1	TAB1	2606
0.00633413	0.180173	-0.0682448	-0.224795	-0.211735	-0.263056	-0.250416	-0.210984	-0.396984	-0.2277	4	4	4	10.5	10.5	10.5	47.019	0	10.145	135130000	7	1.44461	0.089267	-0.206174	-2.51794			Q9HC36	Q9HC36	rRNA methyltransferase 3, mitochondrial	RNMTL1	4657
-1.4022	-1.44595	-1.5185	-1.31898	-1.44987	-1.76217	-1.69743	-1.57606	-1.494	-1.63542	4	4	4	6.6	6.6	6.6	78.314	0	27.172	73025000	4	2.16463	0.0311229	-0.205919	-3.61368			Q9NZ52	Q9NZ52	ADP-ribosylation factor-binding protein GGA3	GGA3	4948
1.66922	1.97027	1.42964	1.28327	0.862491	1.37391	1.3237	1.38848	1.00121	1.09934	5	5	5	29.8	29.8	29.8	29.395	0	29.753	1255800000	10	0.470681	0.500537	-0.205651	-1.01836			Q9Y676	Q9Y676	28S ribosomal protein S18b, mitochondrial	MRPS18B	5479
1.42256	1.52294	1.24224	1.23241	1.14754	1.07949	1.19169	1.06572	1.06337	1.14068	13	13	12	31	31	29.6	63.182	0	49.063	382650000	23	1.63414	0.06692	-0.205352	-2.79939			O95793	O95793	Double-stranded RNA-binding protein Staufen homolog 1	STAU1	743
-1.09725	-0.838232	-1.20162	-1.25782	-1.50338	-1.53414	-1.19555	-1.61221	-1.26575	-1.31666	5	5	5	18.4	18.4	18.4	35.823	0	7.5039	62563000	5	0.778757	0.281459	-0.2052	-1.52229			P51948	P51948	CDK-activating kinase assembly factor MAT1	MNAT1	1710
-2.23311	-1.71573	-2.18393	-2.30317	-2.28779	-2.20425	-2.0929	-2.44725	-2.41887	-2.58338	3	3	3	4	4	4	142.04	0	9.7305	12409000	5	0.736287	0.306436	-0.204585	-1.45583			O95271	O95271	Tankyrase-1	TNKS	686
1.30431	0.905759	1.209	1.25141	1.34213	1.14422	0.840699	1.06996	0.924558	1.01128	7	7	7	22.3	22.3	22.3	40.063	0	20.671	282910000	11	1.20966	0.130617	-0.204378	-2.17115			Q8IV48	Q8IV48	3-5 exoribonuclease 1	ERI1	3250
-3.15069	-2.63707	-2.7884	-3.3305	-3.30382	-3.36058	-3.25148	-2.99222	-3.34241	-3.28513	3	3	3	5.5	5.5	5.5	82.303	0	11.814	13086000	3	0.649881	0.360135	-0.204269	-1.31818			Q8TB52	Q8TB52	F-box only protein 30	FBXO30	3515
-6.73972	-6.79431	-6.65895	-7.85168	-6.73952	-6.82355	-7.82086	-7.22379	-7.25001	-6.68546	1	1	1	2.2	2.2	2.2	63.535	0.0023678	2.3156	1795600	1	0.287664	0.677434	-0.203895	-0.680114			Q96K49	Q96K49	Transmembrane protein 87B	TMEM87B	3973
-3.73112	-3.33554	-4.06746	-3.68539	-3.46613	-3.71179	-3.78865	-3.96845	-3.93467	-3.9014	1	1	1	3.1	3.1	3.1	47.875	0	3.0668	23509000	1	0.776081	0.283092	-0.203862	-1.51812			Q16773	Q16773	Kynurenine--oxoglutarate transaminase 1	CCBL1	2663
0.825497	0.876252	0.720987	0.845178	0.597179	0.801175	0.429569	0.612111	0.396806	0.606914	13	13	13	13.3	13.3	13.3	154.31	0	84.299	219780000	14	1.2888	0.11499	-0.203704	-2.28796			A3KN83;Q9Y2G9	A3KN83	Protein strawberry notch homolog 1	SBNO1	14
-0.667724	-0.621666	-0.631488	-0.820173	-0.549896	-0.789617	-0.95676	-0.861749	-0.811149	-0.889573	5	5	5	6.2	6.2	6.2	118.52	0	13.903	76036000	5	2.27552	0.0269167	-0.20358	-3.79123			Q9Y4F9	Q9Y4F9	Protein FAM65B	FAM65B	5411
-1.11945	-0.936343	-1.04344	-1.28274	-1.50167	-1.39815	-1.32328	-1.36209	-1.42303	-1.39424	2	2	1	20	20	14.3	15.847	0	7.1021	51982000	2	1.11184	0.153314	-0.20343	-2.02632			Q9UKK6	Q9UKK6	NTF2-related export protein 1	NXT1	5167
0.860147	0.600476	0.552211	0.723806	0.720888	0.447489	0.493407	0.373915	0.648964	0.476761	12	12	12	47.5	47.5	47.5	42.864	0	49.244	251550000	15	1.69768	0.0615019	-0.203399	-2.89453			P16333;O43639	P16333	Cytoplasmic protein NCK1	NCK1	1077
3.68598	3.40835	3.34538	3.36855	3.22502	3.47876	3.22862	3.11589	3.04811	3.14497	12	12	12	61.1	61.1	61.1	12.855	0	28.344	3318700000	31	1.03065	0.17693	-0.203386	-1.90543			O75347	O75347	Tubulin-specific chaperone A	TBCA	519
-1.67256	-1.52797	-1.78858	-1.46181	-1.90892	-2.06181	-1.82328	-1.87107	-1.70083	-1.91907	5	5	4	8.6	8.6	6.7	98.583	0	17.414	27801000	5	1.10078	0.155842	-0.203244	-2.0099			Q9NXC5	Q9NXC5	WD repeat-containing protein mio	MIOS	4906
1.44967	1.5847	1.28316	1.16151	1.32031	1.14653	1.32501	1.09055	1.12359	1.09749	11	11	11	59.2	59.2	59.2	28.415	0	61.185	1267200000	19	1.36817	0.101781	-0.203236	-2.40505			P09661	P09661	U2 small nuclear ribonucleoprotein A	SNRPA1	943
0.128234	0.183785	-0.00204331	0.0218204	-0.0619002	-0.361241	-0.216312	-0.0927035	0.064153	-0.139283	4	4	4	29	29	29	23.705	0	16.841	179030000	8	1.39348	0.0976052	-0.203056	-2.4424			O00217	O00217	NADH dehydrogenase [ubiquinone] iron-sulfur protein 8, mitochondrial	NDUFS8	164
-5.33183	-5.1221	-5.43568	-5.84666	-6.25272	-5.24184	-5.68587	-5.65062	-6.4817	-5.94307	1	1	1	2.1	2.1	2.1	53.918	0	3.1853	5391600	1	0.301312	0.662684	-0.20282	-0.706937			Q9NWK9	Q9NWK9	Box C/D snoRNA protein 1	ZNHIT6	4866
5.91249	5.96465	5.84477	5.94008	5.86668	5.66556	5.73609	5.75387	5.74185	5.61747	51	51	48	73.5	73.5	69.3	66.408	0	323.31	15283000000	149	3.42791	0.00872464	-0.202768	-5.87208			P20700	P20700	Lamin-B1	LMNB1	1168
0.586659	1.03361	0.791707	0.557267	0.726527	0.59907	0.808067	0.421238	0.542184	0.312354	8	8	8	22.5	22.5	22.5	42.867	0	26.624	261610000	9	0.888058	0.228243	-0.202571	-1.69048			Q02127	Q02127	Dihydroorotate dehydrogenase (quinone), mitochondrial	DHODH	2123
-0.00384437	0.130632	0.0700975	0.21397	0.288792	-0.223529	0.0311567	-0.182406	0.106005	-0.0442292	7	7	5	24.4	24.4	17.9	42.913	0	24.053	122950000	11	1.43361	0.0912521	-0.20253	-2.50168			Q8IU85	Q8IU85	Calcium/calmodulin-dependent protein kinase type 1D	CAMK1D	3234
-5.93905	-5.6783	-5.35246	-5.48676	-5.00406	-6.13707	-5.90407	-5.93754	-5.15958	-5.33469	1	1	1	3.5	3.5	3.5	68.351	0.0029263	2.1656	3961600	1	0.362843	0.598815	-0.202461	-0.824279			Q15642	Q15642	Cdc42-interacting protein 4	TRIP10	2593
2.32936	2.18865	2.45511	2.25436	1.96648	1.87978	2.10159	2.10732	2.08364	2.01113	11	11	11	41	41	41	33.582	0	47.307	616320000	18	1.23002	0.126067	-0.202099	-2.20123			Q6FI81	Q6FI81	Anamorsin	CIAPIN1	2906
3.69437	3.53822	3.5951	3.78885	3.83759	3.4664	3.38311	3.49406	3.50394	3.59647	76	76	76	37.3	37.3	37.3	284.54	0	285.33	1810600000	108	1.80787	0.0518071	-0.20203	-3.06077			Q13813;REV__Q04637	Q13813	Spectrin alpha chain, non-erythrocytic 1	SPTAN1	2379
-6.00222	-5.51982	-6.15203	-6.61464	-6.11249	-6.6002	-6.73023	-6.21973	-6.0516	-5.80753	1	1	1	6.8	6.8	6.8	18.749	0.0071254	1.6338	2301600	1	0.362922	0.598864	-0.20162	-0.824424			Q96PE7	Q96PE7	Methylmalonyl-CoA epimerase, mitochondrial	MCEE	4019
2.11699	2.20458	2.12749	2.24021	2.3239	1.97571	1.93761	2.09956	1.97216	2.02011	22	22	22	38.7	38.7	38.7	86.706	0	99.315	620660000	32	2.56222	0.0177757	-0.201605	-4.26569			Q6P996;Q6P474	Q6P996	Pyridoxal-dependent decarboxylase domain-containing protein 1	PDXDC1	2971
1.76728	2.00089	1.55569	2.25436	2.03073	1.50218	1.87007	1.29006	2.20494	1.73399	11	11	11	29.2	29.2	29.2	61.277	0	30.439	355510000	18	0.473149	0.49836	-0.201545	-1.02266			Q15942	Q15942	Zyxin	ZYX	2627
-2.52919	-1.83744	-2.35841	-2.5712	-2.5185	-2.42606	-2.51311	-2.77646	-2.54743	-2.55829	2	2	2	21.4	21.4	21.4	11.402	0	6.4232	77119000	3	0.675721	0.343388	-0.201321	-1.35972			O43676	O43676	NADH dehydrogenase [ubiquinone] 1 beta subcomplex subunit 3	NDUFB3	390
1.43639	0.882523	1.34384	0.94618	1.30707	0.772861	1.12065	0.81981	1.06877	1.12939	4	4	4	68.6	68.6	68.6	10.135	0	27.669	239220000	7	0.749349	0.298556	-0.200904	-1.47635			Q9BWJ5	Q9BWJ5	Splicing factor 3B subunit 5	SF3B5	4331
3.96322	3.61431	4.07205	3.65744	3.92432	3.57786	3.81813	3.63016	3.39633	3.8062	6	6	6	38.7	38.7	38.7	12.203	0	100.54	9094400000	48	0.885521	0.229339	-0.200533	-1.68662			P06454	P06454	Prothymosin alpha;Prothymosin alpha, N-terminally processed;Thymosin alpha-1	PTMA	866
-0.877901	0.0146119	-1.0531	-0.953379	-1.15632	-0.943716	-0.950755	-1.04582	-1.18557	-0.902461	6	1	1	36.8	7.5	7.5	12.469	0.008879	1.4695	103600000	2	0.418904	0.547276	-0.200446	-0.92678			Q969Q0	Q969Q0	60S ribosomal protein L36a-like	RPL36AL	3756
-0.972962	-0.953217	-1.03514	-0.960987	-0.89248	-1.26106	-1.21867	-1.16745	-1.06646	-1.10337	4	4	4	14	14	14	34.96	0	6.6708	46764000	4	2.82633	0.0126087	-0.200445	-4.72545			Q9NZD8	Q9NZD8	Maspardin	SPG21	4953
-8.01445	NaN	-8.24984	-7.43794	NaN	-7.91722	-8.43048	-8.23732	NaN	-7.81972	1	1	1	2.3	2.3	2.3	85.353	0	4.6372	699010	1	0.319653	0.643918	-0.200439	-0.764617			Q96HU1	Q96HU1	Small G protein signaling modulator 3	SGSM3	3935
-8.44299	NaN	NaN	-7.3194	-7.41813	-7.39978	-8.87303	NaN	-7.44128	-7.99458	1	1	1	3.8	3.8	3.8	69.531	0	3.1834	596330	1	0.149927	0.826072	-0.200329	-0.396539			Q96LD4	Q96LD4	Tripartite motif-containing protein 47	TRIM47	3987
3.60441	3.2853	3.40506	3.421	3.4612	3.17217	3.35363	3.25139	3.24238	3.15622	17	17	17	67.5	67.5	67.5	28.38	0	107.37	1453000000	29	1.91092	0.0443895	-0.200236	-3.21797			P13984	P13984	General transcription factor IIF subunit 2	GTF2F2	1033
-1.78767	-1.52504	-1.77676	-1.81917	-1.71869	-2.10565	-1.91126	-1.9895	-1.78655	-1.83519	3	3	3	6.4	6.4	6.4	56.684	0	6.3064	13629000	4	1.49148	0.083252	-0.20017	-2.58728			P98170	P98170	E3 ubiquitin-protein ligase XIAP	XIAP	2072
-4.04643	-3.39841	-4.15853	-3.81829	-4.15783	-4.32579	-4.00576	-4.09697	-3.97661	-4.1748	1	1	1	2.9	2.9	2.9	47.989	0.0056636	1.7155	5053400	1	0.624361	0.37683	-0.200088	-1.27679			Q9NQA3;C4AMC7;Q6VEQ5;A8K0Z3;A8MWX3	Q9NQA3;C4AMC7;Q6VEQ5;A8K0Z3;A8MWX3	WAS protein family homolog 6;Putative WAS protein family homolog 3;WAS protein family homolog 2;WAS protein family homolog 1;Putative WAS protein family homolog 4	WASH6P;WASH3P;WASH2P;WASH1;WASH4P	32
2.38026	2.51696	2.23163	2.1889	2.20365	1.88094	2.23573	2.10856	2.20756	2.0901	7	7	7	66	66	66	23.225	0	34.709	339890000	18	1.26203	0.11975	-0.199702	-2.24846			Q99627	Q99627	COP9 signalosome complex subunit 8	COPS8	4131
1.1401	1.1422	1.04707	1.30945	1.47165	0.71477	0.993607	0.915544	1.11417	1.37419	7	6	6	31	27	27	33.36	0	33.585	271930000	8	0.766583	0.28875	-0.199636	-1.50331			P32322	P32322	Pyrroline-5-carboxylate reductase 1, mitochondrial	PYCR1	1370
0.75578	0.639829	0.527115	0.76419	0.871531	0.158357	0.527113	0.262554	0.748639	0.86432	10	10	10	82.4	82.4	82.4	20.455	0	54.876	244830000	13	0.669276	0.346748	-0.199492	-1.34939			P36405	P36405	ADP-ribosylation factor-like protein 3	ARL3	1427
6.86199	6.06658	6.61461	6.59736	6.33369	6.39231	6.39349	6.34631	6.25617	6.08863	17	17	17	65.3	65.3	65.3	32.575	0	190.68	37695000000	133	0.671287	0.34547	-0.199466	-1.35262			P06748	P06748	Nucleophosmin	NPM1	874
2.06452	1.71867	1.92718	1.8521	1.87195	1.75422	1.7928	1.76778	1.54934	1.57357	15	15	12	35.6	35.6	28.7	58.023	0	45.443	741010000	26	1.50457	0.0819565	-0.199341	-2.60668			Q9UKT9;Q9UKS7;Q9H2S9	Q9UKT9	Zinc finger protein Aiolos	IKZF3	5174
0.965241	1.42767	1.32319	0.643296	1.1597	0.816493	1.4061	0.394346	1.22942	0.676705	4	4	4	22.4	22.4	22.4	28.565	0	12.322	694670000	13	0.384035	0.579811	-0.199206	-0.863474			Q16563	Q16563	Synaptophysin-like protein 1	SYPL1	2643
1.44703	1.47872	1.43372	1.25568	1.13493	1.23719	1.05011	1.0654	1.14853	1.25283	7	7	7	43.6	43.6	43.6	23.743	0	11.865	155130000	10	1.45647	0.0876269	-0.199204	-2.53546			Q6I9Y2	Q6I9Y2	THO complex subunit 7 homolog	THOC7	2909
4.53131	4.34777	4.41322	4.50351	4.58896	4.02894	4.38372	4.04619	4.50607	4.42432	8	8	8	57.2	57.2	57.2	17.138	0	81.232	4678500000	34	0.978828	0.19408	-0.199102	-1.82777			P61088;Q5JXB2	P61088;Q5JXB2	Ubiquitin-conjugating enzyme E2 N;Putative ubiquitin-conjugating enzyme E2 N-like	UBE2N;UBE2NL	1876
-0.334153	0.161497	-0.203139	-0.281257	-0.57148	-0.346923	-0.319853	-0.302666	-0.662249	-0.592112	2	2	2	15.6	15.6	15.6	7.0913	0.00060692	2.8233	268110000	5	0.708812	0.323082	-0.199054	-1.41244			A0A024R1R8;Q9Y2S6	A0A024R1R8;Q9Y2S6	Translation machinery-associated protein 7	hCG_2014768;TMA7	0
-0.271146	0.161972	-0.271271	-0.485488	-0.184404	-0.295152	-0.54934	-0.343277	-0.465995	-0.391784	2	2	2	0.5	0.5	0.5	322.23	0.0078198	1.5563	78940000	2	0.918002	0.215094	-0.199042	-1.73598			Q6V1P9	Q6V1P9	Protocadherin-23	DCHS2	3013
-4.76695	-4.2776	-4.69736	-5.25173	-5.25287	-4.90896	-5.15608	-5.29517	-4.99757	-4.88333	4	2	2	3.1	1.7	1.7	142.82	0	4.2309	12645000	2	0.455933	0.514668	-0.198917	-0.992546			P11274	P11274	Breakpoint cluster region protein	BCR	988
3.87315	3.77845	3.71656	3.80718	3.66394	3.51833	3.65469	3.7199	3.47009	3.48279	25	25	24	23.8	23.8	23.8	108.66	0	150.75	2256700000	51	1.9134	0.0443004	-0.198698	-3.22177			Q9Y2W1	Q9Y2W1	Thyroid hormone receptor-associated protein 3	THRAP3	5328
-2.76602	-2.49159	-2.76366	-2.73647	-2.9084	-2.76639	-2.6835	-3.16329	-3.3045	-2.74161	3	3	3	4	4	4	124.29	0	6.8197	17815000	3	0.694295	0.33308	-0.198629	-1.38938			Q92618	Q92618	Zinc finger protein 516	ZNF516	3673
4.55877	3.98351	4.49629	4.3745	4.3515	4.05657	4.24389	4.20634	4.16351	4.1033	20	20	20	72.9	72.9	72.9	38.438	0	323.31	4158200000	52	1.01209	0.182831	-0.198194	-1.87766			Q9Y3F4	Q9Y3F4	Serine-threonine kinase receptor-associated protein	STRAP	5377
1.21402	0.955529	1.18308	1.22374	1.27236	0.885742	0.925982	0.959586	0.897619	1.18885	15	15	13	26.7	26.7	24.1	88.06	0	59.526	290380000	17	1.44579	0.0891299	-0.198192	-2.51967			P25440	P25440	Bromodomain-containing protein 2	BRD2	1243
1.15886	1.18014	1.09584	1.44908	1.55987	0.882926	0.99185	1.04959	1.36324	1.16569	22	22	22	20.1	20.1	20.1	158.55	0	55.749	252950000	23	0.840982	0.24971	-0.198101	-1.61849			Q6PL18;Q9ULI0	Q6PL18	ATPase family AAA domain-containing protein 2	ATAD2	2992
0.395771	0.717396	0.513988	0.626153	0.838839	0.301229	0.372693	0.205172	0.645545	0.577362	10	10	10	18.2	18.2	18.2	79.548	0	25.393	163960000	12	0.925135	0.21293	-0.198029	-1.74678			Q3YEC7	Q3YEC7	Rab-like protein 6	RABL6	2718
0.604094	0.557236	0.564781	0.39567	0.553074	0.25832	0.246554	0.282348	0.51485	0.384964	6	6	6	56.2	56.2	56.2	18.048	0	40.564	267350000	10	1.88631	0.04594	-0.197564	-3.18026			Q9NWV4	Q9NWV4	UPF0587 protein C1orf123	C1orf123	4878
1.90184	1.69926	1.8165	1.80253	1.67923	1.68305	1.60268	1.65367	1.39748	1.57508	17	16	16	17	15.8	15.8	118.72	0	36.439	435360000	20	1.8082	0.051824	-0.19748	-3.06128			Q9P2N5	Q9P2N5	RNA-binding protein 27	RBM27	5015
-0.758887	-0.936997	-0.798534	-0.647844	-0.701407	-1.10871	-0.88594	-0.899938	-0.95326	-0.982751	6	6	6	7.1	7.1	7.1	104.4	0	11.147	66120000	6	1.8471	0.0482345	-0.197387	-3.12041			Q9Y5B0	Q9Y5B0	RNA polymerase II subunit A C-terminal domain phosphatase	CTDP1	5436
-1.55822	-1.4727	-1.54196	-1.53786	-1.83167	-1.83401	-1.6937	-1.73012	-1.86789	-1.80309	6	6	6	9.2	9.2	9.2	110.11	0	15.743	63292000	6	1.63602	0.0667785	-0.197282	-2.80219			O00268	O00268	Transcription initiation factor TFIID subunit 4	TAF4	173
-1.74131	-1.5429	-1.69088	-1.93254	-1.85926	-2.09737	-1.85873	-1.78693	-2.06691	-1.94162	2	2	2	7.2	7.2	7.2	78.17	0	7.1159	19553000	2	1.22097	0.128321	-0.196932	-2.18786			Q71SY5	Q71SY5	Mediator of RNA polymerase II transcription subunit 25	MED25	3054
-0.494234	-1.98056	-0.666854	-0.64132	-0.592359	-1.34568	-0.963874	-1.38351	-0.883958	-0.781504	3	3	3	14.8	14.8	14.8	33.861	0	17.36	141870000	6	0.270947	0.696726	-0.196639	-0.64682			Q9BV68	Q9BV68	E3 ubiquitin-protein ligase RNF126	RNF126	4289
-0.234237	-0.300439	-0.439335	-0.133813	-0.0195222	-0.707196	-0.329159	-0.668197	-0.252724	-0.151789	7	7	7	30.3	30.3	30.3	36.876	0	17.525	120870000	9	0.748358	0.299015	-0.196344	-1.47479			Q14257	Q14257	Reticulocalbin-2	RCN2	2425
-1.31346	-0.82809	-1.19777	-1.12092	-1.2002	-1.42283	-1.16252	-1.1656	-1.34373	-1.54623	11	11	11	6.1	6.1	6.1	281.13	0	57.464	50692000	13	0.941619	0.20692	-0.196096	-1.77171			Q9BV73	Q9BV73	Centrosome-associated protein CEP250	CEP250	4290
1.49421	1.79768	1.59697	1.36583	1.1714	1.35105	1.34636	1.51872	1.24167	0.988027	12	12	12	37.5	37.5	37.5	51.84	0	60.497	639510000	21	0.720186	0.316707	-0.196048	-1.43044			O43818	O43818	U3 small nucleolar RNA-interacting protein 2	RRP9	415
0.0630688	0.372893	0.118298	0.122121	0.0669163	0.0223373	-0.0727222	-0.140119	0.0384378	-0.084429	9	9	8	12	12	11	83.597	0	21.635	90973000	9	1.72899	0.0586279	-0.195959	-2.94159			P27986;Q92569	P27986	Phosphatidylinositol 3-kinase regulatory subunit alpha	PIK3R1	1283
1.40229	2.09705	1.2426	1.31882	1.19351	1.34112	1.35657	1.10041	1.26976	1.20716	8	8	8	19.5	19.5	19.5	57.761	0	18.121	313900000	13	0.541269	0.438965	-0.195854	-1.13925			Q9BZI7	Q9BZI7	Regulator of nonsense transcripts 3B	UPF3B	4396
-1.75548	-1.44371	-1.68234	-1.7899	-1.65789	-1.69459	-1.97408	-1.85892	-1.99557	-1.78376	5	5	5	2.1	2.1	2.1	331.07	0	8.4686	29237000	6	1.33539	0.107453	-0.19552	-2.35669			O43149	O43149	Zinc finger ZZ-type and EF-hand domain-containing protein 1	ZZEF1	342
5.50829	5.01373	5.43491	5.26988	5.45656	5.3708	5.14234	5.10641	4.94891	5.13826	48	48	48	66.1	66.1	66.1	90.98	0	323.31	8174400000	124	0.918163	0.21511	-0.19533	-1.73622			P25205	P25205	DNA replication licensing factor MCM3	MCM3	1239
-4.0058	-3.48261	-3.90578	-3.73495	-3.79539	-4.12293	-3.85686	-3.83909	-4.14373	-3.93719	3	1	1	7.5	3.2	3.2	54.811	0.002928	2.1712	14908000	1	0.943874	0.206162	-0.195052	-1.77511			Q02078	Q02078	Myocyte-specific enhancer factor 2A	MEF2A	2119
4.53515	4.62407	4.28932	4.39441	4.27618	4.16535	4.32419	4.18803	4.2372	4.2298	18	18	17	59.3	59.3	56.5	27.744	0	81.322	6583500000	59	1.53455	0.0783582	-0.194912	-2.65113			Q07955	Q07955	Serine/arginine-rich splicing factor 1	SRSF1	2193
3.79827	4.12386	3.76683	3.08207	3.39273	3.46944	3.69063	3.46749	3.01622	3.54601	29	29	29	46.6	46.6	46.6	84.87	0	214.01	2016400000	66	0.41341	0.553148	-0.194791	-0.916899			P02786;Q9UP52	P02786	Transferrin receptor protein 1;Transferrin receptor protein 1, serum form	TFRC	805
-1.09319	-0.28871	-1.0616	-1.32675	-1.49791	-1.35121	-0.953369	-1.16532	-1.53923	-1.23147	9	4	4	25.6	11.1	11.1	43.727	0	6.0563	41500000	5	0.376501	0.58658	-0.194491	-0.849606			Q9NQ29	Q9NQ29	Putative RNA-binding protein Luc7-like 1	LUC7L	4715
-5.39263	-4.50539	-5.54299	-5.25484	-5.33315	-5.43397	-5.52074	-5.35259	-5.27705	-5.41703	2	2	2	2.4	2.4	2.4	155.6	0	5.636	4794500	2	0.486671	0.485879	-0.194474	-1.04611			Q6P158	Q6P158	Putative ATP-dependent RNA helicase DHX57	DHX57	2945
4.1844	3.96229	4.01829	3.98805	3.94941	3.78059	3.95514	3.77306	3.84936	3.77238	24	24	24	81.1	81.1	81.1	41.024	0	178.58	2717500000	59	2.09925	0.0342682	-0.194382	-3.51039			Q9Y2Z0	Q9Y2Z0	Suppressor of G2 allele of SKP1 homolog	SUGT1	5336
-1.67766	-1.07927	-1.51227	-1.57221	-1.15049	-1.74325	-1.72069	-1.5562	-1.67329	-1.27014	6	6	6	14.8	14.8	14.8	67.315	0	10.974	37925000	6	0.649222	0.360581	-0.194332	-1.31712			O15091	O15091	Mitochondrial ribonuclease P protein 3	KIAA0391	290
4.8289	4.76718	4.50431	4.72658	4.57341	4.48055	4.66421	4.45201	4.39107	4.44183	15	15	13	40	40	36.1	61.829	0	71.925	6944400000	47	1.45057	0.0885103	-0.194144	-2.52674			Q92804	Q92804	TATA-binding protein-associated factor 2N	TAF15	3701
0.714679	0.733828	0.703985	0.475073	0.722184	0.27186	0.443401	0.299234	0.85678	0.507845	5	5	5	53.3	53.3	53.3	8.7448	0	13.798	304350000	12	0.879339	0.232273	-0.194126	-1.6772			Q8WUW1	Q8WUW1	Protein BRICK1	BRK1	3595
-5.66318	-5.52513	-5.93392	-5.54614	-5.49439	-5.59266	-5.4908	-6.34985	-5.74198	-5.95788	1	1	1	6.9	6.9	6.9	19.657	0.0010022	2.6129	5567900	1	0.532664	0.445847	-0.194082	-1.12473			Q9NX00	Q9NX00	Transmembrane protein 160	TMEM160	4885
-1.35311	-0.97096	-1.16454	-1.31201	-1.31277	-1.55927	-1.30519	-1.36771	-1.43852	-1.41306	4	2	2	6.3	2.9	2.9	80.04	0.0010012	2.6082	37950000	2	1.33616	0.107302	-0.194074	-2.35782			Q9Y496;Q6ZMV9	Q9Y496	Kinesin-like protein KIF3A	KIF3A	5400
3.74117	3.78628	3.62137	3.6093	3.46478	3.35825	3.62385	3.46093	3.47712	3.33287	8	8	8	73.4	73.4	73.4	14.173	0	113.77	2830000000	19	1.45885	0.0874356	-0.193974	-2.53899			P55769	P55769	NHP2-like protein 1;NHP2-like protein 1, N-terminally processed	NHP2L1	1810
-4.47912	-4.24425	-4.06003	-4.18543	-4.26676	-4.41139	-4.56833	-4.65605	-4.15615	-4.41352	3	2	2	6.2	5.1	5.1	67.568	0	4.331	7487400	2	0.945221	0.205618	-0.193969	-1.77715			P61764	P61764	Syntaxin-binding protein 1	STXBP1	1903
4.16249	4.2196	4.13231	4.31971	4.18531	3.95962	3.97109	3.96702	4.21943	3.93311	24	24	24	65.4	65.4	65.4	55.52	0	180.59	3813000000	58	1.8558	0.0477723	-0.19383	-3.13367			P43490	P43490	Nicotinamide phosphoribosyltransferase	NAMPT	1533
3.30649	3.28039	3.18175	3.20356	3.19777	2.99245	3.10451	2.99066	3.12537	2.98843	22	22	18	48.2	48.2	40.1	65.309	0	104.78	1252600000	35	2.92639	0.0118021	-0.193707	-4.90603			Q07866;Q6P597	Q07866	Kinesin light chain 1	KLC1	2192
-2.08022	-1.79537	-2.23612	-1.68834	-1.97299	-2.34142	-2.41134	-2.16909	-1.85035	-1.96914	2	2	2	10.3	10.3	10.3	23.239	0	3.4033	14790000	3	0.661768	0.351086	-0.193661	-1.33733			Q9BVM2	Q9BVM2	Protein DPCD	DPCD	4308
1.02976	0.579856	0.951364	0.776751	0.897061	0.598311	0.68747	0.672997	0.669121	0.638953	11	11	11	35.7	35.7	35.7	52.228	0	49.537	212730000	13	1.37733	0.100406	-0.193588	-2.41857			Q92917	Q92917	G patch domain and KOW motifs-containing protein	GPKOW	3717
2.21169	1.70306	1.96056	2.18677	2.00073	1.86302	1.83485	1.78257	1.87543	1.74084	9	8	8	31.1	31.1	31.1	27.366	0	22.758	1897400000	22	1.11337	0.153137	-0.193222	-2.0286			Q16629	Q16629	Serine/arginine-rich splicing factor 7	SRSF7	2648
0.0676825	0.980246	0.140861	-0.0799406	-0.0574464	-0.321364	0.32514	0.0623329	-0.120835	0.140524	4	4	4	25	25	25	26.396	0	70.985	211670000	11	0.379589	0.584221	-0.193121	-0.855298			Q9Y3Y2	Q9Y3Y2	Chromatin target of PRMT1 protein	CHTOP	5390
-2.52994	-2.59533	-2.49082	-2.72603	-2.60381	-2.74011	-2.90689	-2.73313	-2.71494	-2.81479	3	3	3	3.4	3.4	3.4	124.04	0	6.4978	6652200	3	2.15361	0.0317607	-0.192789	-3.59622			Q01804	Q01804	OTU domain-containing protein 4	OTUD4	2114
3.66838	3.98135	3.65939	3.55313	3.7138	3.64569	3.48085	3.48524	3.45339	3.5472	23	23	23	58.1	58.1	58.1	53.488	0	233.44	2650300000	57	1.38327	0.0995399	-0.192738	-2.42733			Q9UBB4	Q9UBB4	Ataxin-10	ATXN10	5025
3.75534	3.63199	3.6036	3.85041	3.6726	3.27044	3.59681	3.44971	3.69091	3.54287	11	11	11	73.9	73.9	73.9	18.491	0	51.646	3795600000	47	1.28388	0.11575	-0.19264	-2.2807			O75947	O75947	ATP synthase subunit d, mitochondrial	ATP5H	606
1.8508	1.9336	1.61358	1.73077	1.57646	1.60062	1.70386	1.50349	1.47039	1.46371	7	7	7	26.1	26.1	26.1	32.749	0	44.139	1303500000	18	1.32875	0.108705	-0.192628	-2.3469			Q86U42;A6NDY0	Q86U42	Polyadenylate-binding protein 2	PABPN1	3173
2.29352	2.54311	2.34707	2.29112	2.40553	2.11928	2.18908	2.17184	2.17331	2.26486	20	20	20	34.7	34.7	34.7	87.133	0	78.325	674480000	31	2.20645	0.0295844	-0.192394	-3.68029			Q14694	Q14694	Ubiquitin carboxyl-terminal hydrolase 10	USP10	2462
0.0830512	0.236468	0.0871558	0.11255	0.0754733	0.0173377	-0.162389	0.00673269	-0.207341	-0.0214416	13	13	13	7.9	7.9	7.9	252.5	0	52.614	101140000	14	2.07724	0.0350398	-0.19236	-3.47584			Q8WYP5	Q8WYP5	Protein ELYS	AHCTF1	3639
-0.517171	-0.971957	-0.478122	-0.524268	-0.569325	-0.6806	-0.838905	-0.799977	-0.767929	-0.934802	7	7	7	15.5	15.5	15.5	96.619	0	40.205	69967000	8	1.03944	0.174177	-0.192274	-1.91855			Q96RS0	Q96RS0	Trimethylguanosine synthase	TGS1	4056
2.47348	2.23363	2.5489	2.40773	2.53331	1.99101	2.33713	2.31293	2.29226	2.30239	13	13	13	45.3	45.3	45.3	42.966	0	140.35	834730000	34	1.25074	0.121703	-0.192268	-2.23181			P54687	P54687	Branched-chain-amino-acid aminotransferase, cytosolic	BCAT1	1782
3.99666	3.54565	3.82183	3.7054	3.79701	3.50848	3.56858	3.76231	3.54626	3.51998	17	17	17	55.5	55.5	55.5	37.432	0	241.71	3362200000	54	1.23004	0.12621	-0.192191	-2.20126			O76003	O76003	Glutaredoxin-3	GLRX3	610
5.3829	5.37871	5.27348	5.10933	5.11848	5.12628	5.23906	5.09815	5.00567	4.83303	22	22	22	80.1	80.1	80.1	35.076	0	227.71	12764000000	91	1.17544	0.137115	-0.192144	-2.12056			P63244	P63244	Guanine nucleotide-binding protein subunit beta-2-like 1;Guanine nucleotide-binding protein subunit beta-2-like 1, N-terminally processed	GNB2L1	1996
-0.878809	-0.673139	-1.02061	-0.992335	-1.16941	-1.13186	-1.0973	-1.2498	-1.03126	-1.18434	2	2	2	20.2	20.2	20.2	11.425	0	5.2729	75954000	3	1.17423	0.137404	-0.192051	-2.11878			Q9NRY2	Q9NRY2	SOSS complex subunit C	INIP	4771
-3.05496	-2.71586	-3.30161	-3.30041	-3.28787	-3.07447	-3.30881	-3.29482	-3.53361	-3.4085	2	2	2	2.7	2.7	2.7	95.4	0	3.706	12395000	2	0.701952	0.327577	-0.191904	-1.40155			Q5BJF6	Q5BJF6	Outer dense fiber protein 2	ODF2	2767
-4.70883	-4.69468	-4.66017	-4.65085	-4.65985	-4.68536	-4.86535	-4.88346	-5.13147	-4.76735	2	2	1	15.8	15.8	7	31.368	0	14.059	7454900	2	1.44644	0.0890915	-0.191723	-2.52063			P23025	P23025	DNA repair protein complementing XP-A cells	XPA	1206
-0.814958	-0.88414	-0.907004	-0.635141	-0.892555	-1.18743	-0.804001	-1.07006	-0.955771	-1.07501	4	4	4	20.6	20.6	20.6	29.426	0	8.6343	40080000	6	1.31802	0.11056	-0.191696	-2.33107			Q9NVK5	Q9NVK5	FGFR1 oncogene partner 2	FGFR1OP2	4838
0.62623	0.728478	0.672873	0.585861	0.849349	0.067058	0.602808	0.331149	0.652979	0.850351	9	9	9	33.6	33.6	33.6	34.006	0	20.741	198810000	11	0.657952	0.353365	-0.191689	-1.33119			A6NDG6	A6NDG6	Phosphoglycolate phosphatase	PGP	21
1.09479	1.63219	0.995046	1.24966	0.895805	0.795419	1.06914	0.904881	1.01236	1.12825	17	17	17	26.9	26.9	26.9	76.986	0	99.174	348130000	24	0.670051	0.346214	-0.191489	-1.35064			Q8WWK9	Q8WWK9	Cytoskeleton-associated protein 2	CKAP2	3618
-1.70876	-1.26154	-1.84877	-1.62183	-1.55421	-1.65932	-1.78115	-1.99509	-1.82297	-1.6932	3	3	3	5.3	5.3	5.3	80.595	0	3.8045	53160000	3	0.8788	0.232301	-0.191323	-1.67637			Q9NRL3	Q9NRL3	Striatin-4	STRN4	4756
-4.80704	-3.518	-4.25148	-4.11178	-3.91216	-4.38116	-4.18376	-4.70093	-3.98226	-4.30653	4	4	3	18.5	18.5	12.8	34.833	0	11.299	31483000	4	0.342942	0.620529	-0.190839	-0.78693			Q15006	Q15006	ER membrane protein complex subunit 2	EMC2	2492
3.57884	3.48268	3.48804	3.58499	3.48444	3.16526	3.45358	3.35837	3.42371	3.26428	8	8	8	50	50	50	31.362	0	230.51	6770900000	60	1.95254	0.0417221	-0.190757	-3.28197			Q07021	Q07021	Complement component 1 Q subcomponent-binding protein, mitochondrial	C1QBP	2185
7.75456	7.76503	7.61639	7.49579	7.70387	7.41182	7.5057	7.50462	7.42231	7.53781	26	26	1	66.1	66.1	2.7	49.83	0	323.31	66199000000	233	2.02642	0.0372	-0.190674	-3.39645			P68371	P68371	Tubulin beta-4B chain	TUBB4B	2011
-0.916052	-0.834166	-0.924984	-0.909316	-0.722938	-1.06323	-1.08359	-1.04956	-1.15274	-0.911446	8	8	8	12.2	12.2	12.2	104.11	0	13.411	69797000	9	2.07504	0.0349661	-0.190624	-3.47239			Q86XL3	Q86XL3	Ankyrin repeat and LEM domain-containing protein 2	ANKLE2	3220
-1.11789	-0.608993	-1.22679	-1.18288	-1.28627	-1.2048	-1.23907	-1.33287	-1.49097	-1.1082	7	3	2	11.6	6.2	3.9	63.86	0	9.3897	105850000	4	0.688073	0.336227	-0.190618	-1.37946			Q7Z739	Q7Z739	YTH domain-containing family protein 3	YTHDF3	3148
2.43997	2.24982	2.39185	2.4537	2.28299	2.16369	2.2214	2.13288	2.34072	2.00723	18	18	18	45.1	45.1	45.1	61.89	0	87.573	701800000	38	1.62172	0.0682081	-0.190484	-2.78084			P40222	P40222	Alpha-taxilin	TXLNA	1462
-3.48324	-2.27919	-3.18647	-3.30679	-2.96061	-2.82305	-3.12791	-3.26074	-3.08923	-3.86429	1	1	1	5.1	5.1	5.1	22.957	0.0054883	1.7392	29649000	1	0.297388	0.667689	-0.189783	-0.699258			Q9Y5N5	Q9Y5N5	HemK methyltransferase family member 2	N6AMT1	5449
3.89922	3.84016	3.75558	3.80069	3.82115	3.52193	3.75883	3.51235	3.74142	3.6344	26	26	25	36.6	36.6	35.1	89.252	0	323.31	2584100000	68	1.97033	0.0404798	-0.189575	-3.30945			Q32MZ4	Q32MZ4	Leucine-rich repeat flightless-interacting protein 1	LRRFIP1	2704
-2.21982	-2.13344	-2.34109	-2.59197	-2.36416	-2.2701	-2.61035	-2.62269	-2.75449	-2.33958	2	2	2	5.6	5.6	5.6	44.139	0	5.4491	11885000	2	0.81214	0.263062	-0.189344	-1.57406			Q9C0F1	Q9C0F1	Centrosomal protein of 44 kDa	CEP44	4417
-1.79834	-1.69519	-1.85697	-1.91506	-2.18665	-2.15733	-2.07108	-2.14483	-1.98702	-2.03724	3	3	3	35.6	35.6	35.6	12.878	0	4.4383	85661000	3	1.18529	0.135192	-0.189058	-2.13513			Q9UFG5	Q9UFG5	UPF0449 protein C19orf25	C19orf25	5069
0.270781	0.0383083	0.144355	-0.12535	0.279887	0.211597	0.0013307	-0.204	-0.0850761	-0.260644	5	5	5	37.2	37.2	37.2	21.474	0	17.714	154500000	8	0.877659	0.232002	-0.188955	-1.67463			O60232	O60232	Sjoegren syndrome/scleroderma autoantigen 1	SSSCA1	431
0.418502	-0.657971	0.257161	0.451521	0.440689	-0.19263	0.0119329	-0.174443	0.246486	0.0752542	4	4	4	47.7	47.7	47.7	10.116	0	21.024	834880000	10	0.364361	0.597617	-0.188661	-0.827105			Q9H3K6	Q9H3K6	BolA-like protein 2	BOLA2	4518
-1.26771	-1.00643	-1.11948	-1.26919	-1.06789	-1.46572	-1.44806	-1.39093	-1.38284	-0.986159	4	4	4	20.9	20.9	20.9	30.595	0	10.805	22346000	4	0.977993	0.194328	-0.188604	-1.82651			Q7L2Z9	Q7L2Z9	Centromere protein Q	CENPQ	3076
3.82021	3.35335	3.57033	3.68497	3.53341	3.35079	3.50475	3.35797	3.47402	3.3318	6	6	6	51.9	51.9	51.9	12.259	0	75.946	4816300000	26	1.23004	0.126132	-0.188586	-2.20125			P84090	P84090	Enhancer of rudimentary homolog	ERH	2064
1.12635	1.43257	1.06549	1.05355	1.24911	0.878647	0.976359	1.0021	1.15771	0.972619	18	18	17	31.1	31.1	29.8	87.498	0	106.29	256640000	25	1.25355	0.121206	-0.187928	-2.23595			Q15052	Q15052	Rho guanine nucleotide exchange factor 6	ARHGEF6	2516
0.831298	0.0651084	0.896968	0.431132	0.713802	0.27781	0.628948	0.648897	-0.0428227	0.486199	4	4	4	28.9	28.9	28.9	18.098	0	15.619	255750000	14	0.425444	0.540913	-0.187855	-0.9385			P01591	P01591	Immunoglobulin J chain	IGJ	794
0.935419	0.713143	0.720794	0.852243	1.02745	0.553333	0.691315	0.398878	0.745809	0.922678	7	7	7	63.4	63.4	63.4	17.84	0	42.79	360280000	12	0.922939	0.213878	-0.187408	-1.74345			Q8TDP1	Q8TDP1	Ribonuclease H2 subunit C	RNASEH2C	3547
-0.95384	-0.516846	-1.04119	-0.810233	-0.992	-1.14094	-1.01838	-1.07015	-0.907258	-1.11176	3	3	3	4.7	4.7	4.7	105.06	0	3.814	171560000	3	0.967232	0.197379	-0.186875	-1.81033			P48200	P48200	Iron-responsive element-binding protein 2	IREB2	1575
2.96901	2.87844	2.87828	2.90232	2.75487	2.66845	2.76659	2.70493	2.67315	2.63573	14	14	13	35.1	35.1	33	49.255	0	69.433	1421700000	35	2.72368	0.0141878	-0.186818	-4.54393			Q15428	Q15428	Splicing factor 3A subunit 2	SF3A2	2570
2.38609	2.56892	2.50912	2.4717	2.29363	2.15941	2.33729	2.28449	2.28705	2.22834	8	8	8	30.2	30.2	30.2	33.665	0	62.429	1954300000	24	1.94686	0.0421333	-0.186578	-3.27323			P62995	P62995	Transformer-2 protein homolog beta	TRA2B	1981
2.97449	2.38695	2.80829	2.73123	2.82442	2.36769	2.54773	2.50842	2.75001	2.61913	6	6	6	77.9	77.9	77.9	7.4016	0	26.839	903590000	16	0.830732	0.25443	-0.186481	-1.60273			O00244	O00244	Copper transport protein ATOX1	ATOX1	169
6.42004	6.56417	6.31568	6.19433	6.30604	6.32892	6.28493	6.19771	6.0615	5.99822	45	45	45	81.6	81.6	81.6	59.62	0	323.31	21769000000	185	1.15487	0.14172	-0.185793	-2.09012			P50990	P50990	T-complex protein 1 subunit theta	CCT8	1673
0.054749	-0.111889	-0.0768813	-0.059112	-0.0666631	-0.259431	-0.204265	-0.120124	-0.258137	-0.346241	6	6	6	33.3	33.3	33.3	38.615	0	44.33	134480000	10	2.39271	0.0228	-0.18568	-3.98233			Q96EK9	Q96EK9	Protein KTI12 homolog	KTI12	3861
2.37162	2.95355	2.48062	2.64338	2.52759	2.39499	2.35192	2.42529	2.38901	2.48814	2	2	2	5	5	5	38.604	0.0034945	2.096	1318000000	3	0.970539	0.196296	-0.185482	-1.8153			P07355;A6NMY6	P07355;A6NMY6	Annexin A2;Putative annexin A2-like protein	ANXA2;ANXA2P2	30
-2.44848	-1.79822	-2.1145	-2.26211	-2.23396	-3.04233	-2.29075	-2.03423	-2.10156	-2.31573	4	4	4	15.5	15.5	15.5	44.596	0	13.53	35333000	4	0.396284	0.570298	-0.185465	-0.885874			Q96DV4	Q96DV4	39S ribosomal protein L38, mitochondrial	MRPL38	3847
-6.38221	-4.38482	-7.04734	-7.40151	-6.07812	-6.24274	-6.13867	-6.68412	-6.2652	-6.88978	1	1	1	6.6	6.6	6.6	37.121	0	11.521	2262700	1	0.12962	0.848722	-0.185301	-0.340898			O94766	O94766	Galactosylgalactosylxylosylprotein 3-beta-glucuronosyltransferase 3	B3GAT3	619
-1.19281	-1.26054	-1.33172	-1.39123	-1.51705	-1.31663	-1.60544	-1.43721	-1.70083	-1.55952	2	2	2	9.2	9.2	9.2	35.407	0.0042316	1.989	33782000	2	1.17988	0.136421	-0.185258	-2.12713			Q9H2D1	Q9H2D1	Mitochondrial folate transporter/carrier	SLC25A32	4495
-5.01672	-4.50876	-4.87144	-5.02511	-5.07662	-4.68426	-5.24463	-5.36851	-5.13193	-4.99446	1	1	1	1.8	1.8	1.8	79.988	0	37.614	16861000	1	0.565995	0.420135	-0.18503	-1.18066			Q9NUT2	Q9NUT2	ATP-binding cassette sub-family B member 8, mitochondrial	ABCB8	4815
-0.520712	-0.031187	-0.534448	-0.649679	-0.541716	-0.615265	-0.577649	-0.639837	-0.759204	-0.610285	3	3	3	10.4	10.4	10.4	38.136	0	21.02	51098000	4	0.852834	0.244343	-0.1849	-1.63668			Q9H7L9	Q9H7L9	Sin3 histone deacetylase corepressor complex component SDS3	SUDS3	4580
-0.121645	-0.443693	-0.105544	-0.137168	0.199036	-0.230958	-0.509419	-0.503622	-0.329386	0.0403309	9	9	9	9.8	9.8	9.8	138.66	0	20.382	113190000	10	0.629474	0.373483	-0.184808	-1.28512			Q9UNS1	Q9UNS1	Protein timeless homolog	TIMELESS	5238
0.775366	1.19364	0.894114	0.677907	0.796063	0.768592	0.759783	0.598831	0.775706	0.51108	12	12	12	19	19	19	80.651	0	36.252	182030000	16	0.947337	0.204659	-0.18462	-1.78034			Q9BYT8	Q9BYT8	Neurolysin, mitochondrial	NLN	4381
-1.35778	-1.91352	-1.65031	-1.76148	-1.51532	-1.62161	-1.88665	-1.93828	-1.99376	-1.68091	3	3	3	8.4	8.4	8.4	40.778	0	3.8545	49286000	3	0.781872	0.279848	-0.18456	-1.52714			Q99871	Q99871	HAUS augmin-like complex subunit 7	HAUS7	4159
-2.17322	-2.10316	-2.30586	-2.39147	-2.21594	-2.35809	-2.44179	-2.43047	-2.42944	-2.45262	4	4	4	16.1	16.1	16.1	52.253	0	11.853	18910000	4	2.07369	0.0349536	-0.184552	-3.47027			Q13137	Q13137	Calcium-binding and coiled-coil domain-containing protein 2	CALCOCO2	2280
-1.15347	-0.860659	-0.995424	-1.22914	-1.1086	-1.37897	-1.27844	-1.29008	-1.1617	-1.1598	6	6	6	32.4	32.4	32.4	24.34	0	14.697	68010000	7	1.36415	0.102431	-0.184338	-2.39911			Q9Y296	Q9Y296	Trafficking protein particle complex subunit 4	TRAPPC4	5298
-4.54636	-4.40229	-4.43021	-3.68147	-3.91071	-4.56968	-4.27745	-4.74406	-3.88629	-4.41472	2	2	2	2	2	2	120.27	0.0040533	2.0319	9378100	2	0.364817	0.597109	-0.184232	-0.827953			Q86V48	Q86V48	Leucine zipper protein 1	LUZP1	3189
-2.852	-2.02151	-2.72382	-2.93199	-2.68216	-3.04686	-2.60225	-3.07326	-2.66188	-2.74813	3	3	3	13.8	13.8	13.8	53.524	0	18.381	21446000	5	0.445667	0.523627	-0.184181	-0.974454			Q9H074	Q9H074	Polyadenylate-binding protein-interacting protein 1	PAIP1	4444
-6.8371	-6.48712	-6.92988	-7.33673	-7.05017	-7.15632	-7.02662	-6.70599	-7.10402	-7.56846	1	1	1	3.9	3.9	3.9	55.042	0.0053101	1.7756	2014500	1	0.426238	0.540129	-0.184084	-0.93992			Q9H9L4	Q9H9L4	KAT8 regulatory NSL complex subunit 2	KANSL2	4617
-3.24132	-3.02022	-3.32515	-3.73414	-3.31798	-3.84274	-3.38993	-3.6311	-3.36057	-3.33485	2	2	2	12.8	12.8	12.8	22.758	0	7.4781	8432700	3	0.585883	0.404807	-0.184079	-1.21367			Q8TDM0	Q8TDM0	Breast carcinoma-amplified sequence 4	BCAS4	3545
-1.84046	-1.92278	-1.83325	-1.9954	-1.80198	-2.16929	-2.00837	-2.05955	-2.10036	-1.97667	6	6	5	10.8	10.8	9.1	86.829	0	18.082	39223000	6	2.25163	0.0278503	-0.184071	-3.75273			Q15542	Q15542	Transcription initiation factor TFIID subunit 5	TAF5	2582
4.1659	4.3401	4.14665	4.06069	4.25121	4.16713	3.84052	3.95414	3.87042	4.21423	68	68	67	35.9	35.9	35.5	225.49	0	233.8	3424900000	108	1.11641	0.152365	-0.183622	-2.03311			Q14008	Q14008	Cytoskeleton-associated protein 5	CKAP5	2392
-1.62853	-2.7207	-1.44723	-1.80872	-1.39763	-2.17393	-2.4687	-1.83465	-1.54287	-1.8998	3	3	3	4.6	4.6	4.6	68.42	0	5.7288	22052000	3	0.266054	0.702021	-0.183429	-0.636978			Q9NUW8	Q9NUW8	Tyrosyl-DNA phosphodiesterase 1	TDP1	4817
3.09443	2.93541	2.94762	3.06751	2.97691	2.75074	2.89165	2.8517	2.8472	2.76378	28	28	28	24.2	24.2	24.2	151.86	0	160.96	1842700000	47	2.60734	0.0169492	-0.183361	-4.34258			Q9UKV3	Q9UKV3	Apoptotic chromatin condensation inducer in the nucleus	ACIN1	5176
-3.27909	-3.24994	-3.53392	-3.41435	-3.50569	-3.4785	-3.68411	-3.58786	-3.56088	-3.58841	1	1	1	6	6	6	32.162	0	7.9223	10482000	1	1.61024	0.0694916	-0.183356	-2.76372			Q96IY1	Q96IY1	Kinetochore-associated protein NSL1 homolog	NSL1	3951
3.4167	3.28374	3.31031	3.37165	3.32756	3.03646	3.32904	3.12568	3.18352	3.1187	25	25	25	49	49	49	69.491	0	184.5	2290200000	46	2.02508	0.0372676	-0.183312	-3.39436			Q96PK6	Q96PK6	RNA-binding protein 14	RBM14	4020
-0.123963	-0.20182	-0.19574	-0.152359	-0.124904	-0.410834	-0.21046	-0.442008	-0.300803	-0.350865	11	11	11	9.1	9.1	9.1	164.2	0	30.378	145470000	12	2.47984	0.0201677	-0.183237	-4.12691			Q9UKJ3	Q9UKJ3	G patch domain-containing protein 8	GPATCH8	5165
-2.3237	-1.9138	-2.34941	-2.12855	-1.96461	-2.67433	-2.25073	-2.38469	-2.139	-2.14669	5	5	5	35.7	35.7	35.7	29.176	0	7.8249	47667000	6	0.682425	0.338763	-0.183072	-1.37045			O43752	O43752	Syntaxin-6	STX6	403
1.07293	1.00046	1.0817	0.812805	0.857604	0.84162	0.834049	0.843211	0.695495	0.697538	12	12	12	28.2	28.2	28.2	63.245	0	61.217	173230000	19	1.62709	0.0675856	-0.182717	-2.78885			Q8N543	Q8N543	Prolyl 3-hydroxylase OGFOD1	OGFOD1	3370
2.19983	2.36319	2.03596	1.96903	1.59566	1.93474	1.9433	1.91461	2.0267	1.4327	9	9	8	66.2	66.2	59.3	22.655	0	79.578	763970000	16	0.513333	0.461297	-0.182324	-1.0919			Q9BRP8	Q9BRP8	Partner of Y14 and mago	WIBG	4206
-0.0497697	0.052649	0.121305	0.167418	0.138211	-0.218019	-0.137607	-0.0388278	-0.0489304	-0.0376817	6	6	6	21.5	21.5	21.5	44.863	0	26.115	178090000	13	2.06301	0.0352055	-0.182176	-3.45355			Q9GZZ9	Q9GZZ9	Ubiquitin-like modifier-activating enzyme 5	UBA5	4439
-1.69171	-2.17726	-1.57254	-1.58146	-1.42184	-1.89428	-1.78156	-2.16477	-1.699	-1.81582	3	3	3	9.5	9.5	9.5	50.981	0	21.68	47355000	4	0.576313	0.412036	-0.182127	-1.19782			Q01543	Q01543	Friend leukemia integration 1 transcription factor	FLI1	2107
2.48208	1.71435	2.38874	1.99416	1.11506	2.08094	1.84174	1.87488	2.03157	0.954979	10	10	9	59.9	59.9	55.1	26.319	0	34.672	667170000	12	0.231096	0.740114	-0.182055	-0.565315			Q13907;Q9BXS1	Q13907	Isopentenyl-diphosphate Delta-isomerase 1	IDI1	2387
-0.588197	-0.347175	-0.836355	-0.617309	-0.661645	-0.698391	-0.815285	-0.877311	-0.759716	-0.806822	10	10	10	6.4	6.4	6.4	175.29	0	11.991	59697000	10	1.20033	0.132553	-0.181369	-2.15737			Q5SW79;Q96L14	Q5SW79	Centrosomal protein of 170 kDa	CEP170	2812
3.01305	2.5993	3.05918	2.3515	2.9296	2.52345	2.65352	2.40165	2.72096	2.74826	10	10	10	58.4	58.4	58.4	10.058	0	31.462	2250900000	21	0.577794	0.411014	-0.180952	-1.20027			O75531	O75531	Barrier-to-autointegration factor;Barrier-to-autointegration factor, N-terminally processed	BANF1	557
0.146721	0.150051	-0.0185409	0.186282	0.154347	-0.18714	0.0453987	-0.186943	0.168014	-0.125046	7	7	7	15.5	15.5	15.5	59.54	0	27.256	255280000	11	1.28367	0.115727	-0.180915	-2.2804			P32942	P32942	Intercellular adhesion molecule 3	ICAM3	1375
1.12893	1.62517	1.18456	1.01562	1.28689	1.20659	1.1182	1.0161	0.883923	1.11436	19	19	19	34	34	34	84.6	0	244.13	382840000	26	0.786587	0.278058	-0.180398	-1.53447			P40692	P40692	DNA mismatch repair protein Mlh1	MLH1	1469
1.06948	0.768815	0.933419	1.12088	0.94121	0.672369	0.732751	0.831558	0.885584	0.810093	7	7	7	25.4	25.4	25.4	25.673	0	25.113	199570000	10	1.4361	0.0909197	-0.180289	-2.50535			Q9HD15	Q9HD15	Steroid receptor RNA activator 1	SRA1	4674
2.85001	2.99365	2.84273	2.54948	2.54019	2.60615	2.71286	2.67567	2.38984	2.49014	29	28	28	38	37.3	37.3	105.79	0	153.11	1017600000	44	0.873259	0.233874	-0.180281	-1.66792			Q6UB35	Q6UB35	Monofunctional C1-tetrahydrofolate synthase, mitochondrial	MTHFD1L	3002
4.7838	4.56184	4.79908	4.25713	4.54819	4.23002	4.58614	4.41425	4.38559	4.43393	7	7	6	91.3	91.3	76.5	11.665	0	216.33	10396000000	43	0.816794	0.261359	-0.18002	-1.58125			P05387	P05387	60S acidic ribosomal protein P2	RPLP2	853
3.94216	4.25851	3.9628	3.83911	3.95524	3.79971	3.93342	3.91187	3.76229	3.65193	23	23	23	49.4	49.4	49.4	59.875	0	124.07	2487400000	59	1.13532	0.147559	-0.179719	-2.06116			Q9UHX1	Q9UHX1	Poly(U)-binding-splicing factor PUF60	PUF60	5112
0.591536	0.842619	0.646969	0.658659	0.861515	0.601262	0.598353	0.371817	0.605772	0.527561	8	8	8	21	21	21	53.327	0	25.092	236060000	12	1.45173	0.0884745	-0.179307	-2.52845			Q9UKL0;Q9P2K3	Q9UKL0	REST corepressor 1	RCOR1	5169
-4.2833	-4.31311	-4.21134	-4.37348	-4.6627	-4.28254	-4.58273	-4.83615	-4.50191	-4.53584	1	1	1	4.8	4.8	4.8	37.381	0.0025515	2.2392	5915800	1	0.775401	0.283439	-0.179047	-1.51706			Q96BN2	Q96BN2	Transcriptional adapter 1	TADA1	3800
2.79082	2.5553	2.60658	2.66553	2.72128	2.42869	2.67633	2.466	2.39058	2.48299	9	9	9	53.9	53.9	53.9	18.925	0	98.355	982210000	20	1.61573	0.0687415	-0.178983	-2.7719			Q8WW12	Q8WW12	PEST proteolytic signal-containing nuclear protein	PCNP	3613
-1.42111	-1.31343	-1.57795	-1.33712	-1.45207	-1.7933	-1.44276	-1.8833	-1.25602	-1.62107	4	4	4	26.2	26.2	26.2	21.255	0	10.094	44209000	4	0.731551	0.309565	-0.178953	-1.44837			Q6QNY0	Q6QNY0	Biogenesis of lysosome-related organelles complex 1 subunit 3	BLOC1S3	2994
-3.37576	-2.83335	-3.47668	-3.1631	-3.50222	-3.339	-3.39972	-3.49688	-3.68269	-3.3275	3	3	3	5.6	5.6	5.6	82.015	0	13.206	6839500	3	0.621097	0.378322	-0.178936	-1.27147			Q9Y2K1	Q9Y2K1	Zinc finger and BTB domain-containing protein 1	ZBTB1	5307
3.3928	2.82878	3.16627	3.08878	2.95571	2.75989	2.97796	2.92862	2.99547	2.87579	6	6	6	58.7	58.7	58.7	13.802	0	41.574	1860900000	19	0.899085	0.222934	-0.17892	-1.70726			P49773	P49773	Histidine triad nucleotide-binding protein 1	HINT1	1635
-0.418259	-0.0746459	-0.423122	-0.494781	-0.396996	-0.717735	-0.450828	-0.518812	-0.579639	-0.434909	5	5	5	18.9	18.9	18.9	33.277	0	74.636	149070000	7	1.08975	0.159124	-0.178824	-1.99351			Q8N954	Q8N954	G patch domain-containing protein 11	GPATCH11	3406
0.0794942	0.317999	-0.0295214	0.11739	-0.109992	0.0160746	-0.0598229	-0.0501588	-0.257775	-0.165999	5	5	5	16.5	16.5	16.5	43.395	0	51.712	82877000	7	1.1235	0.150987	-0.17861	-2.04363			Q9HC52	Q9HC52	Chromobox protein homolog 8	CBX8	4659
-3.09186	-3.02398	-3.22418	-3.31512	-3.52315	-3.58903	-3.43521	-3.22529	-3.41104	-3.41021	2	2	2	25.2	25.2	25.2	13.839	0	8.7451	31904000	2	0.89227	0.226299	-0.1785	-1.6969			P47224	P47224	Guanine nucleotide exchange factor MSS4	RABIF	1565
3.73758	2.66192	3.6767	3.50651	3.60079	3.25602	3.39943	3.19948	3.22128	3.21594	13	13	13	61.5	61.5	61.5	19.398	0	53.242	1454600000	27	0.397232	0.569582	-0.178269	-0.887601			Q9GZZ1	Q9GZZ1	N-alpha-acetyltransferase 50	NAA50	4438
2.25143	2.32486	2.00272	2.06544	2.09206	1.98305	2.07118	1.98936	1.92563	1.8762	5	5	5	45.6	45.6	45.6	14.585	0	27.975	681370000	15	1.49445	0.0829785	-0.178218	-2.59168			Q9Y3B4	Q9Y3B4	Splicing factor 3B subunit 6	SF3B6	5359
2.19502	1.7282	2.17729	2.07526	2.01765	1.78	1.97862	1.99423	1.8222	1.73117	11	11	11	22.2	22.2	22.2	78.863	0	46.957	468070000	16	0.948334	0.204248	-0.177443	-1.78184			O00566	O00566	U3 small nucleolar ribonucleoprotein protein MPP10	MPHOSPH10	203
-3.13822	-2.97852	-2.92847	-2.95521	-3.0453	-3.53352	-3.19318	-3.13819	-3.08051	-2.98741	2	2	2	19	19	19	23.449	0	37.962	19977000	2	0.937422	0.208137	-0.177416	-1.76537			P55789	P55789	FAD-linked sulfhydryl oxidase ALR	GFER	1812
-7.38669	-5.52195	-7.06236	-6.83875	-7.11906	-6.59595	-6.92138	-7.17677	-6.97503	-7.14488	1	1	1	2.2	2.2	2.2	54.739	0.0085154	1.4804	5230700	1	0.207248	0.765558	-0.177043	-0.514943			P55058	P55058	Phospholipid transfer protein	PLTP	1794
1.28072	0.964269	1.05045	1.24187	0.965134	0.861565	0.93474	1.03556	1.02262	0.76344	26	13	13	28	15.2	15.2	107.47	0	47.139	411780000	16	1.15218	0.142256	-0.176901	-2.08613			Q14151	Q14151	Scaffold attachment factor B2	SAFB2	2406
2.85217	2.44212	2.67418	2.92434	2.82015	2.38671	2.54555	2.50277	2.72247	2.67231	12	11	11	48	44.8	44.8	25.542	0	44.914	1256500000	25	0.888017	0.228177	-0.176632	-1.69042			Q13242	Q13242	Serine/arginine-rich splicing factor 9	SRSF9	2296
-3.81044	-3.54938	-3.79664	-3.6732	-4.26087	-4.15012	-4.02686	-3.85466	-3.86178	-4.07988	1	1	1	2.4	2.4	2.4	55.299	0.0045775	1.8525	5254900	1	0.649068	0.360654	-0.176553	-1.31687			Q9Y6M5	Q9Y6M5	Zinc transporter 1	SLC30A1	5507
-1.48107	-1.06033	-1.26411	-1.78774	-1.39096	-1.8293	-1.47267	-1.54295	-1.4349	-1.58592	1	1	1	7.6	7.6	7.6	21.252	0.0078314	1.5781	11737000	1	0.618923	0.378929	-0.176303	-1.26793			Q9UM13	Q9UM13	Anaphase-promoting complex subunit 10	ANAPC10	5213
-0.870654	-1.15479	-1.13235	-0.952394	-0.900359	-1.15681	-1.20459	-1.15842	-1.21304	-1.15913	8	8	8	24.2	24.2	24.2	53.846	0	22.265	66838000	9	1.70661	0.0611013	-0.176286	-2.90793			Q6UX04	Q6UX04	Peptidyl-prolyl cis-trans isomerase CWC27 homolog	CWC27	3010
-1.34276	-2.13584	-1.26433	-1.14807	-1.04309	-1.91938	-1.5004	-1.75421	-1.36482	-1.2762	2	2	2	12.7	12.7	12.7	21.97	0	3.7042	55039000	3	0.334976	0.62757	-0.176185	-0.771824			Q08117	Q08117	Amino-terminal enhancer of split	AES	2195
3.2868	3.4788	3.15015	3.05819	3.05722	2.96898	3.19638	3.00713	3.02166	2.95681	10	10	10	60.6	60.6	60.6	29.965	0	88.554	1954100000	34	1.05098	0.17013	-0.176042	-1.93578			Q99436	Q99436	Proteasome subunit beta type-7	PSMB7	4096
1.26366	1.38108	1.09945	1.32604	1.19601	0.970154	1.07897	1.08604	1.15574	1.09546	11	11	11	55.4	55.4	55.4	29.909	0	55.17	504850000	20	1.79865	0.0524208	-0.175976	-3.04679			Q8WXX5	Q8WXX5	DnaJ homolog subfamily C member 9	DNAJC9	3633
3.28216	3.21569	3.19072	3.35682	3.27551	2.91917	3.09011	3.02983	3.18888	3.21514	24	21	21	44.9	42.1	42.1	58.743	0	110.73	2022100000	44	1.67904	0.0630725	-0.175555	-2.86656			Q8WXF1	Q8WXF1	Paraspeckle component 1	PSPC1	3629
2.78664	3.30609	3.01	2.62254	2.75982	2.50563	2.92149	2.69537	2.72018	2.76477	12	12	11	79.6	79.6	70.1	22.836	0	35.503	1003500000	22	0.626863	0.375585	-0.175531	-1.28087			P49721	P49721	Proteasome subunit beta type-2	PSMB2	1625
0.336978	0.549633	0.314623	0.0872862	0.281082	0.274503	0.0983682	-0.109564	-0.0331126	0.463084	11	11	11	6.2	6.2	6.2	231.43	0	40.288	91846000	13	0.68523	0.337942	-0.175265	-1.37493			O14578	O14578	Citron Rho-interacting kinase	CIT	230
2.44514	2.16119	2.22447	2.46839	2.33497	2.13314	2.06881	2.09466	2.38381	2.07747	7	7	6	46.2	46.2	36.8	13.667	0	41.805	798620000	12	1.1486	0.143367	-0.175255	-2.08084			P60520	P60520	Gamma-aminobutyric acid receptor-associated protein-like 2	GABARAPL2	1853
-0.841345	-0.915006	-0.649454	-0.928271	-0.828369	-0.92007	-1.13826	-0.93271	-1.02281	-1.02487	6	6	5	55	55	51	22.433	0	26.288	219740000	8	1.6099	0.0693828	-0.175254	-2.76321			Q9NVP2	Q9NVP2	Histone chaperone ASF1B	ASF1B	4844
0.692411	-0.24506	0.454966	0.57473	0.465601	0.117911	0.413487	-0.0113193	0.305755	0.240972	4	4	4	36.1	36.1	36.1	16.62	0	23.941	337010000	7	0.445042	0.524083	-0.175168	-0.973349			Q4VC31	Q4VC31	Coiled-coil domain-containing protein 58	CCDC58	2736
5.69141	5.50327	5.58387	5.4806	5.2767	5.26456	5.60341	5.27509	5.29903	5.21848	14	14	14	59.3	59.3	59.3	30.84	0	124.81	8442400000	46	0.960601	0.199628	-0.175056	-1.80034			Q13151	Q13151	Heterogeneous nuclear ribonucleoprotein A0	HNRNPA0	2283
0.0109815	0.284367	0.259324	0.092069	0.324804	-0.11138	0.181424	-0.162742	-0.0926545	0.283178	7	7	7	15.3	15.3	15.3	66.228	0	15.435	174930000	8	0.843351	0.248871	-0.174744	-1.62213			Q8NHH9;Q8WXF7	Q8NHH9	Atlastin-2	ATL2	3488
-2.98137	-2.67379	-2.83107	-3.16173	-2.55104	-3.20112	-2.72465	-3.27139	-2.81666	-3.05801	2	2	2	10.4	10.4	10.4	22.966	0	4.7098	14048000	4	0.547866	0.434025	-0.174564	-1.15034			Q9Y6G5	Q9Y6G5	COMM domain-containing protein 10	COMMD10	5497
-3.27757	-2.78694	-3.29407	-3.26602	-3.32044	-3.36072	-3.23171	-3.36711	-3.34145	-3.51618	2	2	2	3.2	3.2	3.2	109.88	0	12.443	7565500	3	0.813506	0.262245	-0.174425	-1.57617			Q9UPU7	Q9UPU7	TBC1 domain family member 2B	TBC1D2B	5258
-4.27739	-4.20677	-4.451	-4.1386	-4.32576	-4.73713	-4.41931	-4.68942	-4.13969	-4.28448	2	2	2	10.7	10.7	10.7	30.947	0	14.245	8882000	2	0.684774	0.337838	-0.1741	-1.3742			Q14135	Q14135	Transcription cofactor vestigial-like protein 4	VGLL4	2399
3.65073	3.28491	3.37034	3.60303	3.64348	3.11732	3.35406	3.13442	3.60337	3.47311	5	5	5	69.3	69.3	69.3	14.478	0	37.655	1262200000	22	0.721037	0.316323	-0.17404	-1.43179			P61970	P61970	Nuclear transport factor 2	NUTF2	1913
2.05248	2.44157	2.01141	2.01647	2.17421	1.89555	1.90837	1.65327	2.21604	2.15299	12	4	4	79.3	29.3	29.3	20.987	0	84.196	421080000	19	0.665948	0.348485	-0.173983	-1.34405			P62834	P62834	Ras-related protein Rap-1A	RAP1A	1959
-3.85265	-3.25392	-3.82343	-3.54197	-3.78058	-3.81592	-4.10328	-3.82054	-3.63084	-3.75173	2	2	2	3.8	3.8	3.8	92.565	0	4.5635	13021000	2	0.617984	0.379195	-0.173951	-1.26639			O75815	O75815	Breast cancer anti-estrogen resistance protein 3	BCAR3	584
-6.60304	-5.29041	-5.74684	-5.61481	-4.97956	-6.07502	-6.57603	-5.93457	-5.36385	-5.15365	1	1	1	3.7	3.7	3.7	29.625	0	6.2063	0	1	0.183867	0.790037	-0.173692	-0.464255			P27701	P27701	CD82 antigen	CD82	1276
2.09874	1.78993	2.00113	2.10514	1.94423	1.72088	1.78117	1.89172	1.93684	1.74128	13	13	13	39.6	39.6	39.6	42.449	0	65.625	632480000	28	1.37257	0.101031	-0.173455	-2.41154			Q9HB07	Q9HB07	UPF0160 protein MYG1, mitochondrial	C12orf10	4636
4.96352	5.14439	4.95524	4.75933	4.81735	4.94332	4.80018	4.85508	4.54895	4.62542	36	36	36	50.1	50.1	50.1	92.48	0	229.12	6460300000	105	0.927293	0.21227	-0.173374	-1.75005			P55884	P55884	Eukaryotic translation initiation factor 3 subunit B	EIF3B	1815
1.79482	1.58417	1.63252	1.72142	1.7383	1.52438	1.5164	1.52059	1.49438	1.54921	16	16	16	26.5	26.5	26.5	82.875	0	85.07	464480000	20	2.67214	0.0155959	-0.173252	-4.45417			Q6PJT7	Q6PJT7	Zinc finger CCCH domain-containing protein 14	ZC3H14	2989
-0.705409	0.0527223	-0.631558	-0.744211	-0.547537	-0.869466	-0.649765	-0.754353	-0.892191	-0.276382	6	6	6	5.1	5.1	5.1	156.47	0	36.218	54898000	7	0.42768	0.538596	-0.173233	-0.942497			Q9ULK4	Q9ULK4	Mediator of RNA polymerase II transcription subunit 23	MED23	5196
-5.63174	-5.44813	-6.31039	-6.22045	-5.73281	-5.78471	-6.40499	-6.09548	-5.90717	-6.01656	1	1	1	1.4	1.4	1.4	99.154	0	6.3501	1499400	1	0.388074	0.577303	-0.17308	-0.870881			Q8TDY4	Q8TDY4	Arf-GAP with SH3 domain, ANK repeat and PH domain-containing protein 3	ASAP3	3552
2.01854	1.23008	1.82395	1.77662	1.83819	1.48717	1.65005	1.50497	1.58571	1.59467	11	10	10	27.7	25.8	25.8	65.26	0	114.29	396220000	19	0.617215	0.379787	-0.172961	-1.26514			Q8WXI9	Q8WXI9	Transcriptional repressor p66-beta	GATAD2B	3631
-0.911898	-0.913004	-0.950537	-0.7741	-0.817387	-1.37024	-1.04388	-1.26811	-0.886112	-0.663134	3	3	3	20.7	20.7	20.7	19.393	0	5.8168	122820000	3	0.644613	0.364029	-0.172911	-1.30967			P10109	P10109	Adrenodoxin, mitochondrial	FDX1	963
2.90097	3.40241	3.02	2.83964	2.9727	2.82174	2.81613	2.77928	2.8472	3.00732	18	18	18	45.7	45.7	45.7	52.562	0	94.043	1300800000	40	0.844438	0.248294	-0.172812	-1.6238			Q13867	Q13867	Bleomycin hydrolase	BLMH	2382
-4.07497	-3.52803	-4.14731	-4.48998	-3.91429	-3.97984	-4.47788	-3.8975	-4.35867	-4.30394	5	3	2	7.2	5.7	3.8	112.03	0	3.1554	4722100	2	0.400772	0.565176	-0.172649	-0.894037			Q16513	Q16513	Serine/threonine-protein kinase N2	PKN2	2636
-5.16375	-5.73151	-6.23012	-5.33745	-5.89888	-5.71307	-5.89217	-6.02222	-5.75652	-5.84053	1	1	1	2.1	2.1	2.1	57.358	0	2.998	6478900	1	0.384944	0.57945	-0.172557	-0.865142			Q8N5A5	Q8N5A5	Zinc finger CCCH-type with G patch domain-containing protein	ZGPAT	3372
4.47541	4.5789	4.45623	4.2116	4.40473	4.45646	4.24912	4.18896	3.91017	4.45975	39	39	38	60.9	60.9	60.9	82.285	0	165.38	4839900000	85	0.739251	0.304433	-0.172482	-1.46049			P33992	P33992	DNA replication licensing factor MCM5	MCM5	1387
-1.66374	-0.864661	-1.45754	-1.7342	-1.56193	-1.79564	-1.61539	-1.62307	-1.70055	-1.40908	12	6	5	32.1	17.7	11.6	60.029	0	28.002	61208000	8	0.47575	0.495512	-0.17233	-1.02718			O60684	O60684	Importin subunit alpha-7	KPNA6	463
2.70959	2.60679	2.5547	2.70392	2.49671	2.58601	2.43474	2.4425	2.29393	2.45329	18	18	17	43.5	43.5	39.4	61.494	0	68.049	846080000	28	1.6138	0.068968	-0.172248	-2.76903			Q13573	Q13573	SNW domain-containing protein 1	SNW1	2354
-1.3031	-1.45497	-1.23083	-1.24546	-1.23669	-1.72779	-1.42654	-1.54487	-1.29682	-1.33477	3	3	3	6.9	6.9	6.9	63.944	0	8.9136	35314000	3	1.05106	0.170199	-0.171946	-1.9359			Q96HC4	Q96HC4	PDZ and LIM domain protein 5	PDLIM5	3927
-6.72839	NaN	-6.99941	-6.11831	-6.81363	-7.32555	-6.73002	-6.39156	-6.78679	-6.94988	1	1	1	3.1	3.1	3.1	61.687	0.002932	2.1907	3149300	1	0.302526	0.661316	-0.171824	-0.714097			Q8IU81	Q8IU81	Interferon regulatory factor 2-binding protein 1	IRF2BP1	3233
4.35772	4.39611	4.23783	4.30321	4.156	4.03831	4.28868	4.03837	4.17541	4.05125	28	25	23	49.8	46.4	43.9	67.56	0	93.809	3918200000	62	1.51041	0.0813647	-0.171771	-2.61533			Q96AE4	Q96AE4	Far upstream element-binding protein 1	FUBP1	3778
-1.20739	-1.29723	-1.37779	-1.18937	-1.29238	-1.5715	-1.48596	-1.52982	-1.25231	-1.38336	4	4	3	20.2	20.2	12.4	26.251	0	19.993	52837000	4	1.48263	0.0843645	-0.17176	-2.57417			O95999	O95999	B-cell lymphoma/leukemia 10	BCL10	763
-0.760367	-0.474576	-0.975302	-0.745575	-0.8176	-1.07629	-0.755692	-0.948665	-0.904102	-0.946731	4	4	4	8.6	8.6	8.6	75.403	0	17.669	84174000	7	0.952484	0.20239	-0.171611	-1.7881			Q8WVC0	Q8WVC0	RNA polymerase-associated protein LEO1	LEO1	3602
-0.968865	-0.55503	-0.737117	-0.736219	-0.962241	-1.05047	-0.913074	-0.937431	-0.984365	-0.93187	8	8	8	12.2	12.2	12.2	93.569	0	75.02	74693000	9	1.15469	0.14171	-0.171548	-2.08985			Q9Y5T5	Q9Y5T5	Ubiquitin carboxyl-terminal hydrolase 16	USP16	5457
-5.6649	NaN	-5.17307	-4.60492	-4.67079	-5.24641	-5.48862	-5.18991	-4.94341	-5.13104	1	1	1	2	2	2	45.884	0.0047601	1.8356	9964500	1	0.30402	0.65976	-0.171458	-0.717043			Q03154	Q03154	Aminoacylase-1	ACY1	2143
2.10423	2.2517	2.10425	2.01961	2.098	2.05452	1.86898	1.90475	1.88434	2.00806	16	16	16	65.8	65.8	65.8	39.157	0	146.18	635100000	25	1.93735	0.0427319	-0.171427	-3.25858			P35250	P35250	Replication factor C subunit 2	RFC2	1402
4.22795	4.21499	4.12655	3.85101	3.82664	4.07511	3.98712	3.99676	3.64636	3.68529	27	27	27	58.8	58.8	58.8	64.989	0	156.48	2313900000	52	0.686014	0.337528	-0.171303	-1.37618			Q9BY44	Q9BY44	Eukaryotic translation initiation factor 2A;Eukaryotic translation initiation factor 2A, N-terminally processed	EIF2A	4365
1.00393	0.82961	0.88682	0.999695	1.08933	0.721838	0.717484	0.749397	0.910037	0.854623	12	12	12	27.9	27.9	27.9	64.473	0	64.692	214820000	15	1.66093	0.0643364	-0.171202	-2.83944			Q86U44	Q86U44	N6-adenosine-methyltransferase 70 kDa subunit	METTL3	3174
5.53919	5.59518	5.33638	5.49545	5.35424	5.27075	5.29378	5.37743	5.42349	5.09904	38	27	25	58.4	44.4	43	69.412	0	220.45	10323000000	86	1.27183	0.117746	-0.171189	-2.26292			P15311	P15311	Ezrin	EZR	1060
0.970682	1.50104	1.34875	1.46722	1.35314	0.713809	0.993767	1.13464	1.48893	1.4539	10	10	10	37.8	37.8	37.8	42.315	0	52.192	256410000	17	0.453467	0.517256	-0.171156	-0.98821			Q9Y570	Q9Y570	Protein phosphatase methylesterase 1	PPME1	5432
2.93934	2.45519	2.81011	2.43603	2.40385	2.50368	2.50132	2.6083	2.41013	2.16697	7	7	7	53.1	53.1	53.1	21.498	0	17.703	479640000	11	0.625702	0.376067	-0.170825	-1.27898			Q9BV57	Q9BV57	1,2-dihydroxy-3-keto-5-methylthiopentene dioxygenase	ADI1	4288
4.86261	4.18104	4.59284	5.00339	4.72439	4.35523	4.47898	4.42333	4.89556	4.35794	24	24	24	49.2	49.2	49.2	54.013	0	179.08	4766200000	75	0.451725	0.518717	-0.170646	-0.985144			P14317	P14317	Hematopoietic lineage cell-specific protein	HCLS1	1039
5.42235	4.57001	5.3489	5.28758	5.17168	4.89289	4.98383	5.10091	4.93853	5.03197	18	17	17	35.2	33.3	33.3	46.437	0	151.75	6030200000	49	0.508373	0.464939	-0.170479	-1.08343			O14979;REV__Q8N0S2;REV__Q9ULL8;Q9ULL8	O14979	Heterogeneous nuclear ribonucleoprotein D-like	HNRNPDL	277
-2.49624	-1.72383	-2.16273	-2.59219	-2.15496	-2.81832	-2.5381	-2.78937	-1.62241	-2.21381	2	2	2	0.6	0.6	0.6	480.4	0.00060459	2.7471	60728000	2	0.263683	0.704653	-0.170414	-0.632192			Q12955	Q12955	Ankyrin-3	ANK3	2251
-1.25504	-1.45795	-1.37531	-1.10846	-1.35318	-1.49351	-1.4995	-1.46887	-1.51557	-1.42417	4	4	4	23.3	23.3	23.3	25.858	0	15.533	46989000	4	1.6011	0.0701469	-0.170334	-2.75009			Q9BVC5	Q9BVC5	Ashwin	C2orf49	4296
-3.87641	-4.1701	-3.87649	-4.10976	-3.92307	-4.40704	-4.05083	-4.14451	-4.16023	-4.04485	2	2	2	22.8	22.8	22.8	19.76	0	4.8852	17693000	2	1.01631	0.181232	-0.170328	-1.88398			Q96NT0	Q96NT0	Coiled-coil domain-containing protein 115	CCDC115	4013
2.99342	1.99852	2.7663	2.9303	3.02485	2.46779	2.55937	2.54194	2.63757	2.65773	12	12	12	70.4	70.4	70.4	19.856	0	42.255	1160400000	20	0.389542	0.576451	-0.169795	-0.873567			Q8N183	Q8N183	Mimitin, mitochondrial	NDUFAF2	3334
2.23925	1.80597	2.16541	2.02862	2.18984	1.50467	2.18419	1.88137	2.03399	1.97597	28	2	2	69.3	9.1	9.1	49.895	0	39.92	1201100000	19	0.594739	0.398282	-0.169777	-1.22828			Q9BQE3	Q9BQE3	Tubulin alpha-1C chain	TUBA1C	4189
3.0798	3.07588	3.30798	3.12505	3.07307	2.87943	2.95242	2.92575	2.94617	3.10975	11	11	9	85.2	85.2	80.5	16.837	0	68.169	6347400000	58	1.67074	0.063766	-0.169651	-2.85412			P0DP25;P0DP24;P0DP23;P02585	P0DP25;P0DP24;P0DP23			961
-2.87574	-2.54215	-2.85257	-2.44379	-2.44663	-3.20905	-2.95391	-2.86344	-2.56149	-2.41914	2	2	2	8.9	8.9	8.9	39.836	0	4.0621	19391000	2	0.455213	0.515464	-0.169229	-0.991282			Q9NSC5	Q9NSC5	Homer protein homolog 3	HOMER3	4781
2.04789	2.14429	1.9361	2.02337	2.17813	1.84262	1.95933	1.68689	1.96962	2.02601	12	12	12	45.1	45.1	45.1	41.268	0	78.291	913040000	23	1.27878	0.116175	-0.169063	-2.27318			P52788	P52788	Spermine synthase	SMS	1737
-3.01592	-3.19421	-3.33085	-3.53641	-3.29798	-3.35299	-3.23197	-3.44896	-3.58503	-3.60031	2	2	2	19.6	19.6	19.6	18.262	0	15.499	15658000	3	0.784039	0.2789	-0.168779	-1.53051			Q6ICB0	Q6ICB0	Desumoylating isopeptidase 1	DESI1	2916
-3.48813	-2.9656	-3.27378	-3.44462	-3.27939	-3.25784	-3.59339	-3.25904	-3.79804	-3.38668	2	2	2	3.7	3.7	3.7	77.054	0	4.5325	16770000	2	0.584887	0.405351	-0.168697	-1.21202			O75943	O75943	Cell cycle checkpoint protein RAD17	RAD17	605
4.47458	4.33417	4.31476	4.52888	4.41742	4.16922	4.36542	4.1619	4.21006	4.32073	20	19	19	75.8	72.5	72.5	26.788	0	198.4	4101700000	60	1.70585	0.0611395	-0.168499	-2.90679			P51858;Q9Y3E1	P51858	Hepatoma-derived growth factor	HDGF	1708
2.73156	2.79953	2.77361	2.80022	2.77757	2.46586	2.64853	2.63901	2.66996	2.61687	16	15	15	45.8	44.4	44.4	54.366	0	60.978	1236000000	31	2.61781	0.0164757	-0.168452	-4.36051			O75439	O75439	Mitochondrial-processing peptidase subunit beta	PMPCB	541
-1.06357	-0.888208	-1.25857	-1.18023	-1.15336	-1.19687	-1.22358	-1.28075	-1.44133	-1.24357	6	6	6	15.8	15.8	15.8	63.444	0	12.408	83109000	8	1.22663	0.12696	-0.168434	-2.19622			Q96JP5	Q96JP5	E3 ubiquitin-protein ligase ZFP91	ZFP91	3968
-2.05889	-1.94447	-2.01849	-2.05406	-2.41164	-2.13931	-2.52509	-1.9216	-2.39421	-2.34906	3	3	3	7.4	7.4	7.4	70.483	0	14.074	49436000	4	0.614254	0.38203	-0.168345	-1.2603			Q9H981	Q9H981	Actin-related protein 8	ACTR8	4607
2.44828	2.43975	2.39401	2.43462	2.40864	2.00953	2.26628	2.19836	2.3843	2.42575	8	8	8	24.9	24.9	24.9	25.19	0	17.8	944470000	17	1.26484	0.119104	-0.168216	-2.25262			P09497	P09497	Clathrin light chain B	CLTB	939
-0.887714	-0.846533	-1.0531	-0.696171	-0.88591	-1.12172	-1.00595	-1.24911	-0.914403	-0.918788	7	7	7	36.8	36.8	36.8	33.83	0	82.307	49613000	9	1.06873	0.165058	-0.16811	-1.96224			P46108	P46108	Adapter molecule crk	CRK	1546
-0.550632	-0.580567	-0.794829	-0.482569	-0.433171	-1.0525	-0.754955	-1.06429	-0.523063	-0.285981	5	5	5	14.1	14.1	14.1	37.67	0	11.921	99438000	5	0.475861	0.495964	-0.167804	-1.02738			Q96PU8	Q96PU8	Protein quaking	QKI	4024
2.61893	2.26152	2.30536	2.36845	2.3873	2.29334	2.25467	2.22782	2.15335	2.17388	10	10	10	52.1	52.1	52.1	24.279	0	35.348	1087700000	24	1.4348	0.091012	-0.167701	-2.50344			Q9HAV7	Q9HAV7	GrpE protein homolog 1, mitochondrial	GRPEL1	4634
2.8219	2.00167	2.67908	2.66865	2.65402	2.4704	2.46421	2.36968	2.27701	2.4059	8	8	8	41.5	41.5	41.5	18.419	0	40.589	944680000	17	0.53574	0.443181	-0.167623	-1.12992			Q9BQ61	Q9BQ61	Uncharacterized protein C19orf43	C19orf43	4178
1.60419	1.07577	1.44713	1.67171	1.5442	1.28822	1.2362	1.34933	1.41883	1.2139	11	11	11	54.5	54.5	54.5	31.54	0	54.58	479280000	18	0.765437	0.289697	-0.167302	-1.50152			Q15404	Q15404	Ras suppressor protein 1	RSU1	2566
1.71405	1.59596	1.59515	1.65535	1.50283	1.34137	1.51876	1.42882	1.55603	1.38347	22	22	22	41.7	41.7	41.7	78.576	0	102.45	367110000	30	1.84656	0.0481589	-0.166981	-3.11958			Q6NZY4	Q6NZY4	Zinc finger CCHC domain-containing protein 8	ZCCHC8	2942
1.29902	1.43669	1.1972	1.25238	1.31544	1.18945	1.15311	1.14811	1.13823	1.03732	8	8	8	44.9	44.9	44.9	18.001	0	19.487	424430000	12	2.11041	0.0336294	-0.166901	-3.52796			P52298;A6PVI3	P52298	Nuclear cap-binding protein subunit 2	NCBP2	1719
-3.85282	-3.46978	-4.06526	-4.13511	-3.76318	-4.09333	-3.95742	-4.09262	-3.85714	-4.11909	1	1	1	3.6	3.6	3.6	42.202	0	3.5094	3774500	2	0.636843	0.368751	-0.166691	-1.29708			Q9NS00	Q9NS00	Glycoprotein-N-acetylgalactosamine 3-beta-galactosyltransferase 1	C1GALT1	4776
-0.09981	0.131187	-0.153088	0.0808044	0.0719492	-0.364418	-0.073851	-0.308616	0.0205397	-0.0756045	7	7	6	51.9	51.9	46.3	18.884	0	22.124	143750000	12	0.954134	0.201872	-0.166599	-1.79059			Q9UMY4	Q9UMY4	Sorting nexin-12	SNX12	5221
-1.4139	-1.029	-1.69539	-1.43638	-1.52968	-1.17382	-1.6753	-1.65201	-1.68783	-1.74597	5	5	5	18.9	18.9	18.9	37.252	0	4.6884	245350000	6	0.51589	0.459601	-0.166117	-1.09626			Q8WWH5	Q8WWH5	Probable tRNA pseudouridine synthase 1	TRUB1	3617
1.88917	1.97963	1.78919	1.7902	1.65715	1.77739	1.67378	1.68587	1.46729	1.67049	15	15	15	57.8	57.8	57.8	54.985	0	88.004	550240000	33	1.25354	0.12113	-0.166107	-2.23594			O15446	O15446	DNA-directed RNA polymerase I subunit RPA34	CD3EAP	331
2.74154	2.8324	2.59363	2.74458	2.66963	2.4997	2.64434	2.52095	2.50714	2.57953	21	21	21	26.1	26.1	26.1	106.38	0	85.256	702960000	30	2.04174	0.0361992	-0.166027	-3.42032			Q86VM9	Q86VM9	Zinc finger CCCH domain-containing protein 18	ZC3H18	3193
0.225528	0.554034	0.139379	0.104335	0.161934	0.139262	0.0840421	-0.122273	0.145311	0.109942	12	12	12	10.9	10.9	10.9	154.69	0	34.87	106570000	17	0.917296	0.215264	-0.165785	-1.73491			Q6F5E8	Q6F5E8	Leucine-rich repeat-containing protein 16C	RLTPR	2904
-0.197726	-0.18257	-0.227104	-0.0615532	-0.0589575	-0.556327	-0.318812	-0.360397	-0.158756	-0.161889	5	5	5	29	29	29	23.773	0	30.415	181890000	11	1.11321	0.153137	-0.165654	-2.02836			O43402	O43402	ER membrane protein complex subunit 8	EMC8	367
0.658087	0.166915	0.609036	0.847329	0.86895	0.257608	0.598694	0.106651	0.631563	0.727625	6	6	6	38.6	38.6	38.6	22.519	0	35.722	868920000	11	0.432749	0.534959	-0.165636	-0.951538			P36639	P36639	7,8-dihydro-8-oxoguanine triphosphatase	NUDT1	1432
-5.23612	-4.57124	-4.93428	-5.18825	-4.71373	-5.28015	-4.74644	-5.16092	-4.73389	-5.54998	1	1	1	2.6	2.6	2.6	39.309	0.0031159	2.1466	11589000	1	0.355728	0.605769	-0.16555	-0.810986			Q70UQ0	Q70UQ0	Inhibitor of nuclear factor kappa-B kinase-interacting protein	IKBIP	3049
3.23913	3.09572	3.11035	3.21555	3.36224	2.9823	3.0231	2.97473	3.17269	3.04269	18	18	12	51	51	38.7	51.691	0	250.71	1737000000	36	1.60171	0.0700577	-0.165497	-2.751			P63151;Q00005;Q9Y2T4	P63151	Serine/threonine-protein phosphatase 2A 55 kDa regulatory subunit B alpha isoform	PPP2R2A	1987
-1.28409	-1.03307	-1.44118	-1.36609	-1.52005	-1.43361	-1.50006	-1.47137	-1.41449	-1.65203	6	6	6	32.4	32.4	32.4	25.007	0	22.4	50078000	8	0.937599	0.20817	-0.165417	-1.76563			P78330	P78330	Phosphoserine phosphatase	PSPH	2019
1.05499	0.431808	0.898624	0.91359	0.858027	0.622472	0.744042	0.746456	0.613188	0.605143	6	6	6	34.7	34.7	34.7	21.77	0	28.732	405210000	10	0.76413	0.290481	-0.165147	-1.49948			Q9Y3D9	Q9Y3D9	28S ribosomal protein S23, mitochondrial	MRPS23	5373
4.78779	4.78215	4.57869	4.70183	4.61783	4.4385	4.6308	4.42211	4.63372	4.51766	15	15	15	44.2	44.2	44.2	41.331	0	106.22	4866600000	55	1.54346	0.0774515	-0.165102	-2.66435			P50502;Q8NFI4;Q8IZP2	P50502;Q8NFI4;Q8IZP2	Hsc70-interacting protein;Putative protein FAM10A5;Putative protein FAM10A4	ST13;ST13P5;ST13P4	1660
5.20513	4.4715	4.7758	5.02656	5.14845	4.76918	4.70478	4.58815	4.86706	4.87331	10	10	7	49	49	37.6	17.302	0	55.837	8596200000	42	0.53798	0.441716	-0.164994	-1.1337			P16949;Q9H169	P16949	Stathmin	STMN1	1088
-1.81015	-1.49615	-1.89779	-1.9649	-1.59199	-1.55965	-1.81431	-2.46094	-2.05964	-1.69091	3	3	3	9.9	9.9	9.9	52.998	0	19.741	23150000	4	0.405821	0.560518	-0.164892	-0.903193			Q05D32	Q05D32	CTD small phosphatase-like protein 2	CTDSPL2	2168
0.967478	0.412949	0.730973	0.646063	0.545802	0.400923	0.636331	0.487453	0.54257	0.411833	2	2	2	25.7	25.7	25.7	11.528	0	4.5748	73397000	5	0.829827	0.254858	-0.164831	-1.60134			Q9NPA8	Q9NPA8	Transcription and mRNA export factor ENY2	ENY2	4699
2.71011	2.7494	2.67844	2.69718	2.63682	2.61834	2.52416	2.47624	2.61279	2.41765	13	13	12	54.2	54.2	50.9	31.54	0	39.205	1136900000	25	2.29507	0.0260929	-0.164553	-3.82286			P48739	P48739	Phosphatidylinositol transfer protein beta isoform	PITPNB	1594
2.14011	1.60033	1.94685	2.08357	2.00876	1.77863	1.82041	1.78508	1.79719	1.77635	14	14	14	56.3	56.3	56.3	39.31	0	98.099	858790000	24	0.913257	0.216974	-0.164392	-1.72878			Q96DI7	Q96DI7	U5 small nuclear ribonucleoprotein 40 kDa protein	SNRNP40	3843
1.91832	2.03862	1.99887	1.87642	2.02886	1.71129	1.83061	1.7946	1.79009	1.91414	19	19	16	28	28	23.4	79.954	0	43.902	521100000	29	2.14255	0.0322545	-0.164072	-3.5787			O00139	O00139	Kinesin-like protein KIF2A	KIF2A	151
1.9382	0.564798	1.98254	1.2096	1.72811	1.22164	1.39307	1.35346	1.3383	1.29686	6	6	6	51.9	51.9	51.9	14.665	0	33.628	500610000	12	0.252101	0.717676	-0.163982	-0.608667			Q9NX55	Q9NX55	Huntingtin-interacting protein K	HYPK	4898
-1.9984	-1.68561	-2.24025	-2.14759	-2.07368	-2.37119	-1.99958	-2.28512	-2.13501	-2.17415	4	4	4	12.3	12.3	12.3	36.049	0	4.277	35725000	4	0.723094	0.314614	-0.163904	-1.43504			O14908	O14908	PDZ domain-containing protein GIPC1	GIPC1	263
-1.23782	-1.1416	-1.18988	-1.01963	-1.08592	-1.66094	-1.30186	-1.25293	-1.03949	-1.23861	4	4	4	20.8	20.8	20.8	21.725	0	4.2341	67580000	5	0.774736	0.283717	-0.163797	-1.51603			Q16774	Q16774	Guanylate kinase	GUK1	2664
4.79521	4.87924	4.82395	4.6857	4.6333	4.61449	4.67369	4.64714	4.64076	4.42362	46	46	46	61.4	61.4	61.4	107.77	0	323.31	5645400000	116	1.47224	0.0856472	-0.163537	-2.5588			P22102	P22102	Trifunctional purine biosynthetic protein adenosine-3;Phosphoribosylamine--glycine ligase;Phosphoribosylformylglycinamidine cyclo-ligase;Phosphoribosylglycinamide formyltransferase	GART	1192
0.52486	0.173324	0.362666	0.460167	0.678168	0.226454	0.103815	0.306705	0.299803	0.4448	10	10	10	37.8	37.8	37.8	41.368	0	39.957	165360000	11	0.842589	0.24932	-0.163521	-1.62096			Q9BYV8	Q9BYV8	Centrosomal protein of 41 kDa	CEP41	4383
5.66011	5.16476	5.59367	5.73042	5.69475	5.17425	5.53803	5.41195	5.5234	5.37921	26	26	26	62.4	62.4	62.4	49.541	0	197.95	10330000000	100	0.659845	0.352248	-0.163373	-1.33424			P49411	P49411	Elongation factor Tu, mitochondrial	TUFM	1611
4.07692	3.57288	3.88683	3.97448	3.77076	3.53929	3.86104	3.6828	3.69539	3.68674	17	17	12	46.4	46.4	32.7	46.513	0	119.87	2710900000	42	0.842106	0.249292	-0.163324	-1.62022			Q9Y383	Q9Y383	Putative RNA-binding protein Luc7-like 2	LUC7L2	5348
0.447641	0.565003	0.614796	0.351757	0.573617	0.31841	0.513452	0.275157	0.276246	0.353459	5	5	5	33.3	33.3	33.3	22.999	0	11.341	202430000	8	1.42787	0.0919881	-0.163218	-2.49319			P82664	P82664	28S ribosomal protein S10, mitochondrial	MRPS10	2044
1.53111	1.96168	1.42095	0.91029	1.03326	1.43897	1.21321	1.27847	0.979558	1.13146	5	5	5	23	23	23	29.426	0	29.662	294100000	7	0.35293	0.608605	-0.163124	-0.805742			Q9UMY1	Q9UMY1	Nucleolar protein 7	NOL7	5220
-0.436971	0.126188	-0.456729	-0.379464	-0.359998	-0.515812	-0.43457	-0.5124	-0.20008	-0.659699	9	3	2	57.8	19	12.9	16.495	0.0074906	1.6165	136990000	3	0.599026	0.395086	-0.163118	-1.23533			Q13404	Q13404	Ubiquitin-conjugating enzyme E2 variant 1	UBE2V1	2313
3.79427	3.98274	3.82977	3.91425	3.83347	3.49725	3.6651	3.80641	3.86988	3.70118	25	25	24	55.1	55.1	53.1	50.679	0	250.31	2383800000	56	1.25826	0.120259	-0.162938	-2.24291			Q16181;O43236	Q16181	Septin-7	SEPT7	2629
2.01017	2.70306	2.25635	1.83237	2.06447	2.12252	2.01575	1.89139	1.78371	2.23972	26	26	26	27.9	27.9	27.9	136.31	0	143.54	547050000	41	0.438104	0.530059	-0.162667	-0.961059			Q9HAV4	Q9HAV4	Exportin-5	XPO5	4633
4.04748	4.15491	3.98801	4.12968	4.0478	3.9279	3.80468	4.12971	3.89498	3.79729	18	18	16	84.7	84.7	78.4	29.999	0	138.37	4552500000	52	1.37219	0.10107	-0.162664	-2.41098			Q15691	Q15691	Microtubule-associated protein RP/EB family member 1	MAPRE1	2601
3.00066	3.35067	2.72839	3.04456	3.27892	2.96074	2.87094	2.67251	2.95533	3.13174	10	7	3	46.2	28.2	9.8	30.056	0	34.309	2441000000	23	0.588612	0.402547	-0.162388	-1.21817			Q30154;P05538	Q30154	HLA class II histocompatibility antigen, DR beta 5 chain	HLA-DRB5	2703
-0.139204	0.120405	-0.172951	-0.253144	-0.174134	-0.330119	-0.248337	-0.172262	-0.306026	-0.373918	10	10	10	30.5	30.5	30.5	53.32	0	31.415	142780000	13	1.24944	0.122068	-0.162327	-2.2299			Q9NVX2	Q9NVX2	Notchless protein homolog 1	NLE1	4855
1.32445	1.30746	1.4423	1.80337	1.87052	1.24336	1.19506	1.23769	1.64836	1.61204	22	22	22	11.7	11.7	11.7	216.04	0	56.445	336130000	27	0.483281	0.488842	-0.162316	-1.04025			Q3V6T2	Q3V6T2	Girdin	CCDC88A	2717
-2.51517	-2.14035	-2.55943	-2.23015	-2.20998	-2.67534	-2.62587	-2.63108	-2.25495	-2.27789	4	4	4	8	8	8	70.678	0	9.5723	21377000	4	0.626615	0.3756	-0.162011	-1.28046			O95834	O95834	Echinoderm microtubule-associated protein-like 2	EML2	750
-4.22975	-4.88849	-4.14795	-3.85089	-3.90816	-5.19083	-4.39277	-4.45531	-3.93698	-3.85939	1	1	1	5.2	5.2	5.2	35.618	0	4.6818	7471500	1	0.218038	0.752702	-0.162007	-0.537892			Q9BYB4	Q9BYB4	Guanine nucleotide-binding protein subunit beta-like protein 1	GNB1L	4368
-4.40107	-3.66708	-4.01246	-4.13377	-4.24405	-4.21509	-4.57741	-4.23622	-4.50671	-3.73121	2	2	2	1.4	1.4	1.4	207.57	0.0017797	2.4014	2477300	2	0.368196	0.594761	-0.161643	-0.834233			Q96QE3	Q96QE3	ATPase family AAA domain-containing protein 5	ATAD5	4038
-4.24315	-3.4821	-3.90381	-4.42677	-3.6826	-3.83148	-4.16304	-4.02728	-4.42095	-4.10343	3	3	3	21.2	21.2	21.2	24.676	0	15.219	15016000	4	0.356789	0.604423	-0.161549	-0.812973			Q8N6S5	Q8N6S5	ADP-ribosylation factor-like protein 6-interacting protein 6	ARL6IP6	3394
-2.19775	-1.64918	-1.98822	-2.26475	-2.08359	-1.9639	-2.53467	-2.26817	-2.32658	-1.89646	4	4	4	41.8	41.8	41.8	17.781	0	32.729	92026000	5	0.463981	0.506898	-0.161253	-1.00666			Q16540	Q16540	39S ribosomal protein L23, mitochondrial	MRPL23	2640
5.093	4.99157	5.04682	5.12497	5.0515	4.88772	4.91581	4.89767	4.87815	4.92266	49	49	49	48.2	48.2	48.2	121	0	255.84	4972400000	93	3.80985	0.00550725	-0.161171	-6.68596			P27816	P27816	Microtubule-associated protein 4	MAP4	1280
-3.25457	-4.23994	-3.13737	-3.26324	-3.08823	-3.50708	-3.50732	-3.67553	-3.69948	-3.39978	2	2	2	1.2	1.2	1.2	279.11	0	4.2521	15945000	2	0.313047	0.649161	-0.161167	-0.729757			Q8TEP8	Q8TEP8	Centrosomal protein of 192 kDa	CEP192	3562
0.79653	0.801755	0.805429	1.04329	0.887657	0.563744	0.654346	0.574003	0.868276	0.869268	8	8	7	25.4	25.4	22.8	42.447	0	26.507	214750000	9	1.05342	0.16971	-0.161005	-1.93941			P35813	P35813	Protein phosphatase 1A	PPM1A	1423
-2.06226	-2.5656	-2.37374	-2.47837	-2.49791	-2.5751	-2.54969	-2.57844	-2.4824	-2.59722	2	2	2	12.8	12.8	12.8	21.711	0	13.276	22876000	2	0.939224	0.207496	-0.160997	-1.76809			Q12962	Q12962	Transcription initiation factor TFIID subunit 10	TAF10	2253
2.96989	2.50578	2.92431	2.72324	2.87832	2.64814	2.6777	2.64158	2.50295	2.72773	40	40	40	34.8	34.8	34.8	226.66	0	180.21	728510000	52	0.919623	0.214643	-0.160688	-1.73843			Q14676	Q14676	Mediator of DNA damage checkpoint protein 1	MDC1	2454
-1.07826	-0.985899	-1.03756	-0.744893	-0.98241	-1.06493	-1.35333	-1.22093	-0.976696	-1.01628	2	2	2	1.7	1.7	1.7	103.79	0.0079792	1.5294	105660000	2	0.935855	0.208633	-0.160628	-1.763			Q2TBE0	Q2TBE0	CWF19-like protein 2	CWF19L2	2701
1.22431	1.05765	1.04003	1.46865	1.45021	0.86044	0.987427	0.946044	1.36324	1.28122	7	7	7	30.3	30.3	30.3	34.596	0	29.272	314260000	11	0.570657	0.416515	-0.160495	-1.18842			Q96GK7;Q6P2I3	Q96GK7;Q6P2I3	Fumarylacetoacetate hydrolase domain-containing protein 2A;Fumarylacetoacetate hydrolase domain-containing protein 2B	FAHD2A;FAHD2B	3913
2.53957	2.9883	2.40699	3.09183	2.52374	2.15042	2.73374	2.27449	3.31261	2.27704	19	19	19	57.5	57.5	57.5	53.165	0	115.71	1106500000	36	0.261715	0.707625	-0.160423	-0.628213			P23381	P23381	Tryptophan--tRNA ligase, cytoplasmic;T1-TrpRS;T2-TrpRS	WARS	1214
1.14859	1.35499	1.15462	1.27615	1.39038	1.09887	1.11714	1.14751	1.07313	1.08633	13	9	7	38.9	31.5	24.8	46.528	0	38.657	250590000	17	1.84286	0.0484972	-0.160351	-3.11394			Q9P289	Q9P289	Serine/threonine-protein kinase 26	STK26	5003
4.76197	4.53292	4.65659	4.5361	4.55492	4.79203	4.33579	4.50751	4.17701	4.42852	9	9	9	61.9	61.9	61.9	13.527	0	35.17	6294000000	44	0.726114	0.31292	-0.160326	-1.4398			P62316	P62316	Small nuclear ribonucleoprotein Sm D2	SNRPD2	1940
-0.602266	-0.853784	-0.455048	-0.733763	-0.669959	-0.67794	-0.807961	-0.623833	-0.843487	-1.16231	5	4	4	20.1	17.5	17.5	33.729	0	3.6016	83888000	4	0.695663	0.331817	-0.160142	-1.39155			P11802	P11802	Cyclin-dependent kinase 4	CDK4	997
2.6568	2.93303	2.7275	2.17476	2.33689	2.7181	2.58729	2.39525	2.00287	2.32527	12	12	12	39.9	39.9	39.9	34.852	0	39.285	768500000	21	0.388561	0.577276	-0.160038	-0.871773			Q99848	Q99848	Probable rRNA-processing protein EBP2	EBNA1BP2	4158
-3.36506	-2.88064	-3.53961	-3.24315	-3.69096	-3.42991	-3.52761	-3.3138	-3.66462	-3.58221	1	1	1	9.5	9.5	9.5	24.852	0.00080257	2.6329	16823000	1	0.492125	0.481031	-0.159747	-1.05553			Q9NP50	Q9NP50	Protein FAM60A	FAM60A	4685
-0.83645	-1.14318	-0.960215	-0.948263	-0.736912	-1.33146	-0.987949	-1.12366	-0.991904	-0.988757	3	3	3	25.6	25.6	25.6	19.443	0	15.755	171960000	8	0.877042	0.232217	-0.159742	-1.67369			Q01658	Q01658	Protein Dr1	DR1	2110
0.171774	0.148888	0.109535	0.274003	-0.0384426	-0.142637	0.0893189	-0.0845211	0.123157	-0.117757	3	3	1	15.5	15.5	9.6	29.232	0	23.586	219860000	6	1.18035	0.136349	-0.159639	-2.12782			P18846	P18846	Cyclic AMP-dependent transcription factor ATF-1	ATF1	1125
0.238731	0.378275	0.225649	0.151744	0.175955	-0.0279338	0.165567	0.130491	-0.004022	0.108692	9	9	9	13.1	13.1	13.1	86.435	0	25.518	131230000	11	1.7047	0.0610166	-0.159512	-2.90506			Q2TAL8	Q2TAL8	Glutamine-rich protein 1	QRICH1	2697
-2.96279	-2.90864	-3.18383	-3.34155	-2.93544	-3.2443	-2.97541	-3.5406	-3.08292	-3.28648	1	1	1	10.3	10.3	10.3	22.456	0	8.6921	28895000	2	0.604589	0.390289	-0.159493	-1.24447			Q99653	Q99653	Calcineurin B homologous protein 1	CHP1	4134
1.6118	0.471596	1.52746	1.52673	1.49828	0.984003	1.07033	1.45409	1.15316	1.1779	13	11	11	30	26.7	26.7	55.405	0	118.06	378300000	16	0.295658	0.66916	-0.159276	-0.695864			P20839	P20839	Inosine-5-monophosphate dehydrogenase 1	IMPDH1	1171
0.0754955	0.0914197	0.0520476	-0.0198833	-0.281119	-0.267356	-0.0841779	-0.177465	-0.0313903	-0.317825	4	4	4	16.9	16.9	16.9	28.087	0	44.447	168950000	7	0.975436	0.195289	-0.159235	-1.82267			Q969T9	Q969T9	WW domain-binding protein 2	WBP2	3760
5.50754	5.13115	5.31317	5.32893	5.24069	5.09434	5.27604	5.18826	5.06389	5.10351	21	21	19	38.3	38.3	36.1	38.434	0	127.72	12475000000	70	1.21971	0.128651	-0.159087	-2.186			Q14103	Q14103	Heterogeneous nuclear ribonucleoprotein D0	HNRNPD	2397
-1.45603	-0.888208	-1.42867	-1.42691	-1.38032	-1.51892	-1.54818	-1.38469	-1.67481	-1.24667	10	9	9	10.8	10	10	116.83	0	21.55	57843000	9	0.588485	0.402522	-0.158626	-1.21796			O15164	O15164	Transcription intermediary factor 1-alpha	TRIM24	302
1.43485	1.71187	1.47293	1.37825	1.276	1.27802	1.47568	1.09537	1.64973	0.982372	1	1	1	0.8	0.8	0.8	108.33	0.0060355	1.7026	14597000	1	0.52968	0.448199	-0.158543	-1.11968			P19021	P19021	Peptidyl-glycine alpha-amidating monooxygenase;Peptidylglycine alpha-hydroxylating monooxygenase;Peptidyl-alpha-hydroxyglycine alpha-amidating lyase	PAM	1129
-4.00672	-5.1079	-4.19987	-3.90133	-4.21478	-4.28652	-4.68964	-4.45197	-4.5827	-4.21025	1	1	1	3.1	3.1	3.1	68.96	0	5.9013	6061100	1	0.288892	0.676949	-0.158097	-0.682541			Q9UPW0	Q9UPW0	Forkhead box protein J3	FOXJ3	5260
-4.01033	-4.59946	-4.18156	-4.20604	-4.20598	-4.22374	-4.37873	-4.33957	-4.83208	-4.21873	2	2	2	1.9	1.9	1.9	119.38	0.0045828	1.8679	10636000	2	0.49567	0.476948	-0.157895	-1.06164			O95625	O95625	Zinc finger and BTB domain-containing protein 11	ZBTB11	726
4.50097	4.1681	4.29532	4.4149	4.20012	4.15233	4.29382	4.20948	4.11179	4.02253	35	35	22	36.4	36.4	23.1	102.64	0	323.31	3373400000	78	1.11235	0.153317	-0.157893	-2.02709			Q15424	Q15424	Scaffold attachment factor B1	SAFB	2568
-1.24726	-0.773099	-1.17772	-1.28646	-1.50578	-1.32525	-1.39056	-1.17588	-1.62694	-1.26114	8	8	8	20.5	20.5	20.5	80.301	0	25.525	99081000	17	0.525383	0.450499	-0.157891	-1.1124			Q9BSC4	Q9BSC4	Nucleolar protein 10	NOL10	4225
1.19111	1.06318	0.956704	1.00622	1.15804	0.874517	0.867063	0.779338	1.15238	0.914995	11	6	5	53.8	34.7	25.6	37.377	0	67.808	355890000	17	1.12778	0.149699	-0.157393	-2.04998			P62873	P62873	Guanine nucleotide-binding protein G(I)/G(S)/G(T) subunit beta-1	GNB1	1965
-2.82532	-2.20929	-2.98418	-2.9313	-2.97959	-3.0506	-2.89821	-2.90005	-2.92847	-2.93906	4	4	4	16.9	16.9	16.9	46.712	0	11.37	43320000	4	0.489895	0.483244	-0.157341	-1.05168			Q9H974	Q9H974	Queuine tRNA-ribosyltransferase subunit QTRTD1	QTRTD1	4606
-0.562989	-0.940212	-0.563994	-0.742422	-0.688746	-1.06039	-0.730812	-0.954554	-0.772939	-0.76525	11	5	5	28.7	13.3	13.3	64.436	0	38.236	102340000	7	0.868008	0.236137	-0.157116	-1.6599			Q9H0L4	Q9H0L4	Cleavage stimulation factor subunit 2 tau variant	CSTF2T	4463
0.549691	-0.011468	0.391109	0.526151	0.681967	0.244292	0.27731	0.290681	0.350069	0.191343	6	5	5	21.9	20.3	20.3	51.958	0	40.959	274060000	7	0.629984	0.373028	-0.156751	-1.28594			P55081	P55081	Microfibrillar-associated protein 1	MFAP1	1798
-1.88287	-1.98221	-1.98049	-2.08413	-2.06419	-2.27199	-2.02616	-2.20338	-2.18041	-2.09514	4	4	3	32	32	22.7	20.378	0	4.681	14045000	3	1.63647	0.066781	-0.156639	-2.80287			Q9NX38	Q9NX38	Protein Simiate	FAM206A	4894
1.75032	1.45245	1.61085	1.77062	1.70443	1.57153	1.53983	1.3824	1.57237	1.44031	10	10	9	26.8	26.8	23.1	42.153	0	84.935	500670000	16	1.2594	0.120102	-0.156447	-2.24459			Q16186	Q16186	Proteasomal ubiquitin receptor ADRM1	ADRM1	2630
0.282422	0.367255	0.195773	0.371719	0.170557	-0.298029	0.240982	0.165731	0.372726	0.124851	10	10	10	41.8	41.8	41.8	33.325	0	68.872	272390000	18	0.636773	0.368703	-0.156293	-1.29697			Q04323	Q04323	UBX domain-containing protein 1	UBXN1	2152
4.45821	4.47444	4.40645	4.27753	4.33535	4.4622	4.17907	4.17572	4.18902	4.16485	71	71	71	48.4	48.4	48.4	242.98	0	323.31	3737600000	144	1.29104	0.11473	-0.156227	-2.29127			P27708;P31327	P27708	CAD protein;Glutamine-dependent carbamoyl-phosphate synthase;Aspartate carbamoyltransferase;Dihydroorotase	CAD	1278
0.160697	-0.14055	0.145094	0.276988	0.158507	-0.419296	0.0730146	-0.171521	0.222294	0.11517	3	3	3	32.7	32.7	32.7	12.114	0	6.7384	107400000	5	0.553316	0.429162	-0.156215	-1.15948			Q53S33	Q53S33	BolA-like protein 3	BOLA3	2757
-2.11934	-1.73089	-2.07904	-2.00595	-1.80649	-2.0168	-2.47669	-2.21064	-1.96939	-1.84902	4	4	4	7.5	7.5	7.5	90.015	0	13.665	14861000	4	0.557903	0.426181	-0.156166	-1.16716			O95294	O95294	RasGAP-activating-like protein 1	RASAL1	689
2.94088	3.0624	2.78761	2.9321	2.87145	2.72159	2.67882	2.79044	2.85468	2.76824	2	2	2	1.8	1.8	1.8	195.62	0	3.0548	489320000	3	1.68892	0.0622372	-0.156133	-2.88138			O94986	O94986	Centrosomal protein of 152 kDa	CEP152	654
2.28208	2.18777	2.08651	2.16458	2.17777	1.67413	2.17172	1.86678	2.1271	2.2792	11	11	11	77.7	77.7	77.7	20.777	0	26.605	1676800000	24	0.674028	0.343883	-0.155958	-1.35701			Q04760	Q04760	Lactoylglutathione lyase	GLO1	2155
3.84473	3.9031	3.7675	3.70766	3.7773	3.72598	3.59832	3.61099	3.72642	3.55941	27	27	27	62.1	62.1	62.1	63.145	0	260.48	2671900000	67	1.91829	0.0438753	-0.155833	-3.22927			Q14699	Q14699	Raftlin	RFTN1	2465
-1.14327	-1.81212	-1.00195	-0.962772	-1.09347	-1.11405	-1.5561	-1.17728	-1.42489	-1.52001	2	2	2	2.6	2.6	2.6	69.248	0.0044036	1.9088	25584000	4	0.385438	0.579208	-0.155751	-0.866049			Q7LDG7	Q7LDG7	RAS guanyl-releasing protein 2	RASGRP2	3094
0.665751	1.16279	0.711431	0.68137	0.633676	0.856446	0.465069	0.63187	0.447154	0.676517	15	15	15	10.9	10.9	10.9	196.04	0	58.138	202360000	21	0.61024	0.385403	-0.155591	-1.25373			Q5SRE5	Q5SRE5	Nucleoporin NUP188 homolog	NUP188	2809
2.24495	2.35079	2.19494	1.82679	1.96524	2.24663	1.96606	2.12422	1.56474	1.90347	33	33	33	35.5	35.5	35.5	146.67	0	151.65	959810000	49	0.479338	0.492338	-0.155517	-1.03341			O75153;Q9Y5I4	O75153	Clustered mitochondria protein homolog	CLUH	502
1.83192	1.72115	1.80706	1.9663	1.88128	1.4728	1.76091	1.46558	1.93435	1.79761	11	11	11	33.4	33.4	33.4	47.145	0	55.291	507940000	21	0.782119	0.280013	-0.155291	-1.52752			Q9H8Y8	Q9H8Y8	Golgi reassembly-stacking protein 2	GORASP2	4599
0.506007	0.636757	0.695324	0.585115	0.810341	0.447895	0.583286	0.426881	0.61299	0.387713	6	6	5	40.1	40.1	36	19.471	0	64.198	259240000	11	1.27938	0.116145	-0.154956	-2.27407			O95989	O95989	Diphosphoinositol polyphosphate phosphohydrolase 1	NUDT3	761
-6.8739	-5.60241	-6.9028	-7.73736	-5.99882	-7.47644	-6.60874	-6.72472	-6.67578	-6.40418	1	1	1	3.8	3.8	3.8	41.373	0.0029314	2.1893	4604500	1	0.142581	0.834653	-0.154914	-0.371177			O43251;Q9NWB1	O43251;Q9NWB1	RNA binding protein fox-1 homolog 2;RNA binding protein fox-1 homolog 1	RBFOX2;RBFOX1	351
NaN	NaN	NaN	-7.39533	-7.97862	NaN	NaN	-7.56405	NaN	-8.11967	1	1	1	2.3	2.3	2.3	74.059	0.0029383	2.2119	0	1	0.132171	0.845493	-0.154888	-0.384543			Q9HBE1	Q9HBE1	POZ-, AT hook-, and zinc finger-containing protein 1	PATZ1	4643
-0.0720133	0.0829175	0.0318173	-0.0288898	-0.098249	-0.0846199	-0.229763	-0.290234	-0.171005	-0.0816135	8	8	8	19.1	19.1	19.1	59.745	0	17.702	84186000	9	1.72832	0.0587255	-0.154564	-2.94057			Q8NHP6	Q8NHP6	Motile sperm domain-containing protein 2	MOSPD2	3490
2.46531	2.73351	2.47647	2.50696	2.65126	2.46525	2.37753	2.45726	2.34489	2.41709	17	17	17	58.8	58.8	58.8	32.004	0	62.959	1100900000	29	1.53696	0.0781646	-0.154299	-2.6547			Q96HS1	Q96HS1	Serine/threonine-protein phosphatase PGAM5, mitochondrial	PGAM5	3934
-1.66447	-1.66896	-1.75833	-1.75706	-1.5954	-2.09837	-1.67721	-2.0483	-1.6425	-1.74924	3	3	3	20.5	20.5	20.5	22.22	0	16.909	77052000	4	0.784493	0.278728	-0.154282	-1.53121			Q15528	Q15528	Mediator of RNA polymerase II transcription subunit 22	MED22	2580
0.000722146	-0.0465469	0.0243413	-0.0356557	0.188497	-0.30417	-0.0874256	-0.137672	-0.095005	-0.0149586	7	7	7	34.4	34.4	34.4	31.28	0	36.413	211580000	8	1.36199	0.102795	-0.154118	-2.39593			Q9NVT9	Q9NVT9	Armadillo repeat-containing protein 1	ARMC1	4849
-1.39568	-1.36476	-1.13643	-1.07227	-1.40466	-1.64273	-1.34755	-1.46648	-1.1976	-1.48931	4	4	4	12.6	12.6	12.6	48.984	0	19.468	88605000	4	0.764701	0.290098	-0.153975	-1.50037			Q86X53	Q86X53	Glutamate-rich protein 1	ERICH1	3214
-0.7838	-1.2478	-0.841062	-1.05842	-0.802967	-0.94511	-1.01083	-0.907946	-1.44227	-1.19751	5	5	5	18.6	18.6	18.6	38.639	0	20.345	107820000	8	0.548925	0.433267	-0.153923	-1.15212			Q02080	Q02080	Myocyte-specific enhancer factor 2B	MEF2B	2120
5.11872	4.76349	4.93582	5.09372	5.10155	4.72959	4.85573	4.83936	4.96711	4.85234	26	26	24	59.3	59.3	56	55.804	0	183.42	7036100000	86	1.07606	0.162643	-0.153835	-1.97314			P12268	P12268	Inosine-5-monophosphate dehydrogenase 2	IMPDH2	1006
1.43091	1.78727	1.56016	1.12254	0.935425	1.3839	1.2574	1.51901	0.790887	1.11628	14	14	14	22.2	22.2	22.2	83.654	0	49.002	260970000	21	0.339507	0.623706	-0.153765	-0.780426			Q13823	Q13823	Nucleolar GTP-binding protein 2	GNL2	2380
-0.667543	-1.30255	-0.628048	-0.983252	-0.771246	-0.772272	-1.06028	-1.06214	-1.10868	-1.11759	5	5	5	13.5	13.5	13.5	52.8	0	26.358	49546000	7	0.517272	0.458647	-0.153663	-1.09861			Q8IUF8	Q8IUF8	Bifunctional lysine-specific demethylase and histidyl-hydroxylase MINA	MINA	3238
-0.0816754	0.115229	-0.150819	0.364542	-0.0869011	0.0679117	-0.186382	-0.124783	-0.285615	-0.0789617	2	1	1	17.8	8.9	8.9	9.5388	0.0085217	1.4919	156270000	2	0.690288	0.33531	-0.153641	-1.38299			O00479	O00479	High mobility group nucleosome-binding domain-containing protein 4	HMGN4	195
4.64168	4.56751	4.59555	4.44272	4.60583	4.63102	4.35011	4.41857	4.22547	4.45992	36	36	36	58.3	58.3	58.3	81.307	0	182.33	4968100000	81	1.12936	0.149263	-0.153641	-2.05233			P33993	P33993	DNA replication licensing factor MCM7	MCM7	1388
2.64	2.79659	2.4807	2.66472	2.66111	2.41956	2.51397	2.65661	2.49899	2.38648	25	4	4	61.6	12.1	12.1	49.924	0	135.24	3423700000	21	1.25136	0.121657	-0.153506	-2.23272			P68366	P68366	Tubulin alpha-4A chain	TUBA4A	2010
4.448	4.33556	4.31782	4.53919	4.62011	4.30058	4.27604	4.20622	4.23465	4.47621	25	25	24	48.7	48.7	47.2	60.103	0	132.11	3350500000	53	1.12693	0.149935	-0.153395	-2.04871			O75475	O75475	PC4 and SFRS1-interacting protein	PSIP1	546
-1.52809	-1.82947	-1.76354	-1.69126	-1.81583	-2.02951	-1.79115	-1.8778	-1.85655	-1.83988	5	5	5	14.8	14.8	14.8	59.309	0	20.177	37665000	7	1.26247	0.119666	-0.153338	-2.24912			Q9BUR4	Q9BUR4	Telomerase Cajal body protein 1	WRAP53	4277
-3.25443	-2.78364	-3.58561	-3.20764	-3.5325	-3.22968	-3.26506	-3.59645	-3.68014	-3.35892	3	3	3	4.8	4.8	4.8	80.147	0	5.1701	13170000	3	0.407714	0.558073	-0.153287	-0.906618			Q9NVR0	Q9NVR0	Kelch-like protein 11	KLHL11	4845
0.0650688	0.303558	0.125969	-0.0815554	-0.1096	-0.168158	0.0664637	-0.196719	-0.196958	0.033068	6	6	6	17.2	17.2	17.2	33.756	0	21.582	141660000	6	0.835277	0.252329	-0.153149	-1.60972			Q96G21	Q96G21	U3 small nucleolar ribonucleoprotein protein IMP4	IMP4	3898
-0.0257727	0.368255	-0.125057	0.102535	0.315115	0.0523868	-0.213083	-0.124334	0.0866956	0.0683796	8	7	7	11.9	10.8	10.8	92.512	0	15.62	136120000	8	0.675328	0.343583	-0.153006	-1.35909			Q5R372	Q5R372	Rab GTPase-activating protein 1-like	RABGAP1L	2804
6.74743	6.76831	6.61619	6.64919	6.56277	6.37393	6.69087	6.59838	6.43726	6.47891	24	24	24	55.9	55.9	55.9	33.67	0	161.82	32099000000	97	1.23703	0.124622	-0.152905	-2.21157			P07910;A0A0G2JPF8;A0A0G2JNQ3;P0DMR1;O60812;B7ZW38;B2RXH8;Q86SE5	P07910	Heterogeneous nuclear ribonucleoproteins C1/C2	HNRNPC	896
1.04133	1.08925	1.01137	0.890138	0.987652	0.845797	0.92349	0.748099	0.810572	0.927942	21	19	19	16.7	16	16	228.86	0	62.326	391360000	23	1.90403	0.0450071	-0.152766	-3.20739			P48634	P48634	Protein PRRC2A	PRRC2A	1585
-5.31731	-4.71011	-5.52238	-5.61988	-5.40714	-5.21902	-5.40938	-5.84312	-5.57276	-5.29624	1	1	1	3.8	3.8	3.8	69.574	0	4.823	11129000	1	0.341971	0.621229	-0.152737	-0.785092			Q8IWF6	Q8IWF6	Protein DENND6A	DENND6A	3264
1.02762	1.12852	0.885273	1.07775	1.00252	0.717441	0.927132	0.887592	1.04797	0.778272	12	12	12	46.6	46.6	46.6	44.522	0	75.218	326090000	18	1.19802	0.132751	-0.152652	-2.15394			Q5TDH0	Q5TDH0	Protein DDI1 homolog 2	DDI2	2837
3.38845	3.33669	3.28162	3.3265	3.34091	3.32076	3.17775	3.18805	3.1421	3.08371	27	27	26	52	52	50.7	69.72	0	98.689	1697600000	48	2.1387	0.0324819	-0.152361	-3.57261			P51114	P51114	Fragile X mental retardation syndrome-related protein 1	FXR1	1677
0.0266643	0.345438	0.133104	0.0716805	0.031935	-0.147677	-0.0785855	-0.0388278	-0.0293613	0.142255	11	11	11	12.3	12.3	12.3	132.6	0	29.139	122020000	15	1.09465	0.157585	-0.152204	-2.00079			Q9BTW9	Q9BTW9	Tubulin-specific chaperone D	TBCD	4258
1.50871	1.75224	1.4453	0.993803	1.26974	1.49016	1.42561	1.06137	1.02812	1.20404	5	4	4	28.9	25	25	22.968	0	22.638	232540000	11	0.441436	0.527623	-0.152099	-0.966967			Q9Y294	Q9Y294	Histone chaperone ASF1A	ASF1A	5296
-0.164201	-0.183	0.0400935	-0.234702	-0.335781	-0.328888	-0.262283	-0.279855	-0.401711	-0.36314	6	6	6	26.9	26.9	26.9	34.833	0	18.432	147580000	11	1.27756	0.116402	-0.151657	-2.27138			Q00403	Q00403	Transcription initiation factor IIB	GTF2B	2082
-3.76158	-2.7803	-3.5657	-3.38258	-3.80449	-3.61671	-3.87133	-3.37477	-3.50838	-3.68084	2	2	2	9.1	9.1	9.1	31.051	0	4.0109	18169000	2	0.320725	0.642827	-0.151477	-0.744568			Q15013	Q15013	MAD2L1-binding protein	MAD2L1BP	2495
1.56978	1.16945	1.53435	1.2868	1.12901	1.10741	1.28358	1.38213	1.14601	1.01288	12	12	12	33.3	33.3	33.3	55.827	0	58.933	317240000	16	0.668117	0.347291	-0.151476	-1.34753			Q13610	Q13610	Periodic tryptophan protein 1 homolog	PWP1	2363
0.272387	0.691077	0.271592	-0.00168047	-0.0149528	0.455773	0.0195982	0.176949	-0.192509	0.00162759	6	6	6	18.2	18.2	18.2	54.226	0	13.61	71682000	7	0.405464	0.560569	-0.151397	-0.902546			Q9Y6V7	Q9Y6V7	Probable ATP-dependent RNA helicase DDX49	DDX49	5512
-8.07918	-6.98515	NaN	NaN	NaN	-8.01575	-7.04661	-7.40147	-7.61605	-8.33682	1	1	1	5.3	5.3	5.3	54.539	0	6.3952	879160	1	0.11684	0.86278	-0.151173	-0.316908			Q9UGQ3	Q9UGQ3	Solute carrier family 2, facilitated glucose transporter member 6	SLC2A6	5079
-1.12915	-1.85061	-1.12649	-1.34991	-1.3303	-1.62568	-1.48596	-1.35776	-1.50781	-1.56339	3	2	2	8	5.4	5.4	40.421	0	4.9743	54122000	3	0.506898	0.466391	-0.15083	-1.0809			Q9BWW4	Q9BWW4	Single-stranded DNA-binding protein 3	SSBP3	4338
4.59162	4.93278	4.56719	4.72	4.78848	4.61536	4.45878	4.53768	4.52377	4.71056	164	164	162	42.3	42.3	41.9	531.78	0	323.31	4149700000	224	1.02103	0.179328	-0.150785	-1.89105			Q15149;P58107	Q15149	Plectin	PLEC	2535
0.864246	0.164209	0.606416	0.680481	0.547044	0.510231	0.47965	0.442256	0.424518	0.25186	9	9	9	41.6	41.6	41.6	37.535	0	45.779	240470000	15	0.589389	0.402116	-0.150776	-1.21946			Q86W42	Q86W42	THO complex subunit 6 homolog	THOC6	3204
-1.41846	-1.77983	-1.45331	-1.12047	-1.02026	-1.8104	-1.61271	-1.56421	-1.25891	-1.29997	5	5	5	10.7	10.7	10.7	77.846	0	32.406	48254000	5	0.399374	0.567086	-0.150773	-0.891497			Q96S59	Q96S59	Ran-binding protein 9	RANBP9	4064
1.88403	1.99027	1.8081	1.84857	1.75153	1.59682	1.80627	1.73441	1.70853	1.68441	17	17	17	9.9	9.9	9.9	201.56	0	29.882	541550000	18	1.67439	0.0634535	-0.150411	-2.85959			Q7Z6E9	Q7Z6E9	E3 ubiquitin-protein ligase RBBP6	RBBP6	3140
-0.171889	-0.129217	-0.253149	-0.246246	-0.400717	-0.294159	-0.383492	-0.241016	-0.511504	-0.522432	7	7	7	13.6	13.6	13.6	88.701	0	25.21	110490000	9	1.13295	0.148237	-0.150277	-2.05765			Q8WUQ7	Q8WUQ7	Cactin	CACTIN	3593
-1.41968	-0.62576	-1.39153	-1.49787	-1.54442	-1.6418	-1.38973	-1.36272	-1.56839	-1.26518	3	3	3	16	16	16	27.194	0.0009998	2.5799	39185000	3	0.358737	0.603104	-0.149713	-0.816616			Q86UY6	Q86UY6	N-alpha-acetyltransferase 40	NAA40	3187
-4.43241	-5.39341	-4.70858	-4.20229	-4.5847	-5.64701	-4.45112	-4.96286	-4.3299	-4.67858	1	1	1	4.5	4.5	4.5	56.252	0	5.2891	5397000	1	0.193108	0.779528	-0.149615	-0.484452			Q9BVG9	Q9BVG9	Phosphatidylserine synthase 2	PTDSS2	4299
3.39609	3.14675	3.21296	3.29351	3.27485	3.04242	3.28173	2.96348	3.11877	3.16989	11	10	10	46.8	44.5	44.5	36.926	0	112.37	2758600000	50	1.21811	0.128913	-0.149571	-2.18363			P31942	P31942	Heterogeneous nuclear ribonucleoprotein H3	HNRNPH3	1358
0.461704	0.612737	0.19109	0.207329	0.285852	0.430017	0.190925	0.229593	0.135437	0.0248857	11	11	11	29.6	29.6	29.6	48.356	0	39.507	144980000	15	0.717664	0.318174	-0.149571	-1.42646			Q02556	Q02556	Interferon regulatory factor 8	IRF8	2133
1.59617	1.79698	1.65543	1.7169	1.72774	1.64637	1.49089	1.535	1.47675	1.59665	18	18	18	22.3	22.3	22.3	132.94	0	98.309	360490000	25	1.89677	0.0454162	-0.149512	-3.19627			Q7Z5K2	Q7Z5K2	Wings apart-like protein homolog	WAPAL	3136
-3.6335	-3.50691	-3.91342	-4.25359	-3.97537	-3.85878	-3.94703	-4.09016	-4.14365	-3.98946	1	1	1	4.1	4.1	4.1	33.54	0	2.9975	2613300	1	0.493244	0.479534	-0.149257	-1.05746			Q9UFF9	Q9UFF9	CCR4-NOT transcription complex subunit 8	CNOT8	5068
1.25185	1.46965	1.27945	1.20878	1.37156	1.18563	1.34004	1.02163	1.29242	0.995332	11	11	11	27	27	27	52.049	0	55.874	396210000	16	0.948559	0.204256	-0.149249	-1.78218			Q8N684	Q8N684	Cleavage and polyadenylation specificity factor subunit 7	CPSF7	3387
-1.72199	-2.09905	-1.95315	-2.29433	-2.45223	-2.34347	-1.93165	-2.35401	-2.34478	-2.29307	1	1	1	12.7	12.7	12.7	13.904	0	6.1099	54224000	1	0.452422	0.518134	-0.149246	-0.98637			Q9P1U0	Q9P1U0	DNA-directed RNA polymerase I subunit RPA12	ZNRD1	4991
0.641394	0.898001	0.604477	1.18171	1.04188	0.60056	0.591591	0.635265	1.00233	0.791634	5	5	5	14.2	14.2	14.2	46.785	0	26.596	174060000	7	0.513873	0.461273	-0.149216	-1.09282			Q8WU79	Q8WU79	Stromal membrane-associated protein 2	SMAP2	3579
2.21587	1.57012	2.22941	2.2599	2.30795	1.77677	2.0868	1.82651	2.26538	1.88251	11	9	9	59.1	49.7	49.7	32.949	0	146.69	1229100000	25	0.405784	0.560418	-0.149058	-0.903125			P47755	P47755	F-actin-capping protein subunit alpha-2	CAPZA2	1566
-2.36313	-0.969726	-2.20342	-1.38112	-1.25755	-1.51843	-1.54713	-1.86716	-1.71324	-2.27424	3	3	3	0.8	0.8	0.8	575.59	0.0071201	1.6224	20902000	3	0.193791	0.778601	-0.149051	-0.485935			O75445	O75445	Usherin	USH2A	542
-0.0386777	0.337231	-0.114702	-0.0570457	0.103435	-0.0016834	-0.173999	-0.218482	-0.115538	-0.00530716	10	10	10	33.6	33.6	33.6	50.91	0	37.958	243840000	16	0.83958	0.250217	-0.14905	-1.61634			Q8WUX9	Q8WUX9	Charged multivesicular body protein 7	CHMP7	3597
2.82088	2.50792	2.69514	2.70376	2.86106	2.39215	2.57653	2.49775	2.69459	2.68307	14	14	7	43	43	29.5	62.518	0	283.81	1209400000	38	0.942549	0.206518	-0.148932	-1.77311			Q9UMX0	Q9UMX0	Ubiquilin-1	UBQLN1	5219
0.608289	0.609906	0.532018	0.65569	0.689511	0.639689	0.304532	0.589755	0.40759	0.409355	4	4	4	23.3	23.3	23.3	21.732	0	6.3025	198830000	6	1.22471	0.127487	-0.148899	-2.19338			Q92572	Q92572	AP-3 complex subunit sigma-1	AP3S1	3661
-5.25794	-5.45884	-5.49645	-5.0337	-5.39298	-5.44037	-5.44794	-5.20218	-5.95207	-5.34179	1	1	1	1.2	1.2	1.2	83.393	0.0040588	2.0456	3865000	1	0.448041	0.521552	-0.14889	-0.978647			Q32P28	Q32P28	Prolyl 3-hydroxylase 1	LEPRE1	2705
-3.00023	-2.51895	-3.12774	-2.85129	-3.10287	-2.91595	-3.01791	-3.1379	-2.99213	-3.28087	2	2	2	4.6	4.6	4.6	51.218	0.00080241	2.6314	10424000	2	0.552182	0.430176	-0.148733	-1.15758			Q96BH1	Q96BH1	E3 ubiquitin-protein ligase RNF25	RNF25	3797
2.93194	3.05749	2.99881	3.16003	2.89207	2.90166	2.99616	2.68632	2.85378	2.85958	3	3	3	43.1	43.1	43.1	5.7797	0	3.5048	2835200000	8	1.19647	0.133021	-0.148567	-2.15166			P56381;Q5VTU8	P56381;Q5VTU8	ATP synthase subunit epsilon, mitochondrial;ATP synthase subunit epsilon-like protein, mitochondrial	ATP5E;ATP5EP2	1827
3.09425	2.97716	2.89923	3.17262	3.21793	2.9263	2.80656	2.84364	2.97029	3.07183	15	15	15	27.8	27.8	27.8	68.259	0	53.222	1121600000	26	1.06623	0.165613	-0.148516	-1.9585			Q14677;P51826	Q14677	Clathrin interactor 1	CLINT1	2455
-1.03766	-1.14876	-1.30109	-1.1356	-1.22327	-1.3608	-1.20559	-1.46477	-1.24084	-1.31694	3	3	3	9.7	9.7	9.7	38.367	0	6.4956	90132000	3	1.31848	0.110615	-0.148512	-2.33175			Q9H8G2	Q9H8G2	Caspase activity and apoptosis inhibitor 1	CAAP1	4590
-2.44908	-1.91997	-2.61216	-2.29218	-2.52626	-2.1748	-2.66672	-2.74497	-2.40934	-2.54637	5	5	5	3.3	3.3	3.3	174.07	0	6.0554	18134000	5	0.425358	0.54089	-0.148509	-0.938346			Q9BY66;P41229	Q9BY66;P41229	Lysine-specific demethylase 5D;Lysine-specific demethylase 5C	KDM5D;KDM5C	1484
0.309697	0.422098	0.272907	0.0267747	0.164958	-0.109862	0.245817	0.0436108	0.169666	0.10539	5	5	5	32	32	32	19.738	0	9.2039	101340000	7	0.856742	0.242326	-0.148363	-1.64266			P41208;Q12798	P41208	Centrin-2	CETN2	1480
0.968256	1.21027	0.931732	1.00236	0.777957	0.875864	0.929366	1.03723	0.905986	0.401639	1	1	1	6.5	6.5	6.5	14.295	0.0042235	1.9519	948920000	2	0.53829	0.4415	-0.148099	-1.13422			O95399	O95399	Urotensin-2	UTS2	706
3.47451	2.93114	3.16975	3.19741	3.14324	3.05047	3.21785	3.06399	3.0136	2.83062	16	16	16	65.4	65.4	65.4	37.489	0	168.62	1415000000	34	0.693378	0.333805	-0.147903	-1.38792			Q9UHD1	Q9UHD1	Cysteine and histidine-rich domain-containing protein 1	CHORDC1	5096
-1.28595	-1.41958	-1.41929	-1.31657	-1.3206	-1.64593	-1.42835	-1.53184	-1.46248	-1.43102	4	4	4	10.2	10.2	10.2	77.667	0	19.715	24299000	4	1.74864	0.0567648	-0.147527	-2.9712			Q8ND24	Q8ND24	RING finger protein 214	RNF214	3443
-2.68505	-2.05234	-2.58397	-2.50536	-2.31327	-2.514	-2.59839	-2.69794	-2.53547	-2.53151	3	3	3	3	3	3	122.76	0	6.9347	15613000	3	0.614672	0.381911	-0.147461	-1.26098			P42338	P42338	Phosphatidylinositol 4,5-bisphosphate 3-kinase catalytic subunit beta isoform	PIK3CB	1502
-2.30961	-2.06157	-2.37204	-2.36827	-2.13009	-2.27741	-2.55484	-2.59548	-2.43186	-2.11899	5	5	4	12.6	12.6	10.7	47.484	0	5.704	25157000	4	0.667934	0.347332	-0.147401	-1.34724			O14733	O14733	Dual specificity mitogen-activated protein kinase kinase 7	MAP2K7	246
-4.00269	-3.56178	-4.09101	-4.06708	-3.84389	-4.15308	-3.97544	-4.06432	-4.26311	-3.84732	3	3	3	2.7	2.7	2.7	164.47	0	4.0857	7390600	3	0.587057	0.403591	-0.147365	-1.21561			Q13233	Q13233	Mitogen-activated protein kinase kinase kinase 1	MAP3K1	2295
1.4371	1.78595	1.51856	1.56146	1.7192	1.0959	1.42053	1.61698	1.56243	1.58983	15	15	15	39.7	39.7	39.7	67.497	0	77.355	507100000	26	0.619768	0.378587	-0.147321	-1.26931			P32519	P32519	ETS-related transcription factor Elf-1	ELF1	1372
-1.80962	-1.4212	-1.74371	-1.7373	-1.68252	-1.94066	-1.8706	-1.78168	-1.58061	-1.95741	2	2	2	8.2	8.2	8.2	37.855	0	7.3716	31711000	3	0.782963	0.27956	-0.147318	-1.52883			P53365	P53365	Arfaptin-2	ARFIP2	1746
2.72646	2.64139	2.63447	2.61408	2.67387	2.40982	2.6386	2.4517	2.52022	2.53397	20	20	19	39	39	37.6	60.209	0	103.06	955000000	34	2.00391	0.0382983	-0.147188	-3.36146			Q9H6Z4	Q9H6Z4	Ran-binding protein 3	RANBP3	4573
3.71489	3.22416	3.44806	3.52462	3.56972	3.2099	3.37803	3.29363	3.49493	3.37006	15	15	15	72.1	72.1	72.1	24.327	0	74.609	1448800000	37	0.809296	0.264668	-0.146979	-1.56966			Q9UKK9	Q9UKK9	ADP-sugar pyrophosphatase	NUDT5	5168
4.75368	4.79314	4.81297	4.45112	4.58523	4.34181	4.77573	4.60548	4.52342	4.4157	15	15	15	55.9	55.9	55.9	32.854	0	155.29	9435500000	63	0.71762	0.317964	-0.146802	-1.42639			P08865	P08865	40S ribosomal protein SA	RPSA	923
-0.652767	0.0981714	-0.629451	-0.623412	-0.361448	-0.617354	-0.403013	-0.754908	-0.635569	-0.491892	4	4	4	18	18	18	30.855	0	6.2898	67968000	4	0.427903	0.53846	-0.146766	-0.942895			Q8WV22	Q8WV22	Non-structural maintenance of chromosomes element 1 homolog	NSMCE1	3599
-0.19246	-0.594596	-0.209578	0.0244749	-0.0566077	-0.625546	-0.32532	-0.412845	-0.166975	-0.23165	7	7	7	42.2	42.2	42.2	34.534	0	45.463	158610000	14	0.519168	0.457036	-0.146714	-1.10184			P53384	P53384	Cytosolic Fe-S cluster assembly factor NUBP1	NUBP1	1748
2.58272	2.94313	2.45859	2.50184	2.44426	2.44693	2.40833	2.49768	2.43638	2.40787	12	12	12	66.3	66.3	66.3	29.815	0	181.7	2619800000	33	0.804245	0.267538	-0.146672	-1.56185			O15400	O15400	Syntaxin-7	STX7	329
2.04255	2.05982	1.93373	1.96812	1.77727	1.6051	2.09361	1.67547	1.94897	1.72654	4	4	4	58.8	58.8	58.8	9.1175	0	80.431	871030000	12	0.702872	0.327388	-0.14636	-1.40302			P61960	P61960	Ubiquitin-fold modifier 1	UFM1	1909
2.40588	2.59704	2.35579	2.5244	2.5363	2.15358	2.36856	2.31235	2.4901	2.36331	14	14	14	39.5	39.5	39.5	48.755	0	79.754	1097000000	25	1.1472	0.143655	-0.146302	-2.07876			P36957	P36957	Dihydrolipoyllysine-residue succinyltransferase component of 2-oxoglutarate dehydrogenase complex, mitochondrial	DLST	1438
4.05099	3.07822	3.91863	4.03407	3.89663	3.59604	3.72159	3.58386	3.69198	3.65398	16	14	14	48.3	45.6	45.6	42.823	0	157.51	2393000000	38	0.347288	0.615068	-0.146211	-0.795132			Q99733	Q99733	Nucleosome assembly protein 1-like 4	NAP1L4	4142
-0.829408	-1.37878	-0.956072	-0.73851	-0.853498	-0.979299	-1.22154	-1.22102	-0.960301	-1.10433	5	5	5	8.7	8.7	8.7	71.988	0	9.9611	63406000	5	0.554799	0.428553	-0.146045	-1.16196			Q13049	Q13049	E3 ubiquitin-protein ligase TRIM32	TRIM32	2267
1.7211	1.83651	1.83213	1.84589	1.78385	1.45557	1.69087	1.68574	1.83448	1.62472	19	19	19	48.5	48.5	48.5	55.468	0	143.43	514060000	30	1.24354	0.123306	-0.145618	-2.22118			Q9NRY5	Q9NRY5	Protein FAM114A2	FAM114A2	4773
-3.06616	-2.44936	-2.91903	-2.95671	-3.10568	-2.82311	-3.0638	-2.68246	-3.47852	-3.17652	1	1	1	2.7	2.7	2.7	36.831	0.003487	2.0713	7749900	1	0.34944	0.612641	-0.14549	-0.799183			Q9Y5Z9	Q9Y5Z9	UbiA prenyltransferase domain-containing protein 1	UBIAD1	5469
2.89598	2.98687	2.87284	2.91189	2.84078	2.49358	2.91418	2.76851	2.79899	2.80823	14	14	14	29.2	29.2	29.2	59.209	0	89.93	1823900000	32	1.06047	0.167487	-0.144971	-1.94993			Q16630	Q16630	Cleavage and polyadenylation specificity factor subunit 6	CPSF6	2649
1.78427	1.17093	1.61158	1.62719	1.53045	1.61069	1.27559	1.53074	1.30469	1.27837	15	15	15	30	30	30	68.822	0	38.795	517520000	20	0.55644	0.427232	-0.144868	-1.16471			Q8NFY9	Q8NFY9	Kelch repeat and BTB domain-containing protein 8	KBTBD8	3483
1.70324	1.88357	1.59514	1.60486	1.3748	1.60972	1.47053	1.67315	1.36498	1.31942	36	10	10	68	22	22	73.153	0	56.585	667750000	16	0.670391	0.34615	-0.14476	-1.35118			O15523	O15523	ATP-dependent RNA helicase DDX3Y	DDX3Y	336
2.84732	3.15929	2.8452	2.6075	2.77651	2.87107	2.75968	2.61496	2.4934	2.77307	29	29	29	43.5	43.5	43.5	88.929	0	117.77	1266800000	45	0.638596	0.368076	-0.144727	-1.29992			Q13618	Q13618	Cullin-3	CUL3	2366
1.7367	1.92189	1.88247	1.58603	1.80061	1.54533	1.73536	1.56785	1.56452	1.79135	14	14	14	28.4	28.4	28.4	70.754	0	47.035	558980000	18	0.99373	0.188446	-0.144658	-1.85014			Q13492;O60641	Q13492	Phosphatidylinositol-binding clathrin assembly protein	PICALM	2336
-0.462776	-0.496466	-0.266023	-0.582903	-0.513589	-0.850064	-0.437473	-0.540075	-0.585978	-0.631413	7	7	7	53.8	53.8	53.8	20.116	0	15.436	84079000	9	0.874202	0.233587	-0.144649	-1.66936			P82663	P82663	28S ribosomal protein S25, mitochondrial	MRPS25	2043
-1.08115	-0.435561	-0.982098	-0.671076	-0.875665	-0.982326	-1.11311	-0.96247	-0.747121	-0.962548	8	8	8	10.4	10.4	10.4	111.9	0	42.435	70044000	10	0.526379	0.449622	-0.144405	-1.11409			Q86YV0	Q86YV0	RAS protein activator like-3	RASAL3	3230
-5.2069	-4.41334	-4.73215	-4.86045	-5.33763	-5.14133	-4.82784	-5.16643	-5.08106	-5.05577	1	1	1	1.8	1.8	1.8	74.106	0	6.854	1724200	2	0.359217	0.602682	-0.144392	-0.817513			Q9NYV6	Q9NYV6	RNA polymerase I-specific transcription initiation factor RRN3	RRN3	4939
-1.59622	-1.62379	-1.6235	-1.55539	-1.78105	-1.41452	-1.91874	-1.75477	-1.76808	-2.04543	5	5	5	3.6	3.6	3.6	150.93	0	7.9773	32554000	5	0.627509	0.375187	-0.144317	-1.28192			Q96HA7	Q96HA7	Tonsoku-like protein	TONSL	3926
-1.53744	-2.01236	-1.75	-1.72842	-1.74872	-1.58026	-1.94453	-1.69107	-2.15992	-2.12269	6	3	3	18	10.4	10.4	51.208	0	16.959	65286000	5	0.48765	0.485077	-0.144307	-1.04781			P09086;Q9UKI9	P09086;Q9UKI9	POU domain, class 2, transcription factor 2;POU domain, class 2, transcription factor 3	POU2F2;POU2F3	928
-2.10225	-1.27404	-2.1559	-2.23232	-2.09509	-2.31354	-1.96536	-2.33617	-2.04757	-1.91695	4	4	4	5.7	5.7	5.7	100.43	0	13.921	38545000	4	0.313881	0.648824	-0.144001	-0.731369			Q8NEL9	Q8NEL9	Phospholipase DDHD1	DDHD1	3464
-2.67681	-1.67964	-2.47391	-2.30888	-2.28919	-2.51468	-2.50087	-2.71316	-2.03937	-2.37987	3	3	3	12.3	12.3	12.3	37.226	0	16.698	24604000	3	0.306908	0.656707	-0.143903	-0.717847			Q96GS4	Q96GS4	Uncharacterized protein C17orf59	C17orf59	3919
0.613715	0.719748	0.539468	0.682829	0.653494	0.381796	0.480419	0.503623	0.601366	0.522671	14	14	14	26.6	26.6	26.6	83.125	0	62.464	202400000	17	1.80554	0.0518889	-0.143876	-3.05725			Q86VS8	Q86VS8	Protein Hook homolog 3	HOOK3	3199
-5.12676	-5.27719	-5.25417	-5.08272	-5.13676	-5.4456	-5.45588	-5.67138	-4.84816	-5.17243	1	1	1	1.1	1.1	1.1	123.11	0.0095906	1.4329	740470	1	0.446057	0.523671	-0.14317	-0.975143			Q92625	Q92625	Ankyrin repeat and SAM domain-containing protein 1A	ANKS1A	3678
-0.700953	-1.28033	-0.759756	-1.10244	-0.899382	-1.26782	-0.944776	-1.17942	-1.03585	-1.03074	5	5	5	20.4	20.4	20.4	39.416	0	21.863	76082000	5	0.558588	0.42568	-0.143149	-1.1683			Q9BRP1	Q9BRP1	Programmed cell death protein 2-like	PDCD2L	4204
-2.70437	-1.83549	-2.35377	-2.86699	-2.33348	-2.56503	-2.57426	-2.75516	-2.42584	-2.48948	1	1	1	9.9	9.9	9.9	11.354	0	2.9826	32522000	2	0.332753	0.629341	-0.143135	-0.767593			Q3ZAQ7	Q3ZAQ7	Vacuolar ATPase assembly integral membrane protein VMA21	VMA21	2719
-1.29702	-1.13158	-1.16545	-0.841082	-0.982649	-1.21525	-1.39536	-1.28727	-1.06059	-1.1735	3	3	3	11.3	11.3	11.3	34.412	0	5.1932	55248000	3	0.751853	0.297711	-0.142838	-1.48027			Q9HA64	Q9HA64	Ketosamine-3-kinase	FN3KRP	4625
3.83034	3.00683	3.61941	3.76404	3.71017	3.22	3.51609	3.42145	3.55642	3.5032	9	9	9	68.2	68.2	68.2	17.861	0	96.962	5010800000	37	0.398056	0.568796	-0.142727	-0.8891			P68036;A0A1B0GUS4	P68036;A0A1B0GUS4	Ubiquitin-conjugating enzyme E2 L3	UBE2L3	2007
-3.56631	-4.31951	-3.65148	-3.57483	-2.60332	-4.14567	-4.04708	-3.24139	-3.63143	-3.36184	2	2	2	28.6	28.6	28.6	10.739	0	6.0833	60105000	3	0.170491	0.803703	-0.142393	-0.434627			P07919;A0A096LP55	P07919;A0A096LP55	Cytochrome b-c1 complex subunit 6, mitochondrial;Cytochrome b-c1 complex subunit 6	UQCRH;UQCRHL	897
-3.38724	-3.83986	-3.73807	-3.59093	-3.94147	-3.74527	-3.68386	-3.72071	-4.06709	-3.99243	2	2	2	2.2	2.2	2.2	124.6	0	5.5548	6221400	2	0.542239	0.438597	-0.142359	-1.14088			Q69YQ0	Q69YQ0	Cytospin-A	SPECC1L	2897
4.86352	4.70093	4.72774	4.97199	5.23299	4.42441	4.79475	4.61513	4.95198	5.00004	8	8	7	32.7	32.7	28	28.621	0	48.641	4667200000	34	0.452119	0.518369	-0.142171	-0.985837			A0A0G2JMH6;P01903	A0A0G2JMH6;P01903	HLA class II histocompatibility antigen, DR alpha chain	HLA-DRA	3
0.818897	1.15142	0.816034	0.660786	0.950168	0.885557	0.62846	0.886702	0.40938	0.876566	12	12	12	37.7	37.7	37.7	59.573	0	58.156	258250000	16	0.534575	0.444364	-0.142128	-1.12796			Q9NRG9	Q9NRG9	Aladin	AAAS	4754
3.01864	3.15665	3.09243	3.02099	2.92854	2.70627	2.9602	3.00769	3.02134	2.8125	18	18	18	39.1	39.1	39.1	68.996	0	115.91	1504100000	50	1.06783	0.165182	-0.141849	-1.9609			P10515	P10515	Dihydrolipoyllysine-residue acetyltransferase component of pyruvate dehydrogenase complex, mitochondrial	DLAT	969
[truncated: 3,665 more rows]
