# Supplementary material for: Activated SUMOylation restricts MHC class I antigen presentation to confer immune evasion in cancer
Source: J Clin Invest. 2022 May 2;132(9):e152383. doi: 10.1172/JCI152383 (PMC9057585; doi:10.1172/JCI152383)
Supplement: Supplemental table 3 [file jci-132-152383-s137.xlsx]

## Sheet: Tabelle1
Supplemental Table 3
GeneID	Base mean	log2(FC)	StdErr	Wald-Stats	P-value	P-adj (q)
TNFAIP2	547.769	4.60158	0.194455	23.664	8.47557e-124	1.06682e-119
IRF9	353.134	2.81074	0.191398	14.6853	8.00728e-49	5.03938e-45
ZNF732	85.4203	3.70083	0.277228	13.3494	1.19411e-40	5.0101e-37
ATF7IP	4545.83	1.91353	0.155422	12.3118	7.824e-35	2.46202e-31
DHRS2	104.953	3.2447	0.271808	11.9375	7.54774e-33	1.90007e-29
BST2	1669.64	1.73167	0.165257	10.4786	1.08285e-25	2.27165e-22
SP110	355.378	1.98626	0.195834	10.1426	3.57553e-24	5.62565e-21
TRIM22	2060.99	1.85081	0.182314	10.1518	3.25311e-24	5.62565e-21
PAPLN	196.857	2.01797	0.199379	10.1213	4.44513e-24	6.21677e-21
ZFP36	1199.81	1.4634	0.144836	10.1039	5.3091e-24	6.68257e-21
MFAP5	66.6517	2.71122	0.274676	9.87063	5.58119e-23	6.3864e-20
C2CD4C	71.9285	2.77185	0.28438	9.74698	1.90034e-22	1.9933e-19
HLA-B	1414.24	1.91465	0.198773	9.63236	5.83709e-22	5.65165e-19
PARP12	72.1689	2.77133	0.288153	9.61757	6.74075e-22	6.06041e-19
BISPR	354.297	1.79636	0.190057	9.45168	3.33432e-21	2.79794e-18
MCM6	954.376	-1.16661	0.128128	-9.10497	8.62909e-20	6.78839e-17
OAS1	975.837	2.47396	0.27306	9.06014	1.30278e-19	9.64594e-17
PML	810.614	1.54747	0.174243	8.88111	6.61958e-19	4.62892e-16
FHOD3	347.363	-1.71254	0.194455	-8.80684	1.28724e-18	8.52761e-16
UNG	510.721	-1.29566	0.147248	-8.79916	1.37845e-18	8.67527e-16
E2F2	1894.38	-1.26869	0.144892	-8.75606	2.02186e-18	1.21186e-15
MOXD1	221.392	2.07021	0.236944	8.73713	2.39103e-18	1.368e-15
STAT1	2483.31	2.42602	0.287552	8.43682	3.26095e-17	1.78459e-14
LINC00324	63.2175	-2.26724	0.269781	-8.40397	4.31615e-17	2.26364e-14
STAT2	2432.47	1.61004	0.193283	8.32999	8.08515e-17	4.07071e-14
CEACAM1	232.073	1.79681	0.216249	8.30898	9.65266e-17	4.673e-14
PRKAR1A	4611.59	1.04086	0.126989	8.1965	2.47488e-16	1.15375e-13
RASSF6	402.737	-1.66028	0.207997	-7.98221	1.43735e-15	6.4614e-13
HLA-C	1236.63	1.53383	0.193137	7.94167	1.99474e-15	8.65788e-13
HELZ2	998.567	2.29116	0.2947	7.77455	7.57157e-15	3.17678e-12
SHFL	322.23	1.67749	0.216628	7.74363	9.66179e-15	3.923e-12
CAD	623.737	-1.01301	0.131217	-7.72016	1.16184e-14	4.57004e-12
TRIM25	2802.6	1.12402	0.145914	7.70332	1.32581e-14	5.05694e-12
C9orf57	89.5536	2.14607	0.279632	7.67463	1.65894e-14	6.1415e-12
ABAT	604.811	1.20737	0.158224	7.63076	2.3337e-14	8.39267e-12
SP100	665.609	1.26439	0.168013	7.52554	5.25033e-14	1.7183e-11
MVP	209.603	1.63849	0.218038	7.5147	5.70433e-14	1.79501e-11
HTR3A	599.986	-1.42828	0.190337	-7.50398	6.19099e-14	1.90064e-11
RGS9	211.663	-1.32245	0.176526	-7.49151	6.80866e-14	2.04049e-11
EPSTI1	622.919	2.13516	0.286071	7.46377	8.40833e-14	2.46129e-11
GINS2	528.983	-1.01885	0.136593	-7.45902	8.71655e-14	2.49353e-11
TXNIP	2669.15	1.41024	0.189177	7.45463	9.0121e-14	2.52079e-11
THEMIS2	296.546	1.59212	0.216119	7.36689	1.7466e-13	4.77922e-11
PDLIM1	252.676	1.31453	0.178684	7.35673	1.88465e-13	5.04725e-11
TRIM5	218.589	1.63115	0.22255	7.32933	2.31298e-13	6.06532e-11
ZNF274	278.051	1.25654	0.171667	7.31964	2.4863e-13	6.38675e-11
TLR7	251.135	1.80157	0.247175	7.28865	3.13075e-13	7.88135e-11
ZNF260	452.464	1.03458	0.143682	7.20048	6.00019e-13	1.48087e-10
ZNF253	295.459	1.16222	0.161716	7.18677	6.63435e-13	1.6059e-10
SAT1	1030.49	1.2594	0.175508	7.17576	7.19042e-13	1.70766e-10
TDRD7	30.6592	2.10974	0.294791	7.15673	8.26256e-13	1.92594e-10
ALKBH2	311.314	-1.32859	0.18609	-7.1395	9.36729e-13	2.14375e-10
PRDM15	1014.59	-1.07024	0.150144	-7.12809	1.01773e-12	2.24741e-10
MYD88	1589.96	1.15883	0.163309	7.09593	1.28489e-12	2.74117e-10
KCNMB2	1652.57	1.31061	0.186908	7.01206	2.34835e-12	4.92644e-10
ID2	172.292	1.44968	0.207272	6.9941	2.66966e-12	5.50868e-10
ABCA11P	254.721	1.62714	0.23806	6.83499	8.20111e-12	1.63853e-09
RGCC	376.976	-1.20462	0.17647	-6.82622	8.71803e-12	1.71459e-09
CDKN2B	118.484	1.56602	0.231055	6.77769	1.22114e-11	2.36469e-09
MOV10	88.5694	1.83193	0.273734	6.69237	2.19578e-11	4.06446e-09
LINC00667	277.98	1.16807	0.175085	6.67142	2.53343e-11	4.62148e-09
WDR76	953.88	-1.08883	0.164938	-6.60149	4.07049e-11	7.21623e-09
HEMGN	157.271	-1.44162	0.218806	-6.58859	4.44035e-11	7.7626e-09
CD70	539.156	1.05892	0.161139	6.57149	4.98132e-11	8.58902e-09
EIF2AK2	2647.6	1.70095	0.259222	6.56174	5.31821e-11	9.04599e-09
TYMP	140.935	1.52548	0.234292	6.51104	7.46314e-11	1.25251e-08
PIGG	307.787	1.06274	0.163512	6.49948	8.0598e-11	1.33485e-08
ZNF844	114.31	1.47702	0.227499	6.4924	8.44803e-11	1.38098e-08
UNC13B	284.272	1.11785	0.172336	6.48643	8.78937e-11	1.41836e-08
TPGS1	253.266	1.09603	0.169119	6.48081	9.12332e-11	1.45361e-08
MCM4	4585.57	-1.11493	0.173071	-6.44207	1.17852e-10	1.85425e-08
LRRTM4-AS1	700.458	1.32369	0.208129	6.35994	2.01831e-10	3.09811e-08
PARP10	1172.46	1.71638	0.276119	6.21607	5.09763e-10	7.29135e-08
TCL1A	871.121	-1.05007	0.16937	-6.19984	5.65218e-10	7.9937e-08
ISG15	4321.4	1.81831	0.294466	6.17494	6.61882e-10	9.25679e-08
MYBL1	1008.89	-1.04212	0.169616	-6.14398	8.04792e-10	1.11318e-07
ZNF140	136.878	1.29674	0.211953	6.11804	9.47312e-10	1.29607e-07
TRIM21	159.602	1.57967	0.259203	6.09435	1.09885e-09	1.48723e-07
PECAM1	154.604	1.33669	0.219549	6.08833	1.14095e-09	1.52779e-07
AFF1	314.776	1.35289	0.224312	6.0313	1.62649e-09	2.13257e-07
LBH	452.645	1.03273	0.171624	6.01742	1.77218e-09	2.29964e-07
E2F1	1433.08	-1.00919	0.168084	-6.00409	1.92414e-09	2.47134e-07
LGALS9	424.745	1.25198	0.208626	6.00105	1.9604e-09	2.49248e-07
ZNF562	592.28	1.02847	0.17301	5.94457	2.77183e-09	3.29142e-07
CYSLTR1	31.1661	1.70639	0.288425	5.91622	3.29422e-09	3.76949e-07
XIRP1	31.9657	1.73549	0.294362	5.89576	3.72951e-09	4.19137e-07
RASGEF1B	538.42	1.16029	0.19851	5.84499	5.06592e-09	5.45375e-07
RYK	210.652	1.03608	0.177263	5.84488	5.06943e-09	5.45375e-07
CACNA1A	121.402	1.5924	0.274456	5.80203	6.55182e-09	6.81552e-07
AFG3L1P	246.416	-1.14766	0.198819	-5.77236	7.81693e-09	8.06489e-07
PLEKHO1	175.99	1.21033	0.210197	5.75809	8.50699e-09	8.63528e-07
OAS2	1522.52	1.69132	0.294504	5.74293	9.30496e-09	9.36972e-07
IFIT2	778.408	1.64832	0.289383	5.69596	1.22681e-08	1.20639e-06
ODF3L2	26.6579	1.67124	0.294237	5.67991	1.34765e-08	1.28507e-06
ZNF84	496.575	1.05858	0.186328	5.6813	1.33674e-08	1.28507e-06
SHC2	17.0535	1.6475	0.29127	5.65624	1.54722e-08	1.45335e-06
LYAR	306.93	-1.04888	0.185958	-5.64041	1.69647e-08	1.55865e-06
CYP1A1	55.1497	1.49091	0.264866	5.62892	1.8134e-08	1.65401e-06
LZTS1	260.816	-1.25517	0.223666	-5.6118	2.00237e-08	1.7875e-06
DEPTOR	231.943	-1.06202	0.189717	-5.5979	2.16959e-08	1.92314e-06
SLC4A3	43.6127	1.62908	0.291355	5.59137	2.25284e-08	1.9692e-06
AHNAK2	229.508	1.05771	0.191897	5.51187	3.55046e-08	2.89376e-06
SLC4A10	61.6905	1.39625	0.253347	5.51122	3.56346e-08	2.89376e-06
CASP10	120.933	1.38452	0.25132	5.509	3.60878e-08	2.90089e-06
USP32P1	180.696	-1.18737	0.215551	-5.50853	3.61833e-08	2.90089e-06
LITAF	669.795	1.09113	0.198952	5.48438	4.14924e-08	3.28468e-06
CYS1	208.821	1.16018	0.213684	5.42943	5.65357e-08	4.31282e-06
LGALS1	282.311	1.12714	0.208134	5.41544	6.11375e-08	4.56992e-06
ZNF818P	110.815	1.15325	0.212981	5.4148	6.13583e-08	4.56992e-06
ISG20	660.908	1.1558	0.213628	5.41035	6.29008e-08	4.64753e-06
DNMT3A	182.252	1.02712	0.190424	5.39384	6.89693e-08	4.98918e-06
IFIH1	121.34	1.54829	0.287463	5.38606	7.20177e-08	5.17992e-06
PATL2	37.2202	1.51326	0.282319	5.36011	8.31702e-08	5.86447e-06
LRRC25	55.6435	1.40046	0.263513	5.31457	1.0691e-07	7.31345e-06
GABARAPL1	173.392	1.11563	0.210646	5.29624	1.18212e-07	7.99967e-06
TRAFD1	467.631	1.02674	0.1953	5.25724	1.4623e-07	9.73859e-06
CMPK2	582.05	1.51369	0.288491	5.24692	1.54662e-07	1.01392e-05
EPS8L2	141.756	1.25528	0.239981	5.23074	1.68831e-07	1.0954e-05
COL9A2	372.925	1.16723	0.223958	5.21181	1.87005e-07	1.20709e-05
FANCB	144.181	-1.02469	0.196706	-5.20926	1.89598e-07	1.21141e-05
DEPP1	26.3712	1.53197	0.29453	5.2014	1.97796e-07	1.24483e-05
TUBB3	1686.49	-1.43937	0.278677	-5.16503	2.404e-07	1.47715e-05
GPRIN3	136.044	1.18669	0.229925	5.16119	2.45382e-07	1.47781e-05
KLRD1	36.3111	1.50544	0.294757	5.10738	3.26664e-07	1.90358e-05
LRRC14B	43.8678	1.393	0.273557	5.09215	3.54017e-07	2.02546e-05
SLC16A3	123.618	1.09249	0.215198	5.07669	3.84065e-07	2.18743e-05
ZNF876P	48.1187	1.39052	0.274048	5.074	3.89529e-07	2.20856e-05
UBE2L6	619.525	1.49119	0.294378	5.06557	4.0717e-07	2.25773e-05
CHST11	71.3402	1.37001	0.272654	5.02472	5.04159e-07	2.67757e-05
FANCA	192.52	-1.02122	0.203418	-5.02032	5.15852e-07	2.70543e-05
TNFSF10	50.9298	1.46795	0.293308	5.00481	5.59181e-07	2.87282e-05
LINC00158	86.0592	1.32606	0.266059	4.9841	6.22516e-07	3.1852e-05
ZNF561-AS1	31.5994	1.42688	0.28684	4.97448	6.54229e-07	3.29609e-05
GPR137B	131.523	1.30015	0.261581	4.97035	6.6832e-07	3.35145e-05
SAMD9L	756.784	1.37383	0.277053	4.95871	7.09635e-07	3.51661e-05
TMEM52B	54.5333	1.44342	0.292734	4.93082	8.1884e-07	3.97435e-05
PARP14	304.375	1.39058	0.285591	4.86913	1.12092e-06	5.14929e-05
REC8	64.9334	1.3104	0.270678	4.8412	1.2906e-06	5.74019e-05
GALNT9	20.4128	1.42227	0.294305	4.83264	1.34731e-06	5.95038e-05
LAMP3	74.8781	1.35601	0.282101	4.80682	1.5335e-06	6.61032e-05
LINC02422	34.4922	1.40933	0.293756	4.79761	1.60572e-06	6.87456e-05
UBA7	46.4381	1.41259	0.294552	4.79574	1.62078e-06	6.89215e-05
LMTK3	119.951	1.04467	0.218199	4.78771	1.68696e-06	7.10157e-05
SCARB2	105.758	1.23187	0.257574	4.78259	1.7305e-06	7.2376e-05
IFI35	90.4979	1.36074	0.285129	4.77235	1.82089e-06	7.56422e-05
SMTNL1	18.8741	1.37982	0.291612	4.7317	2.22645e-06	8.92495e-05
ETV6	81.3347	1.1632	0.248516	4.68056	2.86098e-06	0.000111146
DBNDD1	23.4485	1.34907	0.288639	4.67392	2.95507e-06	0.000113401
LINC02421	27.0118	1.35826	0.291215	4.66413	3.09918e-06	0.000117853
IFIT5	112.051	1.28476	0.27561	4.66152	3.13884e-06	0.000117936
APOL3	18.398	1.35205	0.290466	4.65477	3.24348e-06	0.000121505
PARP9	1243.53	1.31957	0.284211	4.64291	3.43542e-06	0.000127556
DTX3L	1161.44	1.30842	0.282648	4.62917	3.67134e-06	0.000134075
CD68	96.4893	1.25504	0.273342	4.59146	4.40158e-06	0.000157394
NR1D1	62.6198	-1.12691	0.245903	-4.58275	4.589e-06	0.000163169
MYB	137.376	-1.00877	0.221058	-4.56336	5.0341e-06	0.000175039
FZD2	79.7646	1.0729	0.237175	4.52365	6.07834e-06	0.000202939
NMI	16.2084	1.23739	0.276196	4.48011	7.46033e-06	0.000239549
RNF213	1383.9	1.31123	0.294754	4.44857	8.64431e-06	0.000270662
PLEKHA4	58.9719	1.11185	0.25051	4.43836	9.06464e-06	0.000282417
ZSCAN5A	72.9814	1.03785	0.23469	4.42221	9.76971e-06	0.000302141
ZNF846	50.9165	1.15442	0.261483	4.41492	1.01049e-05	0.00031174
APOL6	387.939	1.29348	0.294156	4.39727	1.09619e-05	0.000331916
FBXO6	73.056	1.17517	0.267884	4.38686	1.14996e-05	0.000345456
NCF2	68.6822	1.09974	0.251369	4.37503	1.21418e-05	0.000360446
TMCC3	50.6046	1.19735	0.2745	4.36191	1.28932e-05	0.000380953
SSTR3	80.2241	1.21723	0.279523	4.35467	1.33268e-05	0.000391928
GBGT1	17.2164	1.28201	0.294526	4.35278	1.34419e-05	0.00039439
LGALS3BP	289.561	1.16743	0.268939	4.34088	1.41914e-05	0.000412533
FNDC1	77.5436	-1.01453	0.237732	-4.26754	1.97639e-05	0.000545545
TJP3	51.1387	1.09304	0.256901	4.25472	2.09314e-05	0.000568351
PDZRN4	106.634	-1.02464	0.241111	-4.24965	2.14101e-05	0.000576411
ZNF790	36.4658	1.18549	0.278976	4.24943	2.14316e-05	0.000576411
SSR4P1	18.9237	1.24129	0.294789	4.21077	2.54501e-05	0.000660496
JUN	131.955	1.08675	0.25815	4.20978	2.55619e-05	0.000662033
A2ML1	28.8118	1.23124	0.293572	4.194	2.74082e-05	0.000701113
THEG	14.6339	1.20569	0.28783	4.1889	2.8031e-05	0.000711344
SORT1	68.3534	1.02137	0.246661	4.14079	3.46113e-05	0.000850885
HSPA7	15.0207	1.19458	0.292248	4.08757	4.35921e-05	0.00102752
OLR1	53.8099	1.14742	0.283024	4.05413	5.03209e-05	0.0011433
KCNH4	51.8483	1.12954	0.279035	4.04803	5.16506e-05	0.0011651
ACOT9	26.6073	1.18398	0.294617	4.01871	5.85168e-05	0.00128543
CASP7	66.4354	1.04201	0.260675	3.99733	6.40599e-05	0.00137833
PILRA	52.4112	1.02956	0.25874	3.97912	6.91711e-05	0.00145563
APOBEC3H	23.8069	1.15811	0.292484	3.95957	7.50836e-05	0.00155696
IRF1-AS1	31.0577	1.13004	0.286729	3.94115	8.10906e-05	0.0016516
WNK2	122.223	-1.04669	0.266012	-3.93472	8.32923e-05	0.00167718
MARCKS	88	1.01357	0.259161	3.91097	9.19277e-05	0.00181647
IFI6	843.553	1.0136	0.259457	3.90662	9.35952e-05	0.00184075
FPR1	38.524	1.08454	0.280663	3.86421	0.000111451	0.00210006
SPATS2L	12.0643	1.01422	0.262442	3.86456	0.000111288	0.00210006
LOC400499	90.6118	1.044	0.270547	3.85886	0.000113918	0.00213059
CX3CR1	98.5184	1.10338	0.287574	3.83687	0.000124614	0.00228558
NGFR	25.8125	1.11273	0.290565	3.82954	0.000128385	0.00233186
SPHK1	42.2545	1.04154	0.273028	3.81476	0.000136313	0.00244761
CHST7	33.9518	1.0794	0.283619	3.80582	0.000141334	0.00251063
SYT16	63.1779	1.00593	0.268638	3.74455	0.000180716	0.00305634
CLEC7A	13.187	1.0224	0.273774	3.73447	0.000188108	0.00314437
BATF2	24.8062	1.06425	0.290286	3.66622	0.000246161	0.0039171
IRF4	288.587	1.04118	0.284712	3.65696	0.000255223	0.00404088
SH2D5	41.7691	-1.00129	0.274709	-3.64491	0.00026749	0.00418135
CLCN4	35.6992	1.06574	0.29337	3.63276	0.000280405	0.00433438
DDX58	209.768	1.00223	0.27676	3.62131	0.000293121	0.0044994
LRCH2	13.8767	1.02188	0.292003	3.49955	0.000466052	0.00639717
SAMD9	802.628	1.01225	0.291389	3.47387	0.000513018	0.00693594
VSIR	20.2546	1.0189	0.294417	3.46073	0.000538706	0.00719055
DKK1	20.7129	1.01819	0.294639	3.45571	0.00054884	0.00727184
MAML2	29.7594	1.0173	0.294779	3.45106	0.000558381	0.00732882
SIDT1	20.6154	1.00041	0.294552	3.39639	0.000682822	0.00866399
