# Supplementary material for: Activated SUMOylation restricts MHC class I antigen presentation to confer immune evasion in cancer
Source: J Clin Invest. 2022 May 2;132(9):e152383. doi: 10.1172/JCI152383 (PMC9057585; doi:10.1172/JCI152383)
Supplement: Supplemental table 4 [file jci-132-152383-s138.xlsx]

## Sheet: SUMO2_Sites
24h Myc			48h Myc			Control
Intensity Ex136_24h_1	Intensity Ex136_24h_2	Intensity Ex136_24h_3	Intensity Ex136_48h_1	Intensity Ex136_48h_2	Intensity Ex136_48h_3	Intensity Ex136_Control_1	Intensity Ex136_Control_2	Intensity Ex136_Control_3	Localization prob	PEP	Score	Delta score	Score for localization	Mass error [ppm]	Intensity	Position	Proteins	Positions within proteins	Leading proteins	Protein	Protein names	MYC regulated SUMOtarget	Gene names	Sequence window	id	Protein group IDs
-5.43092	NaN	-6.88804	-8.81566	-10.5042	NaN	NaN	NaN	NaN	0.999741	7.48182e-06	125.73	77.2	125.73	1.7591	13691000	790	Q9Y4E5	790	Q9Y4E5	Q9Y4E5	Zinc finger protein 451	+	ZNF451	VHKEKSDEEEQQYVIKCGTCTKAFHDPESAQ	203	2586
NaN	NaN	-9.98832	NaN	-8.33798	-9.91003	NaN	NaN	NaN	0.995766	0.0113208	120.32	32.603	118.2	0.73236	12510000	302	P05423	302	P05423	P05423	DNA-directed RNA polymerase III subunit RPC4	+	POLR3D	IKTEVQGEDGQVVLIKQEKDREAKLAENACT	38	421
NaN	NaN	NaN	NaN	-10.2826	-10.7926	NaN	NaN	NaN	1	0.00205369	142.83	76.135	142.83	0.77273	13238000	741	O15164	741	O15164	O15164	Transcription intermediary factor 1-alpha	+	TRIM24	NSGPPENYDFPVVIVKQESDEESRPQNANYP	7	130
NaN	NaN	NaN	NaN	-10.316	-12.1936	NaN	NaN	NaN	0.645717	0.00394362	136.16	54.561	136.16	0.39876	3003200	13	O60814;P57053;P62807;Q99877;Q93079;Q5QNW6;P58876;Q16778;P33778;P23527;Q99880	13;13;13;13;13;13;13;13;13;13;13	O60814;P62807;Q16778;Q99880	P62807	Histone H2B type 1-K;Histone H2B type F-S;Histone H2B type 1-C/E/F/G/I;Histone H2B type 1-N;Histone H2B type 1-H;Histone H2B type 2-F;Histone H2B type 1-D;Histone H2B type 2-E;Histone H2B type 1-B;Histone H2B type 1-O;Histone H2B type 1-L	+	HIST1H2BK;H2BFS;HIST1H2BC;HIST1H2BN;HIST1H2BH;HIST2H2BF;HIST1H2BD;HIST2H2BE;HIST1H2BB;HIST1H2BO;HIST1H2BL	___MPELAKSAPAPKKGSKKAVTKAQKKDGK;___MPEPAKSAPAPKKGSKKAVTKAQKKDGK	14	225;1122;1536;2103
NaN	NaN	NaN	NaN	-9.95463	-12.3536	NaN	NaN	NaN	0.999404	0.00298103	83.998	36.811	67.897	1.6475	4193400	5	O95816	5	O95816	O95816	BAG family molecular chaperone regulator 2	+	BAG2	___________MAQAKINAKANEGRFCRSSS	33	347
NaN	NaN	NaN	NaN	-8.41918	-10.543	NaN	NaN	NaN	0.961418	7.05323e-12	159.47	159.47	156.29	0.4072	25683000	243	P07910	243	P07910	P07910	Heterogeneous nuclear ribonucleoproteins C1/C2	+	HNRNPC	MKNDKSEEEQSSSSVKKDETNVKMESEGGAD	43	454
NaN	NaN	NaN	NaN	-7.51156	-12.156	NaN	NaN	NaN	1	1.03145e-06	206.43	62.697	206.43	-0.71858	21841000	120	Q99878;Q96KK5;P0C0S8;Q9BTM1;Q8IUE6;P20671;Q6FI13	120;120;120;120;120;120;120	Q99878;P20671;Q6FI13	Q6FI13	Histone H2A type 1-J;Histone H2A type 1-H;Histone H2A type 1;Histone H2A.J;Histone H2A type 2-B;Histone H2A type 1-D;Histone H2A type 2-A	+	HIST1H2AJ;HIST1H2AH;HIST1H2AG;H2AFJ;HIST2H2AB;HIST1H2AD;HIST2H2AA3	QGGVLPNIQAVLLPKKTESHHKAKGK_____;QGGVLPNIQAVLLPKKTESHHKTK_______	45	497;637;1637
NaN	NaN	NaN	NaN	-7.94552	-12.6831	NaN	NaN	NaN	1	0.00145571	203.83	91.881	203.83	0.91347	13321000	164	P12004	164	P12004	P12004	Proliferating cell nuclear antigen	+	PCNA	RDLSHIGDAVVISCAKDGVKFSASGELGNGN	60	536
NaN	NaN	NaN	NaN	-9.53522	-13.197	NaN	NaN	NaN	1	0.007343	85.288	26.802	85.288	1.5134	4555600	498	P52701	498	P52701	P52701	DNA mismatch repair protein Msh6	+	MSH6	VEQTETPEMMEARCRKMAHISKYDRVVRREI	78	993
NaN	NaN	NaN	NaN	-8.50006	-13.0572	NaN	NaN	NaN	0.999874	0.0397025	82.362	37.105	82.362	-0.062114	9101900	165	P61221	165	P61221	P61221	ATP-binding cassette sub-family E member 1	+	ABCE1	SELQNYFTKILEDDLKAIIKPQYVDQIPKAA	86	1073
NaN	NaN	NaN	NaN	-5.24928	-1.02733	NaN	NaN	NaN	0.99208	1.18671e-06	128.79	33.771	100.58	-0.057305	1935300000	5	P61956	5	P61956	P61956	Small ubiquitin-related modifier 2	+	SUMO2	___________MADEKPKEGVKTENNDHINL	87	1087
NaN	NaN	NaN	NaN	-9.03208	-12.1417	NaN	NaN	NaN	0.564021	0.017633	74.53	28.59	67.385	0.83274	6620000	44	P63167	44	P63167	P63167	Dynein light chain 1, cytoplasmic	+	DYNLL1	LEKYNIEKDIAAHIKKEFDKKYNPTWHCIVG	96	1146
NaN	NaN	NaN	NaN	-12.0499	-9.95461	NaN	NaN	NaN	0.5	0.00118669	73.322	56.164	73.322	-0.14881	3093000	126	Q2TB10	126	Q2TB10	Q2TB10	Zinc finger protein 800	+	ZNF800	QAINDLLEAIYPSVDKREYIIKLEPIETNQN	127	1555
NaN	NaN	NaN	NaN	-12.0499	-9.95461	NaN	NaN	NaN	0.5	0.00118669	73.322	56.164	73.322	-0.14881	3093000	132	Q2TB10	132	Q2TB10	Q2TB10	Zinc finger protein 800	+	ZNF800	LEAIYPSVDKREYIIKLEPIETNQNAVFQYI	128	1555
NaN	NaN	NaN	NaN	-7.51156	-12.156	NaN	NaN	NaN	1	0.00028278	206.43	62.697	206.43	-0.71858	18028000	120	Q93077	120	Q93077	Q93077	Histone H2A type 1-C	+	HIST1H2AC	QGGVLPNIQAVLLPKKTESHHKAKGK_____	155	1962
NaN	NaN	NaN	NaN	-8.70378	-14.4689	NaN	NaN	NaN	1	0.0204925	107.66	107.66	107.66	1.3803	7769200	219	Q99459	219	Q99459	Q99459	Cell division cycle 5-like protein	+	CDC5L	RKRGVDYNAEIPFEKKPALGFYDTSEENYQA	161	2078
NaN	NaN	NaN	NaN	-11.0967	-12.8724	NaN	NaN	NaN	1	0.000872064	174.27	37.092	161.92	0.70735	6881900	79	Q9NWK9	79	Q9NWK9	Q9NWK9	Box C/D snoRNA protein 1	+	ZNHIT6	SGQRPEEIPMDLTVVKQEIIDWPGTEGRLAG	184	2371
NaN	NaN	NaN	NaN	-10.7083	-12.0425	NaN	NaN	NaN	1	0.0188848	97.456	97.456	97.456	0.35979	2460900	173	Q9NWK9	173	Q9NWK9	Q9NWK9	Box C/D snoRNA protein 1	+	ZNHIT6	NLEIKQEEKFVGQCIKEELMHGECVKEEKDF	185	2371
NaN	NaN	NaN	NaN	-8.18757	-13.1726	NaN	NaN	NaN	0.97959	0.030412	102.65	46.444	102.65	0.56458	11217000	459	Q9NWK9	459	Q9NWK9	Q9NWK9	Box C/D snoRNA protein 1	+	ZNHIT6	VLKGSNNDMKVLHQVKSESTKNVGNEN____	186	2371
NaN	NaN	NaN	-6.77835	-8.06298	NaN	NaN	NaN	NaN	1	0.000401019	139.86	55.645	119.96	0.84138	26140000	5	Q9NX24	5	Q9NX24	Q9NX24	H/ACA ribonucleoprotein complex subunit 2	+	NHP2	___________MTKIKADPDGPEAQAEACSG	187	2376
NaN	NaN	NaN	NaN	-7.81215	-10.167	NaN	NaN	NaN	0.999793	6.35614e-25	204.78	144.12	204.78	-0.5906	16243000	793	Q9UPN9	793	Q9UPN9	Q9UPN9	E3 ubiquitin-protein ligase TRIM33	+	TRIM33	EPGTEDEICSFSGGVKQEKTEDGRRSACMLS	195	2509
NaN	NaN	NaN	NaN	-8.06238	-11.3111	NaN	NaN	NaN	0.671668	0.00153058	117.4	60.449	117.4	0.73473	12872000	466	Q9Y4E5	466	Q9Y4E5	Q9Y4E5	Zinc finger protein 451	+	ZNF451	LKDKSHEGVACVQKEKSVVKTWFCECNQRFP	205	2586
NaN	-6.81311	NaN	-7.49531	-3.60893	-7.36677	NaN	NaN	NaN	1	1.70064e-15	134.98	61.542	78.902	-0.16543	353750000	293	Q14151;Q15424	293;294	Q14151;Q15424	Q14151	Scaffold attachment factor B2;Scaffold attachment factor B1	+	SAFB2;SAFB	AHAQSSKADSLLAVVKREPAEQPGDGERTDC	116	1400;1492
NaN	NaN	NaN	-7.80982	-12.817	-9.32459	NaN	NaN	NaN	1	0.0212242	100.11	70.568	100.11	-0.86974	6783800	273	Q8ND82	273	Q8ND82	Q8ND82	Zinc finger protein 280C	+	ZNF280C	HCCPDMITKFLGVIVKSERPCDEDKTDSETG	152	1839
NaN	NaN	NaN	-7.67241	-7.99613	-9.41662	NaN	NaN	NaN	1	9.22293e-15	140.1	93.224	75.463	1.4754	21385000	284	Q9H8H0	284	Q9H8H0	Q9H8H0	Nucleolar protein 11	+	NOL11	DQDHVAVLGSPLAASKECLSVWNIKFQTLQT	176	2252
NaN	NaN	NaN	-9.69592	-11.6756	-12.2074	NaN	NaN	NaN	1	1.85432e-05	116.51	42.584	116.51	0.16392	3421600	4	Q9UKM9	4	Q9UKM9	Q9UKM9	RNA-binding protein Raly	+	RALY	____________MSLKLQASNVTNKNDPKSI	191	2473
NaN	NaN	NaN	-12.7666	-11.2142	-9.82306	NaN	NaN	NaN	1	0.016075	135.86	67.635	135.86	0.44482	3995500	250	Q9Y462	250	Q9Y462	Q9Y462	Zinc finger protein 711	+	ZNF711	KEDGFGSEVIKVYIFKAEAEDDVEIGGTEIV	201	2577
NaN	-7.67764	-6.36097	NaN	-5.3387	NaN	NaN	NaN	NaN	0.5	0.00116769	98.337	43.023	67.019	1.2842	83985000	1240	P11388	1240	P11388	P11388	DNA topoisomerase 2-alpha	+	TOP2A	IEMKAEAEKKNKKKIKNENTEGSPQEDGVEL	57	526
NaN	NaN	NaN	-6.84557	-7.92465	-9.5928	NaN	-11.0649	NaN	1	4.02847e-09	141.18	67.404	141.18	0.32448	21664000	198	P04792	198	P04792	P04792	Heat shock protein beta-1	+	HSPB1	VTFESRAQLGGPEAAKSDETAAK________	37	404
NaN	NaN	NaN	NaN	-7.64557	-8.24175	NaN	-10.5329	NaN	1	0.0202084	98.902	30.344	98.592	1.1285	23911000	90	Q96MF7	90	Q96MF7	Q96MF7	E3 SUMO-protein ligase NSE2	+	NSMCE2	LNHYVKAVQSTINHVKEERPEKIPDLKLLVE	157	2040
NaN	NaN	NaN	-8.45578	NaN	-8.50193	NaN	-10.9397	NaN	1	0.00462117	194.44	47.902	147.2	0.018896	8350900	709	O43290	709	O43290	O43290	U4/U6.U5 tri-snRNP-associated protein 1	+	SART1	FTQDFKEKDGYKPDVKIEYVDETGRKLTPKE	10	160
NaN	NaN	NaN	NaN	-6.39604	-9.30449	NaN	NaN	-8.54249	1	6.60054e-06	145.83	94.108	145.83	0.5655	42249000	241	P23497	241	P23497	P23497	Nuclear autoantigen Sp-100	+	SP100	DDSLGSQQTNEQCAQKAEPTESCEQIAVQVN	67	671
-6.12311	-9.13728	-6.64789	-5.76698	-6.97741	-6.8072	NaN	-6.9827	NaN	1	7.90238e-09	163.16	28	57.401	0.41918	155270000	7	P63165	7	P63165	P63165	Small ubiquitin-related modifier 1	+	SUMO1	_________MSDQEAKPSTEDLGDKKEGEYI	93	1145
NaN	-7.67764	-6.36097	-6.78994	-5.2498	-8.10309	NaN	-6.82669	NaN	0.593937	3.96827e-08	159.69	92.579	130.47	-0.020771	106600000	1238	P11388	1238	P11388	P11388	DNA topoisomerase 2-alpha	+	TOP2A	ITIEMKAEAEKKNKKKIKNENTEGSPQEDGV	56	526
NaN	NaN	NaN	NaN	-7.3668	-8.70456	NaN	-7.40733	NaN	1	2.90361e-10	224.36	125.83	224.36	-0.040729	27359000	776	Q9UPN9	776	Q9UPN9	Q9UPN9	E3 ubiquitin-protein ligase TRIM33	+	TRIM33	AEKTSLSFKSDQVKVKQEPGTEDEICSFSGG	196	2509
NaN	-9.87108	-7.14691	NaN	-5.05155	-7.52412	-5.31747	NaN	NaN	0.999974	3.87072e-12	200.93	113.63	200.93	-0.23641	336330000	117	O60814;P57053;P62807;Q99877;Q93079;Q5QNW6;P58876;Q99879;Q96A08;Q16778;P33778;P23527;A0A2R8Y619;Q99880	117;117;117;117;117;117;117;117;118;117;117;117;113;117	O60814;P62807;Q16778;Q99880	P62807	Histone H2B type 1-K;Histone H2B type F-S;Histone H2B type 1-C/E/F/G/I;Histone H2B type 1-N;Histone H2B type 1-H;Histone H2B type 2-F;Histone H2B type 1-D;Histone H2B type 1-M;Histone H2B type 1-A;Histone H2B type 2-E;Histone H2B type 1-B;Histone H2B type 1-O;Histone H2B type 1-L	+	HIST1H2BK;H2BFS;HIST1H2BC;HIST1H2BN;HIST1H2BH;HIST2H2BF;HIST1H2BD;HIST1H2BM;HIST1H2BA;HIST2H2BE;HIST1H2BB;HIST1H2BO;HIST1H2BL	LLPGELAKHAVSEGTKAVTKYTSAK______;LLPGELAKHAVSEGTKAVTKYTSSK______	13	225;1122;1536;2103
-2.21938	-4.7566	NaN	NaN	-8.5973	-5.32289	NaN	-5.25559	NaN	0.999999	0.00419831	85.837	43.053	85.457	-0.31186	116520000	35	P55854;P61956;Q6EEV6	34;35;35	P55854;P61956	P61956	Small ubiquitin-related modifier 3;Small ubiquitin-related modifier 2;Small ubiquitin-related modifier 4	+	SUMO3;SUMO2;SUMO4	LKVAGQDGSVVQFKIKRHTPLSKLMKAYCER	80	1041;1087
-5.73888	NaN	-8.40439	-8.209	-9.7283	-8.31444	NaN	NaN	-7.02393	1	0.00561411	116.3	52.213	93.011	-0.83386	18320000	1404	O75643	1404	O75643	O75643	U5 small nuclear ribonucleoprotein 200 kDa helicase	+	SNRNP200	VYMDWYEKFQDRLNKKVVLLTGETSTDLKLL	22	275
-5.33418	NaN	NaN	NaN	-12.0207	-11.3401	NaN	-7.72848	NaN	1	0.0146588	83.617	28.918	83.617	0.63752	6166200	844	Q14149	844	Q14149	Q14149	MORC family CW-type zinc finger protein 3	+	MORC3	ERDQYKSEVELLEMEKSQIRSQCEELKTEVE	115	1399
NaN	NaN	-6.54422	-11.15	-8.96195	NaN	-4.48649	NaN	NaN	0.992433	0.00717313	125.73	50.886	125.73	0.1286	10591000	622	P11388	622	P11388	P11388	DNA topoisomerase 2-alpha	+	TOP2A	KWKVKYYKGLGTSTSKEAKEYFADMKRHRIQ	55	526
NaN	-3.98321	NaN	-3.56698	NaN	NaN	NaN	NaN	NaN	1	0.00776659	100.19	21.658	89.629	-0.60526	81149000	381	Q8IXS2	381	Q8IXS2	Q8IXS2	Coiled-coil domain-containing protein 65		CCDC65	FYSSVLTPKEQEGIQKNNLEELTEELTKVMV	149	1778
NaN	NaN	-8.51036	NaN	NaN	-9.46171	NaN	NaN	NaN	0.999869	0.00524477	128.08	69.909	128.08	0.3864	3900200	247	Q9H8H0	247	Q9H8H0	Q9H8H0	Nucleolar protein 11		NOL11	IPIRPADPEKNQSLVKSLLLKAVVSGNARNG	177	2252
NaN	NaN	NaN	NaN	-12.1601	NaN	NaN	NaN	NaN	1	0.00588346	78.661	60.861	78.661	-0.089761	698500	60	A0A1B0GTU1;O75152	60;60	A0A1B0GTU1	A0A1B0GTU1	Zinc finger CCCH domain-containing protein 11A		ZC3H11A	CFRRVCRFRHMEIDKKRSEIPCYWENQPTGC	0	2
NaN	NaN	NaN	NaN	-11.1642	NaN	NaN	NaN	NaN	0.996925	1.17044e-05	115.1	91.145	115.1	-0.13054	1393000	965	A6NHR9	965	A6NHR9	A6NHR9	Structural maintenance of chromosomes flexible hinge domain-containing protein 1		SMCHD1	QVEVLDESDNITAQPKLIVHCKFSGAPNLPV	1	17
NaN	NaN	NaN	NaN	NaN	-8.39363	NaN	NaN	NaN	0.966927	0.000114621	97.253	57.745	97.253	0.25001	6901300	274	O00231	274	O00231	O00231	26S proteasome non-ATPase regulatory subunit 11		PSMD11	IMLNTPEDVQALVSGKLALRYAGRQTEALKC	3	72
NaN	NaN	NaN	NaN	NaN	-10.4913	NaN	NaN	NaN	1	0.00996261	105.65	56.167	105.65	0.67251	1612400	674	O15226	674	O15226	O15226	NF-kappa-B-repressing factor		NKRF	VVGRKRRKEDLLDQLKQEGQVGHYELVMPQA	8	133
NaN	NaN	NaN	NaN	-9.41741	NaN	NaN	NaN	NaN	1	0.0151651	139.76	77.996	139.76	0.41831	4675100	469	O60341	469	O60341	O60341	Lysine-specific histone demethylase 1A		KDM1A	KIKELHQQYKEASEVKPPRDITAEFLVKSKH	11	206
NaN	NaN	NaN	NaN	NaN	-9.84068	NaN	NaN	NaN	0.808988	0.011018	56.298	44.557	56.298	0.076962	2531200	109	O60814;P57053;P62807;Q99877;Q93079;Q5QNW6;P58876;Q99879;Q96A08;Q16778;P33778;P23527;Q99880	109;109;109;109;109;109;109;109;110;109;109;109;109	O60814;P62807;Q16778;Q99880	P62807	Histone H2B type 1-K;Histone H2B type F-S;Histone H2B type 1-C/E/F/G/I;Histone H2B type 1-N;Histone H2B type 1-H;Histone H2B type 2-F;Histone H2B type 1-D;Histone H2B type 1-M;Histone H2B type 1-A;Histone H2B type 2-E;Histone H2B type 1-B;Histone H2B type 1-O;Histone H2B type 1-L		HIST1H2BK;H2BFS;HIST1H2BC;HIST1H2BN;HIST1H2BH;HIST2H2BF;HIST1H2BD;HIST1H2BM;HIST1H2BA;HIST2H2BE;HIST1H2BB;HIST1H2BO;HIST1H2BL	EIQTAVRLLLPGELAKHAVSEGTKAVTKYTS	12	225;1122;1536;2103
NaN	NaN	NaN	NaN	-9.87479	NaN	NaN	NaN	NaN	0.5	0.0280361	86.641	37.937	86.641	0.61181	3404900	467	O60832	467	O60832	O60832	H/ACA ribonucleoprotein complex subunit 4		DKC1	ESESDETPPAAPQLIKKEKKKSKKDKKAKAG	15	228
NaN	NaN	NaN	NaN	-9.87479	NaN	NaN	NaN	NaN	0.5	0.0280361	86.641	37.937	86.641	0.61181	3404900	468	O60832	468	O60832	O60832	H/ACA ribonucleoprotein complex subunit 4		DKC1	SESDETPPAAPQLIKKEKKKSKKDKKAKAGL	16	228
NaN	NaN	NaN	NaN	-11.1364	NaN	NaN	NaN	NaN	1	0.035415	83.729	47.536	83.729	1.3092	1420100	123	O75367	123	O75367	O75367	Core histone macro-H2A.1		H2AFY	NIHPELLAKKRGSKGKLEAIITPPPAKKAKS	18	247
NaN	NaN	NaN	NaN	-12.4551	NaN	NaN	NaN	NaN	1	8.32788e-05	171.73	57.453	171.73	0.21361	569320	1106	O75376	1106	O75376	O75376	Nuclear receptor corepressor 1		NCOR1	PRQQESAKSATLPYIKQEEFSPRSQNSQPEG	19	249
NaN	NaN	NaN	NaN	NaN	-11.1792	NaN	NaN	NaN	0.996361	0.0026459	48.115	37.112	48.115	0.86441	1000900	413	O75533	413	O75533	O75533	Splicing factor 3B subunit 1		SF3B1	PLSDEELDAMFPEGYKVLPPPAGYVPIRTPA	20	267
NaN	NaN	NaN	NaN	-11.7797	NaN	NaN	NaN	NaN	1	0.00972579	71.073	36.809	71.073	1.201	909240	46	O75643	46	O75643	O75643	U5 small nuclear ribonucleoprotein 200 kDa helicase		SNRNP200	TRRDEPTGEVLSLVGKLEGTRMGDKAQRTKP	21	275
NaN	NaN	NaN	NaN	-10.9739	NaN	NaN	NaN	NaN	0.999632	0.029187	72.433	44.344	72.433	-0.69328	1589400	2456	O75691	2456	O75691	O75691	Small subunit processome component 20 homolog		UTP20	LITKLIKECNIIQFTKPAETLSKIWSHVHSH	23	277
NaN	NaN	NaN	NaN	-10.6309	NaN	NaN	NaN	NaN	0.999989	0.00220383	84.573	44.095	84.573	0.31723	2786500	67	O76003	67	O76003	O76003	Glutaredoxin-3		GLRX3	VMAELAKELPQVSFVKLEAEGVPEVSEKYEI	24	290
NaN	NaN	NaN	NaN	-9.52385	NaN	NaN	NaN	NaN	0.847369	3.85715e-06	113.33	60.03	113.33	0.15677	4342600	556	O94916	556	O94916	O94916	Nuclear factor of activated T-cells 5		NFAT5	YTPDPAAAGALNVNVKKEISSPARPCSFEEA	25	304
NaN	NaN	NaN	NaN	-11.055	NaN	NaN	NaN	NaN	1	0.00135078	71.558	34.788	71.558	-0.055571	1502500	1523	O95785	1523	O95785	O95785	Protein Wiz		WIZ	DGGERPLAASPPGTVKAEEHQRQNINKFERR	32	345
NaN	NaN	NaN	-8.37723	NaN	NaN	NaN	NaN	NaN	1	0.0321586	101.39	30.471	101.39	0.71975	1836200	206	P01106	206	P01106	P01106	Myc proto-oncogene protein		MYC	PSVVFPYPLNDSSSPKSCASQDSSAFSPSSD	34	376
NaN	NaN	NaN	NaN	-9.45151	NaN	NaN	NaN	NaN	1	0.0123221	88.133	26.921	88.133	0.52521	4565900	470	P02545	470	P02545	P02545	Prelamin-A/C;Lamin-A/C		LMNA	RNKSNEDQSMGNWQIKRQNGDDPLLTYRFPP	35	382
NaN	NaN	NaN	NaN	-10.5372	NaN	NaN	NaN	NaN	0.990433	0.00820415	90.385	57.391	90.385	-0.49972	2151300	794	P05556	794	P05556	P05556	Integrin beta-1		ITGB1	ENPIYKSAVTTVVNPKYEGK___________	39	423
NaN	NaN	NaN	NaN	NaN	-9.35871	NaN	NaN	NaN	1	1.80188e-12	63.433	49.389	63.433	1.0052	3535200	103	P06748	103	P06748	P06748	Nucleophosmin		NPM1	SLGGFEITPPVVLRLKCGSGPVHISGQHLVA	40	435
NaN	NaN	NaN	NaN	-11.1378	NaN	NaN	NaN	NaN	1	0.00387934	169.09	25.226	169.09	1.2845	1418700	284	P07910;O60812	284;271	P07910	P07910	Heterogeneous nuclear ribonucleoproteins C1/C2;Heterogeneous nuclear ribonucleoprotein C-like 1		HNRNPC;HNRNPCL1	DDDNEDRGDDQLELIKDDEKEAEEGEDDRDS	41	454
NaN	NaN	NaN	NaN	-11.0042	NaN	NaN	NaN	NaN	1	0.0148352	106.04	20.83	106.04	-0.1647	1556400	250	P07910	250	P07910	P07910	Heterogeneous nuclear ribonucleoproteins C1/C2		HNRNPC	EEQSSSSVKKDETNVKMESEGGADDSAEEGD	42	454
NaN	NaN	NaN	NaN	NaN	-9.38644	NaN	NaN	NaN	0.996061	0.00213507	71.592	32.98	71.592	-1.0491	3467900	116	P0C0S5;Q71UI9	116;116	P0C0S5;Q71UI9	P0C0S5	Histone H2A.Z;Histone H2A.V		H2AFZ;H2AFV	IKATIAGGGVIPHIHKSLIGKKGQQKTA___;IKATIAGGGVIPHIHKSLIGKKGQQKTV___	44	496;1703
NaN	NaN	NaN	NaN	-9.93219	NaN	NaN	NaN	NaN	0.581446	0.00116596	147.12	71.641	147.12	-0.4582	3272100	656	P11388	656	P11388	P11388	DNA topoisomerase 2-alpha		TOP2A	SGPEDDAAISLAFSKKQIDDRKEWLTNFMED	50	526
NaN	NaN	NaN	NaN	-9.66414	NaN	NaN	NaN	NaN	1	1.68999e-07	102.36	47.046	102.36	-1.0626	3940200	1385	P11388	1385	P11388	P11388	DNA topoisomerase 2-alpha		TOP2A	KPQKSVVSDLEADDVKGSVPLSSSPPATHFP	51	526
NaN	NaN	NaN	NaN	-8.4697	NaN	NaN	NaN	NaN	0.860494	0.0016474	120.66	58.501	94.673	1.3267	13786000	1196	P11388	1196	P11388	P11388	DNA topoisomerase 2-alpha		TOP2A	VEAKEKQDEQVGLPGKGGKAKGKKTQMAEVL	52	526
NaN	NaN	NaN	NaN	-8.18088	NaN	NaN	NaN	NaN	1	0.0225388	74.392	23.933	74.392	-1.1444	11016000	662	P11388;Q02880	662;683	P11388;Q02880	P11388	DNA topoisomerase 2-alpha;DNA topoisomerase 2-beta		TOP2A;TOP2B	AAISLAFSKKQIDDRKEWLTNFMEDRRQRKL;AAITLAFSKKKIDDRKEWLTNFMEDRRQRRL	53	526;1232
NaN	NaN	NaN	NaN	NaN	-8.92497	NaN	NaN	NaN	0.997903	8.94256e-05	90.561	61.937	90.561	0.097608	6809000	403	P11474	403	P11474	P11474	Steroid hormone receptor ERR1		ESRRA	LRQTAGKVLAHFYGVKLEGKVPMHKLFLEML	59	529
NaN	NaN	NaN	NaN	-11.2894	NaN	NaN	NaN	NaN	0.854465	0.0122836	105.14	61.367	105.14	-0.027259	1277200	63	P18077	63	P18077	P18077	60S ribosomal protein L35a		RPL35A	AYVYKAKNNTVTPGGKPNKTRVIWGKVTRAH	61	610
NaN	NaN	NaN	NaN	-10.9079	NaN	NaN	NaN	NaN	1	0.0310962	91.62	20.679	91.62	0.046789	1663800	78	P18847	78	P18847	P18847	Cyclic AMP-dependent transcription factor ATF-3		ATF3	ESVTVSDRPLGVSITKAEVAPEEDERKKRRR	62	619
NaN	NaN	NaN	NaN	-8.63354	NaN	NaN	NaN	NaN	1	0.0140575	72.819	46.695	72.819	-0.37865	8049300	241	P20700	241	P20700	P20700	Lamin-B1		LMNB1	RLVEVDSGRQIEYEYKLAQALHEMREQHDAQ	64	639
NaN	NaN	NaN	NaN	-8.23723	NaN	NaN	NaN	NaN	1	0.0244026	111.39	29.026	111.39	0.27766	10594000	145	P20700	145	P20700	P20700	Lamin-B1		LMNB1	GAQIKLREYEAALNSKDAALATALGDKKSLE	65	639
NaN	NaN	NaN	NaN	-9.9457	NaN	NaN	NaN	NaN	0.9223	0.000537725	57.802	33.749	57.802	-0.099479	3241600	306	P23497	306	P23497	P23497	Nuclear autoantigen Sp-100		SP100	VRLVDIKKEKPFSNSKVECQAQARTHHNQAS	66	671
NaN	NaN	NaN	NaN	NaN	-8.88363	NaN	NaN	NaN	0.5	0.000235867	78.234	41.151	78.234	-0.39157	4913900	162	P26373	162	P26373	P26373	60S ribosomal protein L13		RPL13	ATQLTGPVMPVRNVYKKEKARVITEEEKNFK	68	700
NaN	NaN	NaN	NaN	-8.68735	NaN	NaN	NaN	NaN	1	0.0171329	71.176	37.491	71.176	-0.87642	7754600	160	P29590	160	P29590	P29590	Protein PML		PML	QLLCAKCFEAHQWFLKHEARPLAELRNQSVR	70	737
NaN	NaN	NaN	NaN	-10.6678	NaN	NaN	NaN	NaN	1	0.0313113	87.498	43.199	87.498	-1.3045	1965100	426	P29590	426	P29590	P29590	Protein PML		PML	RDPIDVDLPEEAERVKAQVQALGLAEAQPMA	71	737
NaN	NaN	NaN	NaN	-9.71356	NaN	NaN	NaN	NaN	1	6.90003e-05	163.64	43.484	163.64	0.20334	17542000	490	P29590	490	P29590	P29590	Protein PML		PML	QKRKCSQTQCPRKVIKMESEEGKEARLARSS	72	737
NaN	NaN	NaN	NaN	-9.58354	NaN	NaN	NaN	NaN	1	0.00334664	105.03	59.945	105.03	1.573	4166600	11	P43358	11	P43358	P43358	Melanoma-associated antigen 4		MAGEA4	_____MSSEQKSQHCKPEEGVEAQEEALGLV	73	869
NaN	NaN	NaN	NaN	-10.465	NaN	NaN	NaN	NaN	0.889343	0.0187606	52.853	34.398	52.853	-0.13884	2261700	462	P49643	462	P49643	P49643	DNA primase large subunit		PRIM2	FFCESQRILNGGKDIKKEPIQPETPQPKPSV	75	929
NaN	NaN	NaN	NaN	-11.7161	NaN	NaN	NaN	NaN	1	0.00430841	128.28	46.945	128.28	-0.14014	2397800	120	P52272	120	P52272	P52272	Heterogeneous nuclear ribonucleoprotein M		HNRNPM	MDAEGKSRGCAVVEFKMEESMKKAAEVLNKH	77	987
NaN	NaN	NaN	NaN	-7.24803	NaN	NaN	NaN	NaN	0.998497	4.19655e-06	118.15	32.695	118.15	0.814	21030000	5	P55854	5	P55854	P55854	Small ubiquitin-related modifier 3		SUMO3	___________MSEEKPKEGVKTENDHINLK	82	1041
NaN	NaN	NaN	NaN	-11.407	NaN	NaN	NaN	NaN	0.614911	0.0213778	92.38	21.205	92.38	-0.77218	1177200	328	P60709;P63261;P68032;P68133;P63267;P62736	328;328;330;330;329;330	P60709;P63261;P68032	P63261	Actin, cytoplasmic 1;Actin, cytoplasmic 1, N-terminally processed;Actin, cytoplasmic 2;Actin, cytoplasmic 2, N-terminally processed;Actin, alpha cardiac muscle 1;Actin, alpha skeletal muscle;Actin, gamma-enteric smooth muscle;Actin, aortic smooth muscle		ACTB;ACTG1;ACTC1;ACTA1;ACTG2;ACTA2	MQKEITALAPSTMKIKIIAPPERKYSVWIGG	84	1056;1152;1157
NaN	NaN	NaN	NaN	NaN	-10.6999	NaN	NaN	NaN	1	0.00731677	46.027	24.493	46.027	1.0582	1395300	156	P62917	156	P62917	P62917	60S ribosomal protein L8		RPL8	PETKKTRVKLPSGSKKVISSANRAVVGVVAG	92	1136
NaN	NaN	NaN	NaN	-8.49073	NaN	NaN	NaN	NaN	1	0.0144931	81.632	41.901	81.632	0.37161	8886900	91	Q00613	91	Q00613	Q00613	Heat shock factor protein 1		HSF1	YGFRKVVHIEQGGLVKPERDDTEFQHPCFLR	99	1207
NaN	NaN	NaN	NaN	-11.1079	NaN	NaN	NaN	NaN	0.999982	0.000231439	111.83	65.762	111.83	0.38486	2671600	583	Q01780	583	Q01780	Q01780	Exosome component 10		EXOSC10	EMHLLIQQAREMPLLKSEVAAGVKKSGPLPS	100	1220
NaN	NaN	NaN	NaN	-12.4822	NaN	NaN	NaN	NaN	0.999997	0.00693855	79.614	42.188	79.614	1.6133	558710	839	Q13129	839	Q13129	Q13129	Zinc finger protein Rlf		RLF	MHNVENSNGDIKKSVKLEESATGEKQDCINQ	104	1320
NaN	NaN	NaN	NaN	-10.1661	NaN	NaN	NaN	NaN	1	0.000545552	93.424	93.424	93.424	0.89403	2782400	126	Q13151	126	Q13151	Q13151	Heterogeneous nuclear ribonucleoprotein A0		HNRNPA0	EGDLIEHFSQFGTVEKAEIIADKQSGKKRGF	105	1324
NaN	NaN	NaN	NaN	-6.61048	NaN	NaN	NaN	NaN	1	0.00025032	163.72	52.683	105.78	-0.91813	32716000	600	Q13428	600	Q13428	Q13428	Treacle protein		TCOF1	AKGPPQKAGPVAVQVKAEKPMDNSESSEESS	106	1347
NaN	NaN	NaN	NaN	-10.5487	NaN	NaN	NaN	NaN	1	0.00011924	110.92	38.271	110.92	0.27888	2134200	1238	Q13428	1238	Q13428	Q13428	Treacle protein		TCOF1	PKLDSSPSVSSTLAAKDDPDGKQEAKPQQAA	107	1347
NaN	NaN	NaN	NaN	-9.67435	NaN	NaN	NaN	NaN	1	1.07412e-10	149.3	79.848	77.746	0.30066	3912400	470	Q13428	470	Q13428	Q13428	Treacle protein		TCOF1	PPRKTGPAAAQVQVGKQEEDSRSSSEESDSD	108	1347
NaN	NaN	NaN	NaN	-6.84239	NaN	NaN	NaN	NaN	0.773483	6.41199e-05	85.248	85.248	85.248	0.21783	40220000	24	Q13601	24	Q13601	Q13601	KRR1 small subunit processome component homolog		KRR1	PEKGAGKSEFRNQKPKPENQDESELLTVPDG	111	1368
NaN	NaN	NaN	NaN	-12.3832	NaN	NaN	NaN	NaN	0.999729	0.0167979	61.226	61.226	61.226	1.6018	598410	369	Q13601	369	Q13601	Q13601	KRR1 small subunit processome component homolog		KRR1	KNKKLGALTAEEIALKMEADEKKKKKKK___	112	1368
NaN	NaN	NaN	NaN	-5.63499	NaN	NaN	NaN	NaN	0.858948	2.03276e-15	115.57	70.722	115.57	-0.90126	64330000	650	Q14149	650	Q14149	Q14149	MORC family CW-type zinc finger protein 3		MORC3	GNTAATQTEVPSLVVKKEETVEDEIDVRNDA	113	1399
NaN	NaN	NaN	NaN	-7.75031	NaN	NaN	NaN	NaN	0.564276	1.87114e-27	137.61	91.733	137.61	-0.42554	14847000	651	Q14149	651	Q14149	Q14149	MORC family CW-type zinc finger protein 3		MORC3	NTAATQTEVPSLVVKKEETVEDEIDVRNDAV	114	1399
NaN	NaN	NaN	NaN	-8.35519	NaN	NaN	NaN	NaN	0.745747	0.00422465	82.908	31.033	82.908	-1.4275	9762300	517	Q14151	517	Q14151	Q14151	Scaffold attachment factor B2		SAFB2	KEKLSSVDRHHSVEIKIEKTVIKKEEKIEKK	117	1400
NaN	NaN	NaN	NaN	NaN	-10.3957	NaN	NaN	NaN	0.681136	0.00597771	41.749	32.137	41.749	-2.2592	1722800	861	Q14202	861	Q14202	Q14202	Zinc finger MYM-type protein 3		ZMYM3	CKVEMKSKGSQTEEWKPQVIVLPIPVPIFVP	118	1407
NaN	NaN	NaN	NaN	-11.5135	NaN	NaN	NaN	NaN	0.999978	0.012206	63.631	36.602	63.631	1.718	1093500	810	Q14692	810	Q14692	Q14692	Ribosome biogenesis protein BMS1 homolog		BMS1	KSGPNTQNEDIEKEVKEEIDPDEEESAKKKH	119	1437
NaN	NaN	NaN	NaN	-11.5362	NaN	NaN	NaN	NaN	0.999525	0.00904718	96.64	32.09	96.64	-2.1021	1076400	1647	Q14839	1647	Q14839	Q14839	Chromodomain-helicase-DNA-binding protein 4		CHD4	ETEPKGAADVEKVEEKSAIDLTPIVVEDKEE	120	1447
NaN	NaN	NaN	NaN	-12.603	NaN	NaN	NaN	NaN	0.999979	0.00833006	49.25	35.623	49.25	0.10275	513860	179	Q15916	179	Q15916	Q15916	Zinc finger and BTB domain-containing protein 6		ZBTB6	IEISEDSPVNIDFHVKEEESNALQSTVESLT	121	1513
NaN	NaN	NaN	NaN	-11.6245	NaN	NaN	NaN	NaN	1	7.85305e-08	116.35	72.668	116.35	1.8298	1012500	219	Q16649	219	Q16649	Q16649	Nuclear factor interleukin-3-regulated protein		NFIL3	VQGSCRSPENKFQIIKQEPMELESYTREPRD	122	1529
NaN	NaN	NaN	NaN	NaN	-10.473	NaN	NaN	NaN	0.999989	3.2696e-10	108.18	58.1	108.18	-0.45506	1633000	674	Q16666	674	Q16666	Q16666	Gamma-interferon-inducible protein 16		IFI16	MEIPKGLIRSASVTPKINQLCSQTKGSFVNG	123	1531
NaN	NaN	NaN	NaN	NaN	-9.57425	NaN	NaN	NaN	0.548802	2.89114e-05	87.468	67.705	87.468	-1.1975	3813500	120	Q16777	120	Q16777	Q16777	Histone H2A type 2-C		HIST2H2AC	QGGVLPNIQAVLLPKKTESHKAKSK______	125	1535
NaN	NaN	NaN	NaN	NaN	-10.1421	NaN	NaN	NaN	0.970302	0.0157923	60.489	43.874	60.489	-0.42195	2054000	25	Q49A26	25	Q49A26	Q49A26	Putative oxidoreductase GLYR1		GLYR1	DLVWGKLGRYPPWPGKIVNPPKDLKKPRGKK	131	1568
NaN	NaN	NaN	NaN	-10.0966	NaN	NaN	NaN	NaN	1	0.0360319	94.203	51.889	94.203	0.012084	2919700	116	Q5JPI3	116	Q5JPI3	Q5JPI3	Uncharacterized protein C3orf38		C3orf38	KQPQLKLKETPEPVTKTEDIHLFQQQVKEDK	132	1588
NaN	NaN	NaN	NaN	-9.5625	NaN	NaN	NaN	NaN	0.999995	0.012115	80.975	30.82	80.975	0.2068	4227800	425	Q5QJE6	425	Q5QJE6	Q5QJE6	Deoxynucleotidyltransferase terminal-interacting protein 2		DNTTIP2	EDMNSEGNVDFECDTKLYTSAPNTSQGKDNS	133	1598
NaN	NaN	NaN	NaN	-11.2094	NaN	NaN	NaN	NaN	0.883356	0.0196365	71.558	63.948	71.558	1.1813	1350000	310	Q6NT76	310	Q6NT76	Q6NT76	Homeobox-containing protein 1		HMBOX1	AKREEIANACNAVIQKPGKKLSDLERVTSLK	136	1647
NaN	NaN	NaN	NaN	-12.1706	NaN	NaN	NaN	NaN	0.999561	0.0101113	56.407	34.361	56.407	0.50091	693420	590	Q6PJG2	590	Q6PJG2	Q6PJG2	ELM2 and SANT domain-containing protein 1		ELMSAN1	IPGTDAQAQAEDMNVKLEGEPSVRKPKQRPR	139	1670
NaN	NaN	NaN	NaN	-10.6933	NaN	NaN	NaN	NaN	1	0.000805116	140.5	36.938	140.5	-0.4988	1930700	1037	Q6PL18	1037	Q6PL18	Q6PL18	ATPase family AAA domain-containing protein 2		ATAD2	VTVIKQPMDLSSVISKIDLHKYLTVKDYLRD	140	1673
NaN	NaN	NaN	NaN	NaN	-11.5896	NaN	NaN	NaN	1	0.00816336	111.61	66.743	111.61	2.5235	753110	1090	Q6PL18	1090	Q6PL18	Q6PL18	ATPase family AAA domain-containing protein 2		ATAD2	RHRACALRDTAYAIIKEELDEDFEQLCEEIQ	141	1673
NaN	NaN	NaN	NaN	NaN	-10.2053	NaN	NaN	NaN	1	2.03758e-08	107.56	67.647	89.846	0.82908	5621600	226	Q7L2Z9	226	Q7L2Z9	Q7L2Z9	Centromere protein Q		CENPQ	LPELSQKTLKAPTLQKEILALIPNQNALLKD	143	1712
NaN	NaN	NaN	NaN	-10.9046	NaN	NaN	NaN	NaN	0.999908	0.00999744	47.568	27.2	47.568	0.1835	1667600	911	Q7Z5K2	911	Q7Z5K2	Q7Z5K2	Wings apart-like protein homolog		WAPAL	QQYNRAEDSICLADSKPLPHQNVTNHVGKAV	145	1733
NaN	NaN	NaN	NaN	-12.5089	NaN	NaN	NaN	NaN	0.999992	0.0395439	77.754	26.967	77.754	0.22344	548490	1067	Q8IX12	1067	Q8IX12	Q8IX12	Cell division cycle and apoptosis regulator protein 1		CCAR1	EQKLQLLEEKTDEDEKTILNLENSNKSLSGE	147	1774
NaN	NaN	NaN	NaN	-12.5609	NaN	NaN	NaN	NaN	0.54341	0.0376185	55.763	46.914	55.763	0.12855	529070	1016	Q8IX12	1016	Q8IX12	Q8IX12	Cell division cycle and apoptosis regulator protein 1		CCAR1	GNRLLLPTPTVKQESKDVEENVGLIVYNGAM	148	1774
NaN	NaN	NaN	NaN	-10.4215	NaN	NaN	NaN	NaN	1	4.71191e-09	187.97	53.725	187.97	-0.60418	3691600	114	Q8IXT5	114	Q8IXT5	Q8IXT5	RNA-binding protein 12B		RBM12B	GTSGVDSLSNFIESVKEEASNSGYGSSINQD	150	1779
NaN	NaN	NaN	NaN	-11.4384	NaN	NaN	NaN	NaN	1	0.000417019	106.17	52.605	93.494	-0.8995	4524300	228	Q8NC51	228	Q8NC51	Q8NC51	Plasminogen activator inhibitor 1 RNA-binding protein		SERBP1	EDKRGGSGSHNWGTVKDELTESPKYIQKQIS	151	1831
NaN	NaN	NaN	NaN	-10.0102	NaN	NaN	NaN	NaN	1	1.39168e-05	150.61	58.742	150.61	-0.33767	3099800	30	Q8TAD8	30	Q8TAD8	Q8TAD8	Smad nuclear-interacting protein 1		SNIP1	RHRDGDVVLPAGVVVKQERLSPEVAPPAHRR	153	1863
NaN	NaN	NaN	NaN	-9.09227	NaN	NaN	NaN	NaN	1	0.0333019	129.84	53.695	129.84	-3.1186	5856900	277	Q969G3	277	Q969G3	Q969G3	SWI/SNF-related matrix-associated actin-dependent regulator of chromatin subfamily E member 1		SMARCE1	STDSFNNELKRLCGLKVEVDMEKIAAEIAQA	156	1964
NaN	NaN	NaN	NaN	-11.6935	NaN	NaN	NaN	NaN	1	0.0282623	64.203	52.494	64.203	0.71952	965180	670	Q96T88	670	Q96T88	Q96T88	E3 ubiquitin-protein ligase UHRF1		UHRF1	GPSRAGSPRRTSKKTKVEPYSLTAQQSSLIR	160	2074
NaN	NaN	NaN	NaN	-10.7445	NaN	NaN	NaN	NaN	0.979643	0.00446583	118.13	54.367	118.13	1.4726	1863300	170	Q99728	170	Q99728	Q99728	BRCA1-associated RING domain protein 1		BARD1	RYVVSKASVQTQPAIKKDASAQQDSYEFVSP	162	2094
NaN	NaN	NaN	NaN	-6.43467	NaN	NaN	NaN	NaN	1	1.37493e-06	154.47	60.279	154.47	-1.2854	36956000	271	Q9BYG3	271	Q9BYG3	Q9BYG3	MKI67 FHA domain-interacting nucleolar phosphoprotein		NIFK	DKDDEIVFKQPISCVKEEIQETQTPTHSRKK	163	2175
NaN	NaN	NaN	NaN	-12.2507	NaN	NaN	NaN	NaN	0.999999	0.000908779	77.39	32.774	77.39	-0.37749	655950	1573	Q9H2Y7	1573	Q9H2Y7	Q9H2Y7	Zinc finger protein 106		ZNF106	LVSRKCIGVFEGHTSKVNCLLVTQTSGKNAA	168	2223
NaN	NaN	NaN	NaN	NaN	-11.6966	NaN	NaN	NaN	1	0.00123475	77.873	66.227	77.873	-0.30785	699270	909	Q9H583	909	Q9H583	Q9H583	HEAT repeat-containing protein 1;HEAT repeat-containing protein 1, N-terminally processed		HEATR1	LYVGCAMLSSQKTQCKHQLASISSPVVTSLL	174	2239
NaN	NaN	NaN	NaN	-12.0547	NaN	NaN	NaN	NaN	0.999998	0.0280287	81.311	81.311	81.311	0.22362	751440	573	Q9H8H0	573	Q9H8H0	Q9H8H0	Nucleolar protein 11		NOL11	NNCDQELNKKPQDETKESTSCPVVQKRAALL	175	2252
NaN	NaN	NaN	NaN	-10.2134	NaN	NaN	NaN	NaN	1	0.00145359	104.21	37.944	104.21	1.2563	2692600	684	Q9H9B1	684	Q9H9B1	Q9H9B1	Histone-lysine N-methyltransferase EHMT1		EHMT1	TTTGSAAGPPLSEDDKLQGAASHVPEGFDPT	179	2259
NaN	NaN	NaN	NaN	-9.06538	NaN	NaN	NaN	NaN	1	0.0138472	75.358	75.358	75.358	-1.8455	5967100	139	Q9NW64	139	Q9NW64	Q9NW64	Pre-mRNA-splicing factor RBM22		RBM22	EISNSDGTRPVGMLGKATSTSDMLLKLARTT	183	2367
NaN	NaN	NaN	NaN	-11.3067	NaN	NaN	NaN	NaN	1	0.0213318	87.616	37.803	87.616	-0.60741	1262000	427	Q9UBT2	427	Q9UBT2	Q9UBT2	SUMO-activating enzyme subunit 2		UBA2	QCRTIFLNKQPNPRKKLLVPCALDPPNPNCY	189	2424
NaN	NaN	NaN	NaN	-11.2805	NaN	NaN	NaN	NaN	0.999976	0.000107112	106.36	106.36	106.36	0.096827	1285100	191	Q9UKM9	191	Q9UKM9	Q9UKM9	RNA-binding protein Raly		RALY	SSAKIKLKSSELQAIKTELTQIKSNIDALLS	192	2473
NaN	NaN	NaN	NaN	-12.5855	NaN	NaN	NaN	NaN	1	0.000907212	84.874	52.14	84.874	2.6142	520120	441	Q9UKY1	441	Q9UKY1	Q9UKY1	Zinc fingers and homeoboxes protein 1		ZHX1	IQKSQVPAAQPTAETKPATAAVPTSQSVKHE	193	2477
NaN	NaN	NaN	NaN	-9.45898	NaN	NaN	NaN	NaN	0.999999	0.00505396	74.772	28.982	74.772	0.65315	4542300	454	Q9UKY1	454	Q9UKY1	Q9UKY1	Zinc fingers and homeoboxes protein 1		ZHX1	ETKPATAAVPTSQSVKHETALVNPDSFGIRA	194	2477
NaN	NaN	NaN	NaN	NaN	-11.2727	NaN	NaN	NaN	1	0.0138593	102.62	40.213	102.62	0.32498	938070	445	Q9UQE7	445	Q9UQE7	Q9UQE7	Structural maintenance of chromosomes protein 3		SMC3	NLEQYNKLDQDLNEVKARVEELDRKYYEVKN	197	2516
NaN	NaN	NaN	NaN	NaN	-11.4411	NaN	NaN	NaN	1	0.0167634	57.338	48.948	57.338	-0.34335	834730	115	Q9UQR1	115	Q9UQR1	Q9UQR1	Zinc finger protein 148		ZNF148	LPQGLQYALNVPISVKQEITFTDVSEQLMRD	198	2518
NaN	NaN	NaN	NaN	-12.6397	NaN	NaN	NaN	NaN	1	0.000696054	83.37	45.192	83.37	0.32894	500950	9	Q9Y230	9	Q9Y230	Q9Y230	RuvB-like 2		RUVBL2	_______MATVTATTKVPEIRDVTRIERIGA	199	2521
NaN	NaN	NaN	NaN	-10.0873	NaN	NaN	NaN	NaN	0.905375	0.0197241	89.301	32.349	89.301	0.84788	2938500	444	Q9Y2X3	444	Q9Y2X3	Q9Y2X3	Nucleolar protein 58		NOP58	DPSGDSTLPTCSKKRKIEQVDKEDEITEKKA	200	2551
NaN	NaN	NaN	NaN	-9.92055	NaN	NaN	NaN	NaN	1	0.0189997	72.446	33.299	72.446	0.29728	3298600	2543	Q9Y4A5	2543	Q9Y4A5	Q9Y4A5	Transformation/transcription domain-associated protein		TRRAP	ADSHDRAAFAMVTHVKQEPRERENSESKEED	202	2581
NaN	NaN	NaN	NaN	NaN	-10.1454	NaN	NaN	NaN	0.539612	0.0175615	52.862	31.312	52.862	0.48878	2049200	302	Q9Y4E5	302	Q9Y4E5	Q9Y4E5	Zinc finger protein 451		ZNF451	NKGIAHPISFPSFAKKLLISLCKDVPFQVKC	204	2586
NaN	-10.4236	NaN	NaN	NaN	NaN	NaN	-7.68606	NaN	0.5	0.0309553	72.819	36.846	72.819	-0.21523	2342800	345	P11142	345	P11142	P11142	Heat shock cognate 71 kDa protein		HSPA8	QIHDIVLVGGSTRIPKIQKLLQDFFNGKELN	48	521
NaN	-10.4236	NaN	NaN	NaN	NaN	NaN	-7.68606	NaN	0.5	0.0309553	72.819	36.846	72.819	-0.21523	2342800	348	P11142	348	P11142	P11142	Heat shock cognate 71 kDa protein		HSPA8	DIVLVGGSTRIPKIQKLLQDFFNGKELNKSI	49	521
NaN	NaN	NaN	NaN	NaN	NaN	NaN	-9.68615	NaN	0.778848	0.0303556	78.903	30.243	78.903	0.7741	500370	154	O00148	154	O00148	O00148	ATP-dependent RNA helicase DDX39A		DDX39A	MPSVKVSVFFGGLSIKKDEEVLKKNCPHVVV	2	67
NaN	NaN	NaN	NaN	NaN	NaN	NaN	-8.68577	NaN	0.55099	0.0193006	58.904	32.427	58.904	0.69396	1001000	288	O00231	288	O00231	O00231	26S proteasome non-ATPase regulatory subunit 11		PSMD11	GKLALRYAGRQTEALKCVAQASKNRSLADFE	4	72
NaN	NaN	NaN	NaN	NaN	NaN	NaN	-9.00099	NaN	0.998315	0.00354147	73.322	54.278	73.322	0.086523	804530	215	P04406	215	P04406	P04406	Glyceraldehyde-3-phosphate dehydrogenase		GAPDH	RGALQNIIPASTGAAKAVGKVIPELNGKLTG	36	401
NaN	NaN	NaN	NaN	NaN	NaN	NaN	-9.06644	NaN	0.5	1.03145e-06	101.59	95.182	54.834	-0.49447	768850	119	Q99878;Q96KK5;P0C0S8;Q9BTM1;Q8IUE6;P20671;Q6FI13	119;119;119;119;119;119;119	Q99878;P20671;Q6FI13	Q6FI13	Histone H2A type 1-J;Histone H2A type 1-H;Histone H2A type 1;Histone H2A.J;Histone H2A type 2-B;Histone H2A type 1-D;Histone H2A type 2-A		HIST1H2AJ;HIST1H2AH;HIST1H2AG;H2AFJ;HIST2H2AB;HIST1H2AD;HIST2H2AA3	AQGGVLPNIQAVLLPKKTESHHKAKGK____;AQGGVLPNIQAVLLPKKTESHHKTK______	47	497;637;1637
NaN	NaN	NaN	NaN	NaN	NaN	NaN	-5.5514	NaN	0.994222	0.0149753	67.326	27.447	67.326	0.37103	8789700	46	P61964	46	P61964	P61964	WD repeat-containing protein 5		WDR5	VKPNYALKFTLAGHTKAVSSVKFSPNGEWLA	90	1088
NaN	NaN	NaN	NaN	NaN	NaN	NaN	-9.22566	NaN	0.5	0.00788113	44.105	28.163	44.105	1.957	688510	46	P63165	46	P63165	P63165	Small ubiquitin-related modifier 1		SUMO1	SSEIHFKVKMTTHLKKLKESYCQRQGVPMNS	94	1145
NaN	NaN	NaN	NaN	NaN	NaN	NaN	-9.22566	NaN	0.5	0.00788113	44.105	28.163	44.105	1.957	688510	48	P63165	48	P63165	P63165	Small ubiquitin-related modifier 1		SUMO1	EIHFKVKMTTHLKKLKESYCQRQGVPMNSLR	95	1145
NaN	NaN	NaN	NaN	NaN	NaN	NaN	-9.06644	NaN	0.5	0.000350947	55.985	48.888	54.834	-0.49447	768850	119	Q16777	119	Q16777	Q16777	Histone H2A type 2-C		HIST2H2AC	AQGGVLPNIQAVLLPKKTESHKAKSK_____	124	1535
NaN	NaN	NaN	NaN	NaN	NaN	NaN	-8.18825	NaN	1	0.00632201	80.238	59.792	80.238	1.1015	1413200	701	Q8IWA0	701	Q8IWA0	Q8IWA0	WD repeat-containing protein 75		WDR75	AEESLPTTPFYFILGKHRQQQDEKLNETLEN	146	1769
NaN	NaN	NaN	NaN	NaN	NaN	NaN	-8.6086	NaN	0.999999	0.00846043	61.353	39.307	61.353	1.6635	1056000	9	Q93045	9	Q93045	Q93045	Stathmin-2		STMN2	_______MAKTAMAYKEKMKELSMLSLICSC	154	1958
NaN	NaN	NaN	NaN	NaN	NaN	NaN	-7.94297	NaN	0.829372	0.0153318	50.029	29.603	50.029	0.12532	1675100	517	Q9Y5J1	517	Q9Y5J1	Q9Y5J1	U3 small nucleolar RNA-associated protein 18 homolog		UTP18	VHLPSCTVFSNFPVIKNKNISHVHTMDFSPR	207	2600
NaN	NaN	NaN	NaN	NaN	NaN	NaN	-7.98172	-9.48846	0.999723	0.000780446	73.655	53.606	73.655	0.89204	1952000	108	P62841	108	P62841	P62841	40S ribosomal protein S15		RPS15	MVGVYNGKTFNQVEIKPEMIGHYLGEFSITY	91	1126
NaN	-8.64443	NaN	-4.07425	NaN	NaN	NaN	-4.99982	NaN	0.999313	6.20676e-16	183.88	100.8	183.88	0.88855	50299000	7	P55854	7	P55854	P55854	Small ubiquitin-related modifier 3		SUMO3	_________MSEEKPKEGVKTENDHINLKVA	83	1041
NaN	NaN	NaN	NaN	NaN	-9.42446	NaN	NaN	-10.0687	0.999203	0.011578	73.927	45.96	73.927	1.0489	3592600	807	Q7Z3K3	807	Q7Z3K3	Q7Z3K3	Pogo transposable element with ZNF domain		POGZ	NNHVPRKSPKYLALFKNSVSGIKLACTSCTF	144	1725
NaN	-7.71454	NaN	NaN	NaN	-9.89049	NaN	NaN	-10.4491	1	0.0241724	100.38	43.201	100.38	-0.019665	24500000	829	Q9H2P0	829	Q9H2P0	Q9H2P0	Activity-dependent neuroprotector homeobox protein		ADNP	DCEKYKPGVLLGFNMKELNKVKHEMDFDAEW	167	2219
NaN	NaN	NaN	NaN	-7.18422	NaN	NaN	NaN	-7.55558	0.973711	1.16651e-05	129.11	60.166	88.133	0.2058	23208000	1504	Q9H2Y7	1504	Q9H2Y7	Q9H2Y7	Zinc finger protein 106		ZNF106	IPVSVAETQTVISSIKGSKNSSEISSEPGDD	169	2223
NaN	-1.34842	-0.196632	-0.621616	-3.12002	NaN	NaN	-2.56703	-1.83456	0.999304	3.10241e-07	151.31	70.838	137.27	0.38258	2371600000	7	P61956	7	P61956	P61956	Small ubiquitin-related modifier 2		SUMO2	_________MADEKPKEGVKTENNDHINLKV	88	1087
NaN	NaN	NaN	NaN	NaN	-6.6715	NaN	-6.68476	NaN	1	1.04437e-33	153.21	107.05	153.21	0.19011	26776000	252	Q9H8H0	252	Q9H8H0	Q9H8H0	Nucleolar protein 11		NOL11	ADPEKNQSLVKSLLLKAVVSGNARNGVALTA	178	2252
-7.21881	NaN	NaN	NaN	NaN	NaN	NaN	NaN	NaN	0.5	0.0247004	55.676	55.676	55.676	0.53172	692740	1453	Q13459	1453	Q13459	Q13459	Unconventional myosin-IXb		MYO9B	ENAVSGHVVLEATTMKKGLEAPSGQQHRHAA	109	1352
-7.21881	NaN	NaN	NaN	NaN	NaN	NaN	NaN	NaN	0.5	0.0247004	55.676	55.676	55.676	0.53172	692740	1454	Q13459	1454	Q13459	Q13459	Unconventional myosin-IXb		MYO9B	NAVSGHVVLEATTMKKGLEAPSGQQHRHAAG	110	1352
NaN	NaN	NaN	NaN	NaN	NaN	NaN	NaN	NaN	1	0.0390319	48.004	44.86	48.004	-0.47546	0	332	O43236	332	O43236	O43236	Septin-4		SEPT4	IYQFPDCDSDEDEDFKLQDQALKESIPFAVI	9	156
NaN	NaN	NaN	NaN	NaN	NaN	NaN	NaN	NaN	0.166667	0.00369985	55.452	55.452	55.452	1.5134	0	230	O95243	230	O95243	O95243	Methyl-CpG-binding domain protein 4		MBD4	KEDEGVDDVNFRKVRKPKGKVTILKGIPIKK	26	319
NaN	NaN	NaN	NaN	NaN	NaN	NaN	NaN	NaN	0.166667	0.00369985	55.452	55.452	55.452	1.5134	0	232	O95243	232	O95243	O95243	Methyl-CpG-binding domain protein 4		MBD4	DEGVDDVNFRKVRKPKGKVTILKGIPIKKTK	27	319
NaN	NaN	NaN	NaN	NaN	NaN	NaN	NaN	NaN	0.166667	0.00369985	55.452	55.452	55.452	1.5134	0	234	O95243	234	O95243	O95243	Methyl-CpG-binding domain protein 4		MBD4	GVDDVNFRKVRKPKGKVTILKGIPIKKTKKG	28	319
NaN	NaN	NaN	NaN	NaN	NaN	NaN	NaN	NaN	0.166667	0.00369985	55.452	55.452	55.452	1.5134	0	239	O95243	239	O95243	O95243	Methyl-CpG-binding domain protein 4		MBD4	NFRKVRKPKGKVTILKGIPIKKTKKGCRKSC	29	319
NaN	NaN	NaN	NaN	NaN	NaN	NaN	NaN	NaN	0.166667	0.00369985	55.452	55.452	55.452	1.5134	0	244	O95243	244	O95243	O95243	Methyl-CpG-binding domain protein 4		MBD4	RKPKGKVTILKGIPIKKTKKGCRKSCSGFVQ	30	319
NaN	NaN	NaN	NaN	NaN	NaN	NaN	NaN	NaN	0.166667	0.00369985	55.452	55.452	55.452	1.5134	0	245	O95243	245	O95243	O95243	Methyl-CpG-binding domain protein 4		MBD4	KPKGKVTILKGIPIKKTKKGCRKSCSGFVQS	31	319
NaN	NaN	NaN	NaN	NaN	NaN	NaN	NaN	NaN	0.333333	0.0172325	72.951	66.724	72.951	0.55099	0	126	Q99878;Q96KK5;P0C0S8;P20671;Q6FI13	126;126;126;126;126	Q99878;P20671;Q6FI13	Q6FI13	Histone H2A type 1-J;Histone H2A type 1-H;Histone H2A type 1;Histone H2A type 1-D;Histone H2A type 2-A		HIST1H2AJ;HIST1H2AH;HIST1H2AG;HIST1H2AD;HIST2H2AA3	NIQAVLLPKKTESHHKAKGK___________;NIQAVLLPKKTESHHKTK_____________	46	497;637;1637
NaN	NaN	NaN	NaN	NaN	NaN	NaN	NaN	NaN	0.360287	0.00130181	104.76	104.76	104.76	-1.4975	0	1237	P11388	1237	P11388	P11388	DNA topoisomerase 2-alpha		TOP2A	RITIEMKAEAEKKNKKKIKNENTEGSPQEDG	58	526
NaN	NaN	NaN	NaN	NaN	NaN	NaN	NaN	NaN	0.412014	0.025186	69.451	23.382	69.451	-1.4601	0	361	P61163;P42025	361;361	P61163	P61163	Alpha-centractin;Beta-centractin		ACTR1A;ACTR1B	ILASLDTFKKMWVSKKEYEEDGARSIHRKTF	85	1070
NaN	NaN	NaN	NaN	NaN	NaN	NaN	NaN	NaN	1	0.0379408	52.79	20.184	52.79	-3.2756	0	4794	Q03001	4794	Q03001	Q03001	Dystonin		DST	AQKMKQEIQQEKKQIKVAQALCEDLSALVKE	101	1233
NaN	NaN	NaN	NaN	NaN	NaN	NaN	NaN	NaN	0.333333	0.000350947	55.985	48.888	55.985	1.0244	0	125	Q16777	125	Q16777	Q16777	Histone H2A type 2-C		HIST2H2AC	PNIQAVLLPKKTESHKAKSK___________	126	1535
NaN	NaN	NaN	NaN	NaN	NaN	NaN	NaN	NaN	1	0.00853878	98.048	20.371	98.048	4.0463	0	476	Q5T7W7	476	Q5T7W7	Q5T7W7	Thiosulfate sulfurtransferase/rhodanese-like domain-containing protein 2		TSTD2	DKGSRKVSGPMQDSFKEECECTARRPRIPRE	134	1610
NaN	NaN	NaN	NaN	NaN	NaN	NaN	NaN	NaN	0.471894	0.000272975	88.551	54.769	88.551	0.034558	0	313	Q6NT76	313	Q6NT76	Q6NT76	Homeobox-containing protein 1		HMBOX1	EEIANACNAVIQKPGKKLSDLERVTSLKVYN	137	1647
NaN	NaN	NaN	NaN	NaN	NaN	NaN	NaN	NaN	0.471894	0.000272975	88.551	54.769	88.551	0.034558	0	314	Q6NT76	314	Q6NT76	Q6NT76	Homeobox-containing protein 1		HMBOX1	EIANACNAVIQKPGKKLSDLERVTSLKVYNW	138	1647
NaN	NaN	NaN	NaN	NaN	NaN	NaN	NaN	NaN	1	0.0292787	66.682	46.378	66.682	-2.0273	0	113	Q6T4P5	612	REV__Q6T4P5	REV__Q6T4P5	Lipid phosphate phosphatase-related protein type 3		LPPR3	LQSRLWGRAGGPAGAEGSINAGGCNFNSFLR	142	1676
NaN	NaN	NaN	NaN	NaN	NaN	NaN	NaN	NaN	0.999997	0.00959677	71.241	36.556	71.241	-0.2031	0	126	Q96PK6	126	Q96PK6	Q96PK6	RNA-binding protein 14		RBM14	VKDYAFVHMEKEADAKAAIAQLNGKEVKGKR	158	2048
NaN	NaN	NaN	NaN	NaN	NaN	NaN	NaN	NaN	0.333333	0.0117289	90.444	47.876	90.444	0.57785	0	807	Q9H2P0	807	Q9H2P0	Q9H2P0	Activity-dependent neuroprotector homeobox protein		ADNP	SLWLWKSDIASHFSNKRKKCVRDCEKYKPGV	164	2219
NaN	NaN	NaN	NaN	NaN	NaN	NaN	NaN	NaN	0.333333	0.0117289	90.444	47.876	90.444	0.57785	0	809	Q9H2P0	809	Q9H2P0	Q9H2P0	Activity-dependent neuroprotector homeobox protein		ADNP	WLWKSDIASHFSNKRKKCVRDCEKYKPGVLL	165	2219
NaN	NaN	NaN	NaN	NaN	NaN	NaN	NaN	NaN	0.333333	0.0117289	90.444	47.876	90.444	0.57785	0	810	Q9H2P0	810	Q9H2P0	Q9H2P0	Activity-dependent neuroprotector homeobox protein		ADNP	LWKSDIASHFSNKRKKCVRDCEKYKPGVLLG	166	2219
NaN	NaN	NaN	NaN	NaN	NaN	NaN	NaN	NaN	0.25	0.00329022	40.986	32.368	40.986	0.9349	0	202	Q9H444	202	Q9H444	Q9H444	Charged multivesicular body protein 4b		CHMP4B	ETVPLPNVPSIALPSKPAKKKEEEDDDMKEL	170	2231
NaN	NaN	NaN	NaN	NaN	NaN	NaN	NaN	NaN	0.25	0.00329022	40.986	32.368	40.986	0.9349	0	205	Q9H444	205	Q9H444	Q9H444	Charged multivesicular body protein 4b		CHMP4B	PLPNVPSIALPSKPAKKKEEEDDDMKELENW	171	2231
NaN	NaN	NaN	NaN	NaN	NaN	NaN	NaN	NaN	0.25	0.00329022	40.986	32.368	40.986	0.9349	0	206	Q9H444	206	Q9H444	Q9H444	Charged multivesicular body protein 4b		CHMP4B	LPNVPSIALPSKPAKKKEEEDDDMKELENWA	172	2231
NaN	NaN	NaN	NaN	NaN	NaN	NaN	NaN	NaN	0.25	0.00329022	40.986	32.368	40.986	0.9349	0	207	Q9H444	207	Q9H444	Q9H444	Charged multivesicular body protein 4b		CHMP4B	PNVPSIALPSKPAKKKEEEDDDMKELENWAG	173	2231
-0.602712	-7.80404	NaN	-6.38586	-2.07767	-1.99568	-5.24378	NaN	-1.71956	1	1.06126e-07	197.73	101.7	115.78	-0.17872	3961500000	11	P61956	11	P61956	P61956	Small ubiquitin-related modifier 2		SUMO2	_____MADEKPKEGVKTENNDHINLKVAGQD	89	1087
-7.30195	NaN	NaN	-6.21045	NaN	NaN	-4.58339	-7.7851	NaN	0.997834	2.90628e-05	195.72	78.987	195.72	-0.81363	498130000	33	P55854;P61956;Q6EEV6	32;33;33	P55854;P61956	P61956	Small ubiquitin-related modifier 3;Small ubiquitin-related modifier 2;Small ubiquitin-related modifier 4		SUMO3;SUMO2;SUMO4	INLKVAGQDGSVVQFKIKRHTPLSKLMKAYC	79	1041;1087
NaN	NaN	NaN	NaN	-6.49254	NaN	-5.73571	NaN	-7.07975	1	0.0143559	148.89	78.339	148.89	-0.037751	37854000	82	Q03933	82	Q03933	Q03933	Heat shock factor protein 2		HSF2	MYGFRKVVHIDSGIVKQERDGPVEFQHPYFK	102	1242
NaN	NaN	NaN	NaN	NaN	-9.80132	NaN	-8.13621	-11.2504	0.536754	1.18142e-06	100.64	71.098	100.64	0.91334	4160900	519	Q9Y5J1	519	Q9Y5J1	Q9Y5J1	U3 small nucleolar RNA-associated protein 18 homolog		UTP18	LPSCTVFSNFPVIKNKNISHVHTMDFSPRSG	208	2600
NaN	NaN	NaN	NaN	NaN	-8.88363	NaN	-8.49641	NaN	0.537889	0.000235867	78.234	41.151	62.475	0.64932	6055200	163	P26373	163	P26373	P26373	60S ribosomal protein L13		RPL13	TQLTGPVMPVRNVYKKEKARVITEEEKNFKA	69	700
NaN	-6.10532	-5.10184	-3.58422	NaN	-5.49484	-1.76371	-5.59661	-4.32004	1	0.0142622	176.48	43.609	174.16	-0.040015	145840000	706	Q9Y4E5	706	Q9Y4E5	Q9Y4E5	Zinc finger protein 451		ZNF451	SIDYVFVSEKTETSIKTEDDFPVIETSNQLT	206	2586
NaN	-1.2534	NaN	-5.60204	-2.27104	-4.29371	-4.95322	-2.83269	-2.01232	1	0.0058583	163.27	81.776	161.21	-0.36338	1244600000	21	P55854;P61956	20;21	P55854;P61956	P61956	Small ubiquitin-related modifier 3;Small ubiquitin-related modifier 2		SUMO3;SUMO2	KPKEGVKTENDHINLKVAGQDGSVVQFKIKR;PKEGVKTENNDHINLKVAGQDGSVVQFKIKR	81	1041;1087
NaN	-9.34242	NaN	NaN	NaN	-5.60465	NaN	-3.28866	-5.99218	1	2.1602e-05	93.776	46.587	65.69	0.36964	94228000	524	P46060	524	P46060	P46060	Ran GTPase-activating protein 1		RANGAP1	SNTFLTRLLVHMGLLKSEDKVKAIANLYGPL	74	878
NaN	NaN	NaN	NaN	-8.33956	NaN	NaN	-7.34358	NaN	0.99383	0.00638402	107.65	73.467	102.87	-0.0077065	12407000	78	Q9H9L4	78	Q9H9L4	Q9H9L4	KAT8 regulatory NSL complex subunit 2		KANSL2	YISTKNGKRCPNAAPKPEKKDGVSFCAEHVR	180	2261
-5.26831	NaN	NaN	-9.14613	NaN	NaN	NaN	-7.96658	NaN	1	0.0022531	110.53	20.707	110.53	3.7196	5903500	555	O00566	555	O00566	O00566	U3 small nucleolar ribonucleoprotein protein MPP10		MPHOSPH10	PVSVSDAALLAPEEIKEKNKAGDIKTAAEKT	5	94
NaN	NaN	NaN	NaN	NaN	-8.51263	NaN	-7.29517	NaN	0.999857	4.72805e-21	125.78	108.99	82.486	0.15356	14231000	857	Q08211	857	Q08211	Q08211	ATP-dependent RNA helicase A		DHX9	LDANDELTPLGRILAKLPIEPRFGKMMIMGC	103	1270
NaN	NaN	NaN	NaN	NaN	-11.4078	NaN	-9.63002	NaN	0.995027	0.00284755	86.497	63.694	86.497	0.44952	1374400	512	P11388;Q02880	512;533	P11388;Q02880	P11388	DNA topoisomerase 2-alpha;DNA topoisomerase 2-beta		TOP2A;TOP2B	SHKQIMENAEINNIIKIVGLQYKKNYEDEDS;SHKQIMENAEINNIIKIVGLQYKKSYDDAES	54	526;1232
NaN	NaN	NaN	NaN	NaN	-9.25139	NaN	-6.37368	-8.03466	0.700711	5.81371e-21	126.22	84.361	126.22	0.41428	9659300	1130	Q9NW08	1130	Q9NW08	Q9NW08	DNA-directed RNA polymerase III subunit RPC2		POLR3B	QELQSMNIIPRLKLSKYNE____________	182	2365
NaN	NaN	NaN	NaN	-7.24988	-5.2513	-1.65001	-6.19903	NaN	1	4.24415e-06	136.81	63.923	134.81	-1.6487	113940000	698	P52272	698	P52272	P52272	Heterogeneous nuclear ribonucleoprotein M		HNRNPM	DIKMENGKSKGCGVVKFESPEVAERACRMMN	76	987
NaN	-7.83196	NaN	NaN	NaN	-8.61466	NaN	-6.27668	NaN	0.987313	5.94086e-08	100.35	45.379	75.91	0.41538	18755000	420	Q9UBT2	420	Q9UBT2	Q9UBT2	SUMO-activating enzyme subunit 2		UBA2	ILSGKIDQCRTIFLNKQPNPRKKLLVPCALD	188	2424
NaN	-8.32949	NaN	NaN	NaN	-7.38079	NaN	-3.38332	-5.31443	0.644131	1.09486e-116	253.9	187.22	253.9	0.20748	168980000	268	Q49A26	268	Q49A26	Q49A26	Putative oxidoreductase GLYR1		GLYR1	AADSTAVNGSITPTDKKIGFLGLGLMGSGIV	129	1568
NaN	-9.55914	NaN	NaN	NaN	-8.20636	-6.29541	-3.71337	-5.46341	1	5.54318e-104	250.79	166.83	235.26	0.26469	175960000	269	Q49A26	269	Q49A26	Q49A26	Putative oxidoreductase GLYR1		GLYR1	ADSTAVNGSITPTDKKIGFLGLGLMGSGIVS	130	1568
NaN	-6.88913	-6.24181	NaN	-9.41957	-9.70573	-4.62846	-8.35516	NaN	0.5	1.59916e-26	113.71	74.744	113.71	-0.60971	16982000	48	P63279	48	P63279	P63279	SUMO-conjugating enzyme UBC9		UBE2I	DGTMNLMNWECAIPGKKGTPWEGGLFKLRML	97	1153
NaN	-6.88913	-6.24181	NaN	-9.41957	-9.70573	-4.62846	-8.35516	NaN	0.5	1.59916e-26	113.71	74.744	113.71	-0.60971	16982000	49	P63279	49	P63279	P63279	SUMO-conjugating enzyme UBC9		UBE2I	GTMNLMNWECAIPGKKGTPWEGGLFKLRMLF	98	1153
NaN	NaN	NaN	NaN	NaN	-8.34234	NaN	-3.43572	-6.93519	0.999988	1.48832e-107	174.33	122.85	128.23	0.65943	80985000	190	Q9UBT2	190	Q9UBT2	Q9UBT2	SUMO-activating enzyme subunit 2		UBA2	IRNTPSEPIHCIVWAKYLFNQLFGEEDADQE	190	2424
NaN	NaN	NaN	NaN	-9.65356	NaN	-5.33444	NaN	-7.40899	0.65353	0.00100535	109.07	23.166	93.51	0.060019	6179000	557	O00566	557	O00566	O00566	U3 small nucleolar ribonucleoprotein protein MPP10		MPHOSPH10	SVSDAALLAPEEIKEKNKAGDIKTAAEKTAT	6	94
NaN	-7.1068	NaN	NaN	NaN	-11.585	-5.7849	-7.41752	-8.80932	1	0.0076146	101.53	67.532	101.53	-0.098974	9550100	858	Q6IQ32	858	Q6IQ32	Q6IQ32	ADNP homeobox protein 2		ADNP2	ILAGIHSKSLVPVYVKVRPQAEGTPGSTGKR	135	1644
NaN	NaN	NaN	NaN	-13.7437	NaN	NaN	-9.40436	NaN	1	0.0046968	132.09	24.664	105.39	0.90485	5933000	294	Q96T23	294	Q96T23	Q96T23	Remodeling and spacing factor 1		RSF1	EKEDEKELVKLPVIVKLEKPLPENEEKKIIK	159	2071
NaN	-8.00939	-7.87396	-9.14052	-10.7665	-8.12915	-4.93218	-4.0725	NaN	0.999997	4.56652e-34	202.97	202.97	202.97	-0.49184	39598000	189	O75367	189	O75367	O75367	Core histone macro-H2A.1		H2AFY	TTEGTPADGFTVLSTKSLFLGQKLNLIHSEI	17	247
NaN	NaN	NaN	NaN	NaN	-12.926	NaN	NaN	-6.98128	1	0.0108146	113.69	68.609	113.69	-0.097683	2124800	589	P19338	589	P19338	P19338	Nucleolin		NCL	LFVKGLSEDTTEETLKESFDGSVRARIVTDR	63	623
NaN	NaN	-11.2613	NaN	-12.6004	NaN	-5.11942	-6.72093	NaN	0.562005	0.0106365	95.57	42.001	95.57	0.33743	5501600	380	Q9NTI5	380	Q9NTI5	Q9NTI5	Sister chromatid cohesion protein PDS5 homolog B		PDS5B	AIRHDVIVSIVTAAKKDILLVNDHLLNFVRE	181	2341

## Sheet: TMT_SUMO2_Sites
Control			24h Myc											t-test Myc regulation
Reporter intensity corrected 1___1	Reporter intensity corrected 2___1	Reporter intensity corrected 3___1	Reporter intensity corrected 4___1	Reporter intensity corrected 5___1	Reporter intensity corrected 6___1	Localization prob	PEP	Score	Delta score	Score for localization	Mass error [ppm]	Intensity	Position	-Log Student's T-test p-value MYC_ON_WT	Student's T-test q-value MYC_ON_WT	Student's T-test Difference MYC_ON_WT	Student's T-test Test statistic MYC_ON_WT	Myc regulated?	Proteins	Positions within proteins	Leading proteins	Protein	Protein names	Gene names	Sequence window	id
8.94496	7.55079	6.63604	10.3133	10.2892	9.74739	0.999987	0.00496536	72.937	42.499	72.937	0.61784	25798000	672	1.58637	0.0122	2.40605	3.02169	+	Q9ULU4-19;Q9ULU4-16;A0A087WYS3;A0A087WVZ6;Q9ULU4-11;Q9ULU4-10;Q9ULU4-13;Q9ULU4;Q9ULU4-12;Q9ULU4-20;Q9ULU4-7;Q9ULU4-5;A0A087WV57;Q9ULU4-9;Q9ULU4-22;Q9ULU4-14;Q9ULU4-21;Q9ULU4-8;Q9ULU4-23;Q9ULU4-17;Q9ULU4-18;Q9ULU4-15;Q9ULU4-6;Q9ULU4-3;Q9ULU4-4;H7C4X9;Q9ULU4-2	672;640;645;640;645;665;665;645;665;645;665;640;620;645;665;640;620;665;582;640;593;593;500;500;269;572;119	Q9ULU4-19	Q9ULU4-19	Protein kinase C-binding protein 1	ZMYND8	SAVKKKPKPTNPVEIKEELKSTSPASEKADP	0
6.95473	6.95231	6.00787	9.93011	9.90691	9.25549	0.999938	1.24e-09	66.386	38.737	66.386	0.34596	1404000	475	2.86681	0	3.05919	6.30719	+	H7C128;H7C179;B5MCW3;H7C127;Q9H0E9-3;Q9H0E9-4;Q9H0E9-2;Q9H0E9;H0YAH7	475;479;481;510;375;484;554;481;133	H7C128	H7C128	Bromodomain-containing protein 8	BRD8	ERDKPVPLPAPEMTVKQERLDFEETENKGIH	14
9.71693	9.35987	8.874	11.3054	10.7817	11.0678	1	8.34e-06	102.06	27.934	78.655	-0.12008	18484000	600	2.42041	0	1.73471	4.47788	+	J3KQ96;E7ETY2;Q13428-2;Q13428-8;Q13428-6;Q13428-7;Q13428;Q13428-3;Q13428-4;Q13428-5	600;600;523;523;600;600;600;600;600;600	J3KQ96	J3KQ96	Treacle protein	TCOF1	AKGPPQKAGPVAVQVKAEKPMDNSESSEESS	19
7.9974	8.03127	6.2928	10.0997	10.4144	10.1154	0.868322	6.68e-05	110.92	32.015	110.92	1.1708	2225600	243	2.04725	0	2.76934	4.05476	+	P07910;G3V2Q1;G3V4C1;P07910-2;B2R5W2;P07910-4;B4DY08;G3V4W0;P07910-3;G3V5V7;G3V2D6	243;242;229;230;230;187;230;230;163;127;151	P07910	P07910	Heterogeneous nuclear ribonucleoproteins C1/C2	HNRNPC	MKNDKSEEEQSSSSVKKDETNVKMESEGGAD	23
6.59811	7.28188	5.88777	9.16181	9.52156	9.55961	0.998913	1.46e-99	134.04	66.768	134.04	-0.27511	4616400	554	2.5869	0	2.82507	5.41253	+	H0Y612;Q9UPN9-2;Q9UPN9	554;793;793	H0Y612	H0Y612	E3 ubiquitin-protein ligase TRIM33	TRIM33	EPGTEDEICSFSGGVKQEKTEDGRRSACMLS	25
7.79893	7.038	6.3931	9.11084	9.67052	9.74244	1	0.0118524	43.798	43.798	43.798	-1.5158	25674000	48	2.23624	0	2.43125	4.39899	+	K7ESH7;Q16613-2	48;55	K7ESH7	K7ESH7		AANAT	EAPVARMSTQSTHPLKPEAPRLPPGIPESPS	33
7.46081	7.77844	5.64846	8.57458	9.98214	10.3733	1	2.27e-202	121.08	74.185	74.76	0.11387	22352000	707	1.44929	0.00976	2.68077	2.79443	+	O15164-2;O15164	707;741	O15164-2	O15164-2	Transcription intermediary factor 1-alpha	TRIM24	NSGPPENYDFPVVIVKQESDEESRPQNANYP	34
9.88511	9.83426	6.45272	12.7531	13.6619	13.0748	0.912362	0.0104918	88.087	46.803	88.087	-1.3305	118950000	141	1.72098	0	4.43923	3.50514	+	O43290;E9PQI8	141;141	O43290	O43290	U4/U6.U5 tri-snRNP-associated protein 1	SART1	LRAKLGLKPLEVNAIKKEAGTKEEPVTADVI	38
9.16729	7.86172	7.54326	10.5911	10.7289	9.44553	0.999389	0.0070964	75.819	29.113	75.819	0.50149	761440	6	1.489	0.00938462	2.0644	2.78178	+	P62807;O60814;P57053;Q16778;P06899	6;6;6;6;6	P62807;Q16778	P62807	Histone H2B type 1-C/E/F/G/I;Histone H2B type 1-K;Histone H2B type F-S;Histone H2B type 2-E;Histone H2B type 1-J	HIST1H2BC;HIST1H2BK;H2BFS;HIST2H2BE;HIST1H2BJ	__________MPEPAKSAPAPKKGSKKAVTK	40
7.84067	7.00943	6.13607	8.87866	10.0094	9.20637	0.997734	0.00930698	91.937	36.956	91.937	-0.59981	897480	39	1.78392	0	2.36942	3.40517	+	O60832;O60832-2;C9IYT0;H7C0M1;H7C2Q9	39;39;39;25;25	O60832	O60832	H/ACA ribonucleoprotein complex subunit 4	DKC1	EEDVAEIQHAEEFLIKPESKVAKLDTSQWPL	42
8.09635	7.57252	6.70678	9.46278	9.7543	9.19046	1	0.0103403	75.854	75.854	75.854	-3.2998	2053000	4	2.0002	0	2.01063	3.74666	+	O95347-2;O95347	4;4	O95347-2	O95347-2	Structural maintenance of chromosomes protein 2	SMC2	____________MHIKSIILEGFKSYAQRTE	45
7.32499	7.16953	5.88727	9.18288	9.34121	7.84298	0.982912	0.00497195	80.522	24.297	80.522	-0.82342	410790	302	1.41167	0.00787097	1.99509	2.63101	+	P05423	302	P05423	P05423	DNA-directed RNA polymerase III subunit RPC4	POLR3D	IKTEVQGEDGQVVLIKQEKDREAKLAENACT	46
7.62009	6.50072	5.29052	8.94831	9.06848	8.63025	0.711544	0.00116671	65.563	20.947	65.563	-0.54507	8778300	141	1.61163	0.00642105	2.41191	3.07152	+	P05423;E5RHT4	141;141	P05423	P05423	DNA-directed RNA polymerase III subunit RPC4	POLR3D	TVDVSDMGPSHIINIKKEKRETDEETKQILR	47
5.96921	8.09772	5.89032	9.29239	10.0763	10.3402	1	4.24e-52	92.856	47.488	92.856	-0.043026	32287000	1240	1.83613	0	3.25053	3.65843	+	P11388;P11388-2;P11388-3;P11388-4	1240;1266;1276;1321	P11388	P11388	DNA topoisomerase 2-alpha	TOP2A	IEMKAEAEKKNKKKIKNENTEGSPQEDGVEL	51
10.3366	9.43293	9.45471	11.3676	11.0637	11.506	1	2.15e-103	121.73	44.001	121.73	-0.20958	10916000	164	2.07353	0	1.57103	3.69602	+	P12004	164	P12004	P12004	Proliferating cell nuclear antigen	PCNA	RDLSHIGDAVVISCAKDGVKFSASGELGNGN	52
9.63011	10.225	8.45869	11.9958	11.4038	12.538	1	0	138.71	54.543	74.751	0.080338	50762000	21	1.84296	0	2.54128	3.56132	+	P55854;P55854-2;A8MUA9;A8MU27;P61956;P61956-2	20;20;20;20;21;21	P55854;P61956	P61956	Small ubiquitin-related modifier 3;Small ubiquitin-related modifier 2	SUMO3;SUMO2	KPKEGVKTENDHINLKVAGQDGSVVQFKIKR;PKEGVKTENNDHINLKVAGQDGSVVQFKIKR	56
7.58085	9.63251	5.85072	10.4798	11.5807	11.9346	1	2.23e-21	93.178	37.434	81.525	0.91119	1170800000	11	1.43867	0.011619	3.6437	2.85215	+	P61956;P61956-2	11;11	P61956	P61956	Small ubiquitin-related modifier 2	SUMO2	_____MADEKPKEGVKTENNDHINLKVAGQD	58
7.26533	9.1076	5.56443	11.0061	11.4467	10.8384	0.999985	0.00776956	79.492	27.565	79.492	0.34696	14166000	49	1.65918	0	3.78462	3.3226	+	P63279;H3BQQ9;B0QYN7;H3BPC4	49;49;49;45	P63279	P63279	SUMO-conjugating enzyme UBC9	UBE2I	GTMNLMNWECAIPGKKGTPWEGGLFKLRMLF	59
11.1605	10.8184	9.30159	12.0237	12.2154	13.128	1	2.39e-142	114.72	39.448	79.022	-0.28907	236100000	991	1.4201	0.00813333	2.0289	2.65178	+	P78347;P78347-4;P78347-3;P78347-2	991;970;971;950	P78347;P78347-3	P78347	General transcription factor II-I	GTF2I	PATEEIKETDGSSQIKQEPDPTW________	60
8.00275	8.13423	6.42028	9.9998	10.32	10.21	0.999888	6.23e-15	108.63	60.35	90.754	-0.8554	4277800	488	2.04937	0	2.65753	4.0347	+	P78347;P78347-4;P78347-3;P78347-2	488;467;468;447	P78347;P78347-3	P78347	General transcription factor II-I	GTF2I	LFCKKFAEALGSTEAKAVPYQKFEAHPNDLY	62
7.23256	6.09674	5.78339	8.46856	8.73081	8.37331	0.999473	0.00258536	60.55	22.956	60.55	0.91518	638930	583	2.04823	0	2.15333	3.8938	+	Q01780;Q01780-2	583;583	Q01780	Q01780	Exosome component 10	EXOSC10	EMHLLIQQAREMPLLKSEVAAGVKKSGPLPS	63
7.77413	9.11952	6.0693	10.2018	11.1648	11.1905	1	4.13e-08	107.93	58.504	107.93	0.33037	5053300	839	1.56418	0.00677778	3.19806	3.07323	+	Q13129	839	Q13129	Q13129	Zinc finger protein Rlf	RLF	MHNVENSNGDIKKSVKLEESATGEKQDCINQ	66
11.5491	12.7461	8.8255	14.1016	14.2189	15.4491	1	0	99.451	55.66	70.41	-0.50481	628430000	225	1.3416	0.00841379	3.54963	2.65396	+	Q15424-2;Q15424;Q15424-4;Q15424-3;Q14151	225;294;294;294;293	Q15424-2	Q15424-2	Scaffold attachment factor B1;Scaffold attachment factor B2	SAFB;SAFB2	AHAQSSKADSLLAVVKREPAEQPGDGERTDC	73
7.08703	7.61688	6.29723	9.1472	9.44985	9.19907	0.999962	2.88e-14	115.8	44.564	115.8	0.23911	2430200	157	2.34051	0	2.26499	4.57917	+	Q15424-2;Q15424;Q15424-4;Q15424-3;Q14151	157;226;226;226;225	Q15424-2	Q15424-2	Scaffold attachment factor B1;Scaffold attachment factor B2	SAFB;SAFB2	EPENEKILDILGETCKSEPVKEESSELEQPF	74
9.7375	9.96525	7.51578	12.409	12.7062	13.2826	1	9.41e-106	115.29	58.239	58.674	-0.89244	34159000	273	1.97615	0	3.72639	4.04027	+	Q9UJJ2;Q8ND82	273;273	Q9UJJ2	Q9UJJ2	Zinc finger protein 280C	ZNF280C	HCCPDMITKFLGVIVKSERPCDEDKTDSETG	87
8.42266	8.6544	5.98166	10.6706	11.1564	11.2682	0.999583	0.0013596	83.729	36.197	83.729	0.29444	1126100	271	1.72864	0	3.3455	3.4335	+	Q9BYG3;H7BZL0	271;80	Q9BYG3	Q9BYG3	MKI67 FHA domain-interacting nucleolar phosphoprotein	NIFK	DKDDEIVFKQPISCVKEEIQETQTPTHSRKK	92
8	7.43696	6.18394	9.50835	8.92336	8.92054	0.992265	0.0137489	81.632	35.635	81.632	0.13606	1743100	1504	1.54193	0.0110909	1.91045	2.8463	+	Q9H2Y7;A0A0C4DGM5;Q9H2Y7-2;H3BS99	1504;689;732;471	Q9H2Y7	Q9H2Y7	Zinc finger protein 106	ZNF106	IPVSVAETQTVISSIKGSKNSSEISSEPGDD	95
8.8075	7.76902	6.75943	10.7624	9.45738	9.69973	0.884312	0.00717314	68.44	28.439	68.44	-0.13932	3553700	762	1.42938	0.00903704	2.19453	2.69506	+	Q9H582;Q9H582-2;A0A087WZL9	762;762;334	Q9H582	Q9H582	Zinc finger protein 644	ZNF644	YRMIKKSGESYPVHFKKEEASSLNSLHLFSS	96
8.97058	8.23151	6.05102	10.3686	10.3723	10.4058	0.999714	5.39e-05	59.003	59.003	59.003	1.3275	1547900	454	1.39947	0.00871429	2.63121	2.69466	+	Q9UKY1	454	Q9UKY1	Q9UKY1	Zinc fingers and homeoboxes protein 1	ZHX1	ETKPATAAVPTSQSVKHETALVNPDSFGIRA	101
11.3153	11.0723	7.93505	13.1351	14.0653	13.525	1	4.79e-39	115.33	42.674	115.33	0.4372	51015000	467	1.43773	0.0106087	3.4676	2.83899	+	Q9Y2X3	467	Q9Y2X3	Q9Y2X3	Nucleolar protein 58	NOP58	DEITEKKAKKAKIKVKVEEEEEEKVAEEEET	104
8.51583	9.13662	6.14295	10.4588	11.1111	10.9808	0.999998	1.41e-09	93.011	27.51	93.011	-0.11612	3483500	130	1.45178	0.0101667	2.91841	2.82321	+	Q9Y4E5-4;D6RAS1	130;102	Q9Y4E5-4	Q9Y4E5-4	Zinc finger protein 451	ZNF451	NPLENQKNDQNNSDTKISETETLKSSQNFQT	105
9.65487	9.43818	9.52415	10.5973	9.90492	11.1705	1	3.28e-86	127.4	60.963	127.4	-0.18445	24179000	173	1.28627	0.0118	1.01848	2.1612		K7EN65;A0A0A0MS90;Q9UIS9-7;Q9UIS9-5;Q9UIS9-10;Q9UIS9;Q9UIS9-9;Q9UIS9-12	173;507;482;489;488;538;563;538	K7EN65	K7EN65	Methyl-CpG-binding domain protein 1	MBD1	PGCPSKAVDPGLPSVKQEPPDPEEDKEENKD	4
10.3838	8.9064	7.71273	13.1239	11.1364	10.668	0.999992	0.00425562	81.494	21.737	81.494	0.84643	5929500	1558	1.15172	0.0105294	2.64176	2.2413		F5GWX5;A0A0C4DGG9;Q14839;Q14839-2	1558;1590;1565;1593	F5GWX5	F5GWX5	Chromodomain-helicase-DNA-binding protein 4	CHD4	QPNTPAPVPPAEDGIKIEENSLKEEESIEGE	6
7.45184	5.82812	5.39557	7.73264	7.58894	8.29508	0.989995	0.018228	46.319	29.891	46.319	0.31547	1655300	436	1.16993	0.0121026	1.64704	2.16159		J3KTL8;A6NHR9-2;A6NHR9	436;965;965	J3KTL8	J3KTL8	Structural maintenance of chromosomes flexible hinge domain-containing protein 1	SMCHD1	QVEVLDESDNITAQPKLIVHCKFSGAPNLPV	12
13.4083	10.7826	12.2282	13.5289	13.2837	13.3203	0.898373	0.011653	68.893	21.632	68.893	1.2705	4769300	463	0.744584	0.0936327	1.23794	1.43433		B9EGQ5;M0QXA7;O95785-4;O95785-3;O95785-2;O95785	463;599;466;596;425;1282	B9EGQ5	B9EGQ5	Protein Wiz	WIZ	TLREILKKKSKPCLIKKEPPAGDLAPALAED	16
8.27583	9.0021	6.00539	9.57099	10.4199	11.1219	1	1.4e-270	144.09	58.877	133.23	-0.054779	102230000	706	1.21676	0.007625	2.6098	2.35588		E9PH99;Q9Y4E5-2;Q9Y4E5	706;706;706	E9PH99	E9PH99	Zinc finger protein 451	ZNF451	SIDYVFVSEKTETSIKTEDDFPVIETSNQLT	20
7.95621	7.70171	5.45331	8.59467	9.47863	10.5226	1	6.48e-30	84.615	21.455	84.615	-0.60888	32815000	537	1.20743	0.00739394	2.4949	2.32939		H0Y612;Q9UPN9-2;Q9UPN9	537;776;776	H0Y612	H0Y612	E3 ubiquitin-protein ligase TRIM33	TRIM33	AEKTSLSFKSDQVKVKQEPGTEDEICSFSGG	26
7.6663	8.63046	5.86275	9.35846	8.96235	8.90597	0.999945	0.00610403	73.848	69.3	73.848	-1.0222	3339300	293	0.960351	0.0264444	1.68909	1.82896		H0YER1;H0YCN2;Q96T23-3;Q96T23-2;Q96T23	293;95;42;263;294	H0YER1	H0YER1	Remodeling and spacing factor 1	RSF1	EKEDEKELVKLPVIVKLEKPLPENEEKKIIK	28
7.98718	9.06441	5.81182	9.50699	9.91195	11.0738	1	6.12e-53	93.178	30.019	93.178	-0.07877	26532000	793	1.12229	0.00942105	2.54312	2.18172		H7BXF5;Q9H0E3-2;Q9H0E3;Q9H0E3-3	793;350;785;820	H7BXF5	H7BXF5	Histone deacetylase complex subunit SAP130	SAP130	SLSSVLGPPVPEIKVKEEVEPMDIMRPVSAV	29
11.4027	10.4058	8.90782	11.732	12.0503	12.8875	1	0.00485949	67.993	67.993	67.993	4.3428	54111000	9	1.16246	0.00994444	1.98448	2.19825		K7EMJ9;K7ERA5;K7EME6;P10072-2;K7EPW3	9;9;9;9;9	K7EMJ9	K7EMJ9		HKR1	_______MATGLLRAKKESFALVAQAGVQWR	31
9.65487	7.00259	9.52415	8.37175	9.46487	8.29758	1	3.28e-86	127.4	60.963	127.4	-0.18445	3988600	337	0.00549858	0.987731	-0.015803	-0.0151659		K7EPZ6;Q9UIS9-4;Q9UIS9-11;Q9UIS9-8;Q9UIS9-6;Q9UIS9-2	337;436;436;469;492;469	K7EPZ6	K7EPZ6	Methyl-CpG-binding domain protein 1	MBD1	TEALLQAVDPGLPSVKQEPPDPEEDKEENKD	32
12.0912	10.9893	4.7154	13.1907	13.2133	13.2094	0.99977	1.64e-21	135.6	58.772	135.6	-0.65612	17525000	117	0.791766	0.055234	3.93916	1.6433		P62807;O60814;Q99879;Q93079;Q5QNW6;P58876;Q5QNW6-2;P57053;Q96A08;Q16778;P06899;P23527;U3KQK0;Q99877;Q99880	117;117;117;117;117;117;117;117;118;117;117;117;117;117;117	P62807;Q16778;U3KQK0;Q99880	P62807	Histone H2B type 1-C/E/F/G/I;Histone H2B type 1-K;Histone H2B type 1-M;Histone H2B type 1-H;Histone H2B type 2-F;Histone H2B type 1-D;Histone H2B type F-S;Histone H2B type 1-A;Histone H2B type 2-E;Histone H2B type 1-J;Histone H2B type 1-O;Histone H2B;Histone H2B type 1-N;Histone H2B type 1-L	HIST1H2BC;HIST1H2BK;HIST1H2BM;HIST1H2BH;HIST2H2BF;HIST1H2BD;H2BFS;HIST1H2BA;HIST2H2BE;HIST1H2BJ;HIST1H2BO;HIST1H2BN;HIST1H2BL	LLPGELAKHAVSEGTKAVTKYTSSK______;LLPGELAKHAVSEGTKAVTKYTSSKKRKRRF	39
9.32374	7.74731	5.76439	10.9414	9.66842	8.95093	0.991917	0.012821	66.004	26.982	66.004	0.14614	1634800	1196	0.882888	0.0258696	2.24178	1.74753		P11388;P11388-2;P11388-3;P11388-4	1196;1222;1232;1277	P11388	P11388	DNA topoisomerase 2-alpha	TOP2A	VEAKEKQDEQVGLPGKGGKAKGKKTQMAEVL	50
13.3704	13.8305	8.87787	15.0436	15.983	15.6326	1	4.86e-38	126.19	82.886	126.19	-0.86711	122360000	490	1.03296	0.0174634	3.52683	2.07049		P29590-4;P29590-2;P29590-5;P29590-9;P29590-3;P29590-8;P29590;H3BT57;P29590-12;P29590-13;P29590-11;H3BVD2;H3BRN3;H3BUJ5	490;490;490;490;490;490;490;442;442;442;442;134;40;191	P29590-4	P29590-4	Protein PML	PML	QKRKCSQTQCPRKVIKMESEEGKEARLARSS	53
10.6684	9.85765	6.81616	11.9181	12.4706	10.9928	0.639751	0.00922004	67.334	23.016	67.334	0.22828	5567500	5	1.00643	0.0190455	2.67974	1.98604		P61956;P61956-2	5;5	P61956	P61956	Small ubiquitin-related modifier 2	SUMO2	___________MADEKPKEGVKTENNDHINL	57
10.3901	9.17022	10.5086	10.3623	7.54342	10.5506	1	1.31e-118	135.79	22.949	98.942	-0.45155	27748000	240	0.194153	0.65824	-0.537526	-0.462415		P78347;P78347-4;P78347-3;P78347-2;P78347-5	240;240;240;240;240	P78347;P78347-3	P78347	General transcription factor II-I	GTF2I	TEDSGISLEMAAVTVKEESEDPDYYQYNIQA;TEDSGISLEMAAVTVKEESEDPDYYQYNIQG	61
11.6431	9.0489	10.8964	10.6029	10.5414	9.30487	0.870482	4.12e-96	101.49	86.798	75.387	-0.21328	6250000	650	0.162349	0.698588	-0.379757	-0.387769		Q14149	650	Q14149	Q14149	MORC family CW-type zinc finger protein 3	MORC3	GNTAATQTEVPSLVVKKEETVEDEIDVRNDA	69
7.69093	6.15808	5.96606	8.87003	8.2596	7.65629	0.86607	0.00742243	69.485	22.779	69.485	-0.30509	936100	509	1.20077	0.0102286	1.65695	2.2135		Q15424-2;Q15424;Q15424-4;Q15424-3	509;578;578;578	Q15424-2	Q15424-2	Scaffold attachment factor B1	SAFB	TVVMDKSKGVPVISVKTSGSKERASKSQDRK	76
9.65277	8.84876	6.09921	10.7649	10.5154	10.4018	1	1.27e-16	109.42	31.742	87.568	0.014251	9199900	116	1.025	0.0194884	2.36045	1.99838		Q5JPI3;Q5JPI3-2;E9PFZ1	116;114;116	Q5JPI3	Q5JPI3	Uncharacterized protein C3orf38	C3orf38	KQPQLKLKETPEPVTKTEDIHLFQQQVKEDK	78
6.90003	9.56094	6.3283	10.0289	8.6339	9.90994	1	4.07e-14	63.918	63.691	55.127	0.66769	24811000	250	0.81782	0.0540833	1.92781	1.61794		Q5VZL5-2;Q5VZL5-4;Q5VZL5	250;218;250	Q5VZL5-2	Q5VZL5-2	Zinc finger MYM-type protein 4	ZMYM4	IGSELGNSFASNIRIKEEPLDDEYDKAMAPQ	81
10.4968	11.374	6.17086	13.2177	13.0856	12.9634	0.878501	0.00240298	68.786	20.962	54.471	0.11315	38433000	505	1.09276	0.00967568	3.74167	2.18823		Q8N680	505	Q8N680	Q8N680	Zinc finger and BTB domain-containing protein 2	ZBTB2	DSEVTEPDHPVLASIKKEQETVLLD______	86
10.0127	7.98659	5.80165	11.0191	10.5091	10.4228	0.539901	0.0102151	42.095	26.952	42.095	0.18962	318940	763	1.03731	0.0170476	2.71672	2.04255		Q9H582;Q9H582-2;A0A087WZL9	763;763;335	Q9H582	Q9H582	Zinc finger protein 644	ZNF644	RMIKKSGESYPVHFKKEEASSLNSLHLFSSS	97
